# Supplementary material for: Small RNA profiles from Panax notoginseng roots differing in sizes reveal correlation between miR156 abundances and root biomass levels
Source: Sci Rep. 2017 Aug 25;7:9418. doi: 10.1038/s41598-017-09670-8 (PMC5573331; doi:10.1038/s41598-017-09670-8)
Supplement: Supplementary file 2 — Table S3 [file 41598_2017_9670_MOESM2_ESM.xls]

## Sheet: Sheet1
Table S3. The distributions of small RNA sequencing reads in different categories of molecules.
	r2		r4		r7		r8		r9		r16		r21		r25		r28		r32		r43		r44		r46		r47		r48		r53		r54		total
category	reads	unique sequence	reads	unique sequence	reads	unique sequence	reads	unique sequence	reads	unique sequence	reads	unique sequence	reads	unique sequence	reads	unique sequence	reads	unique sequence	reads	unique sequence	reads	unique sequence	reads	unique sequence	reads	unique sequence	reads	unique sequence	reads	unique sequence	reads	unique sequence	reads	unique sequence	reads	unique sequence
mRNAs	6594908	1096057	6664032	1149899	6327486	1283107	6165498	1201248	6744341	1141014	6495661	1231744	6887691	1171834	6645612	1162881	6396631	976134	6340452	1195822	6421325	1210983	6537314	1223853	6482895	1194529	6406680	1180131	6446927	1233245	6454413	1271683	6542588	1205859	110554454	7812110
ncRNAs	2229034	117005	2121989	117839	1359726	93597	1288118	81776	2603507	170978	1837302	96663	1806290	117762	1409157	67732	3261196	154061	1713432	121073	2146093	151677	1954291	171410	1774554	134408	1724152	117215	1536696	104119	1265408	93465	1683451	107149	31714396	748144
pre-miRBase	377750	1384	393589	1395	116918	1338	286302	1364	389594	1430	126874	1352	237803	1442	271417	1227	348916	1330	196270	1493	264185	1389	213022	1388	235959	1431	478335	1442	196504	1330	177485	1314	152954	1333	4463877	4754
Repeats	1501400	53387	1450017	52813	1045611	55502	840444	43814	1727122	57847	1414957	56476	1249031	50588	961474	45355	2470678	64958	1310278	52166	1429148	55441	1309983	54170	1248244	55118	1029470	49901	1078687	48596	852881	43464	1263257	55039	22182682	185601
total	10749950	3644343	11015011	3768106	11426686	4572251	11307663	4428072	11149839	3971661	11312696	4308148	11381301	3984197	11463527	4131901	10145678	2942900	11178376	4052413	11428782	4232152	11340669	4301893	11443211	4202142	11095969	4129948	11426216	4391447	11487716	4438507	11332648	4152553	190685938	38964145
