# Supplementary material for: Small RNA profiles from Panax notoginseng roots differing in sizes reveal correlation between miR156 abundances and root biomass levels
Source: Sci Rep. 2017 Aug 25;7:9418. doi: 10.1038/s41598-017-09670-8 (PMC5573331; doi:10.1038/s41598-017-09670-8)
Supplement: Supplementary file 3 — Table S4 [file 41598_2017_9670_MOESM3_ESM.xls]

## Sheet: uniq
Table S4. Conserved miRNAs identified in P. notoginseng.
miR_5p	miR_5p__seq	miR_3p	miR_3p_seq	chr	strand	START_POSITION	start_position	END_POSITION	end_position;	MIRCHECK	p-value	precursor	structure	energy	pencentage	2nt_percentage
miR156	UUGACAGAAGAUAGAGAGC
miR156a	CAGAAGAUAGAGAGCACAUC
MIR156aaa	CUGACAGAAGAGAGUGAGCA
MIR156aab	CAGAAGAUAGAGAGCACAAC
MIR156aac	UGACAGAAGAGAGCGAGCAC
MIR156aad	UGCUCACUCUCUAUCUGUCACC
miR156ae	UGACAGAAGAAAGUGAGCAC
MIR156af	UUUGACAGAAGAUAGAGAGCAC
MIR156ag	CUGACAGAAGAGAGUGAGCAC
MIR156ah	ACAGAAGAUAGAGAGCACAG
MIR156ai	UGACAGAAGAGGGUGAGCAC
MIR156aj	UGAUAGAAGAGAGUGAGCAC
MIR156al	UGACAGAAGAGAGUGAGUAC
MIR156am	UGACAGAAGAGAAUGAGCAC
MIR156an	UGACAGAAGAGAGGGAGCAC
MIR156ao	UGUCAGAAGAGAGUGAGCAC
MIR156ap	UGACAGAGGAGAGUGAGCAC
MIR156aq	UGACAGAAGAGAGUGAGCAUA
MIR156ar	UGACAGAAGAGAGGGAGCA
MIR156as	GCUCACUGCUCUAUCUGUCAGC
MIR156at	UGACAGAAGAGAGAGAGCACA
MIR156au	UUGACAGAAGACAGGGAGCAC
MIR156av	UGACAGAAGAGAGAGAGCAC
MIR156aw	UGCUUACUCUCUAUCUGUCACC
MIR156ax	GCUCACUGCUCUAUCUGUCACC
MIR156ay	GCUUACUCUCUAUCUGUCACC
MIR156az	GCUCACCCUCUAUCUGUCAGU
miR156b	UGACAGAAGAGAGUGAGCACA
miR156c	UUGACAGAAGAAAGAGAGCAC
miR156e	UUGACAGAAGAUAGAGGGCAC
miR156f	UUGACAGAAGAGAGAGAGCACA
miR156f2-5p	UGACAGAAGAGAGUGAGCAC	miR156f2-3p	GCUCACCCUCUAUCUGUCACC	TR67864|c1_g1_i1	PLUS	START_POSITION	148	END_POSITION	249	TRUE	0	gagcucgaggaggUGACAGAAGAGAGUGAGCACacauaguaauuucuugcaugaugcuagaagcuuugugugcucacccucuaucugucaccccaucgcucu	((((..((((.(((((((((((((.(((((((((((.(((...((((.((.....)).))))))).))))))))))).)))).))))))))))).)))))).	(-57.70)	0.995	0.998
miR156f3-5p	UGACAGAAGAGAGUGAGCAC	miR156f3-3p	GCUCACCCUCUAUCUGUCACC	TR122840|c0_g1_i1	PLUS	START_POSITION	1	END_POSITION	84	TRUE	0	gUGACAGAAGAGAGUGAGCACacaugguaauuucuugcauauaugaugcuugaagcucugcgugcucacccucuaucugucacc	((((((((((((.((((((((.((.(((...(((..((((.....))))..)))))).)).)))))))).)))).)))))))).	(-42.70)	0.995	0.999
miR156f-5p	UGACAGAAGAGAGUGAGCAC	miR156f-3p	GCUCACUCUCUAUCUGUCACC	TR56772|c0_g1_i1	MINUS	START_POSITION	47	END_POSITION	205	TRUE	0	uauauuugcgggggugggguguuaaaagaagggaggUGACAGAAGAGAGUGAGCACaaaugguguuuucuugcauguuaauuuuccaugcuugaagcuaugugugcucacucucuaucugucaccccaccacuaacuccgucucucucucucuauauau	(((((..(.(((((.((((.((((.......((.(((((((((((((((((((((((.(((((...(((..(((((.........)))))..)))))))).)))))))))))))).))))))))))).....)))).)).)).))))).)...))))).	(-71.50)	0.996	0.999
miR156g-5p	UUGACAGAAGAUAGAGAGCAC	miR156g-3p	GCUCUCUAGUCUUCUGUCAUCA	TR66267|c0_g1_i1	PLUS	START_POSITION	584	END_POSITION	784	TRUE	0	aauuagggauuaauuauuaagggggagaggggggaggcagugguggccuggugauguugUUGACAGAAGAUAGAGAGCACagaugaugaauugcaugcauauaugcaucucacuccuuugugcucucuagucuucugucaucacccuuaauucuauauucaucagcaaccccucaaaccccaaauccuccuaaacucuagc	..((((((.((........(((((((..((((.((((....(((.((.(((((((((((.(((((((((((((((((((((((.(((((..((((((....))))))..))).)).)))))))))))).))))))))))).))...........))).)))))))).)))))))...))))...))))))))).)))))).	(-84.70)	0.961	1
miR156g2-5p	UUGACAGAAGAUAGAGAGCAC			TR95100|c12_g3_i1	PLUS	START_POSITION	329	END_POSITION	480	TRUE	0	agaagcccaaggaUUGACAGAAGAUAGAGAGCACacuagugaucacgguugaacuagaagaggcaauucaugagagaucauuugaauuccuuucauuaaucugcugacaguugaugugcguuguucuguuaccuucuugucaaccugacuuu	.((((....(((.((((((((((((((((.((((((.(.((.((((((((((....((.((((.(((((((((....)))..)))))))))))).)))).))).))))).).).)))))....))))))...)))).)))))))))..))))	(-40.80)	0.961	1
miR156d-5p	CGACAGAAGAGAGUGAGCAC
miR156h	UGACAGAAGAGAGAGAGCAU
miR156h-5p	UGACAGAAGAAAGAGAGCAC
miR156i	UGACAGAAGAUAGAGAGCAC
miR156j	GUUGACAGAAGAGAGUGAGCAC
miR156l	UUGACAGAAGAUGGAGAGCAC
miR156l-5p	CGACAGAAGAGAGUGAGCAUA
miR156n	UUGACAGAAGAGAGUGAGCAC
miR156p	CUGACAGAAGAUAGAGAGCAC
miR156q	UGACAGAAGAGAGUGAGCACU
miR156r	CUGACAGAAGAUAGAGAGCAU
miR156t	UUGACAGAAGAAAGGGAGCAC
miR156w	UUGACAGAAGAGAGAGAGCAC
miR157a-3p	GCUCUCUAGCCUUCUGUCAUCA
MIR157b	GCUCUCUAGCCUUCUGUCAUC
miR159	CUUGGAUUGAAGGGAGCUCU
miR159b	UUUGGAUUGAAGGGAGCUCUU
miR159c2-5p	GAGCUCCUUAAAGUCCAAUA	miR159c2-3p	UUUGGAUUGAAGGGAGCUCUA	TR100428|c2_g1_i1	PLUS	START_POSITION	454	END_POSITION	653	FALSE	0	aagaguuuugaguggagcuccuuaaaguccaauagaggaacuuugugggaaaauagagcugcugaucuauggaucccucaagcccuaucccaauccuuuaucuauauggaggauaagcuuguggcUUGCAUAUAUCAGGAGCUGCauuacccagcuucagauccuuguuuggauugaagggagcucuacacuuuauucua	.(((((...(.((((((((((((..(((((((..(((((.((..(((((..(((..((((.(((((.((((.(..((.(((((..(((((...(((...........)))))))).))))).))..).)))).))))).))))..))).)))).)...)).)))))..)))))))..)))))))))))).)...))))).	(-81.60)	0.493	0.676
miR159c-3p	UUUGGAUUGAAGGGAGCUCCU
miR159f	CUUGGAUUGAAGGGAGCUCUA
miR159j-3p	UUUGGAUUGAAGGGAGCUCUG
MIR159k	AUUGGAUUGAAGGGAGCUCCU
MIR159l	AUUGGAUUGAAGGGAGCUCCG
MIR159m	AUUGGAUUGAAGGGAGCUCCA
MIR159n	UUGGAUUGAAGGGAGCUCCA
MIR159o	UUUGGACUGAAGGGAGCUCUA
MIR159p	UUUGGUUUGAAGGGAGCUCUA
MIR159q	UUUGGAUUGAAGGGAGCUCUC
MIR159r	CUUGGAUUGAAGGGAGCUCC
MIR159s	CUUGGAUUGAAGGGAGCUCCU
MIR159t	CUUGGAUUGAAGGGAGCUCCC
miR159u-5p	GGCUGCCGGUUCAUGAAUACC	miR159u-3p	UGAGCAUGAAUUGGGAGCCGA	TR120749|c0_g1_i1	MINUS	START_POSITION	156	END_POSITION	356	TRUE	3.78e-76	gguccaccggagcucucuaucgcuccaaccggaaauuaaggaaaugagggcggucgcggcugccgguucaugaauaccuguaggugcgcaugguagcaugaaugcauauauguuuggcgcaggcuaaaggUGAGCAUGAAUUGGGAGCCGAgguugccuucaucuuuucugacuuggggugaagggagcuccuuugguacu	((((((..((((((((((.(((((((((.((((((....(((..((((((((..(.(((((.((((((((((..(((((.(((.(((((.....((((((........))))))..)))))..))).)))))..)))))))))).))))).)..)))))))))))))))))..)))))))))))))))))))..))).)))	(-103.20)	0.54	0.67
miR160	GCCUGGCUCCCUGUAUGCCAU
miR160a-3p	GCGUAUGAGGAGCCAAGCAUA
miR160b2-5p	UGCCUGGCUCCCUGUAUGCCA	miR160b2-3p	GCGUAUGAGGAGCCAUGCAUA	TR66762|c0_g1_i1	MINUS	START_POSITION	75	END_POSITION	277	TRUE	0	caaacaauuuugagcaugaauuaauacaauggauacauacaugcauaaagauguauauacauauaUGCCUGGCUCCCUGUAUGCCAuuugcagaucccaccggaacaccgauggcuccguggauggcguaugaggagccaugcauauuccuuauauauauuguucauaucuguauaauucaugugagcguagauuugauuuga	(((((((.((((.((((((((((.((((((((((...............((((((((((...((((((.(((((((..((((((((((..(.((..(((.(((....))).))).)).)..))))))))))..))))))).))))))....))))))))))))))))...)))))))))))))).....)))).))).)))).	(-76.06)	0.831	0.845
miR160b-5p	UGCCUGGCUCCCUGUAUGCCA	miR160b-3p	GCAUGCCGGGAGCCAAGCAUG	TR98626|c1_g4_i1	MINUS	START_POSITION	114	END_POSITION	314	TRUE	0	auauauagauggggaauuaauggaagagagaaaaguaaagggauggaaaugaaaagaaaagggaugUGCCUGGCUCCCUGUAUGCCAcacguagagaccaaucuugcauauagauugccuuucgcggguggcaugccgggagccaagcaugucuauacuccgucucaucuccaaucuccuauuucuuccaaauauauaugu	(((((((.((..((((..(((((..((((....((....((((((((..............((((((((.((((((((.(((((((((.((..(((..((((((.......))))))..)))..)).))))))))).)))))))).))))))))....))))))))..))....)))))))))..))))..)).)))))))	(-81.37)	0.558	0.592
miR160e-5p	UGCCUGGCUCCCUGUAUGCCG
miR160h-5p	UGCCUGGCUCCCUGCAUGCCA	miR160h-3p	GCGUGUGAGGAGCCAUGCAUG	TR101592|c3_g3_i7	PLUS	START_POSITION	276	END_POSITION	476	TRUE	1.61e-229	cuauaagguauuuauguuuuauacauacucugacgugauaauagauuaguauaUGCCUGGCUCCCUGCAUGCCAuuugcaagauccaucccauaaauugauggccuuugguggauggcgugugaggagccaugcaugccacauuacucauuauuaauaacuuggaaccuucagagguaguauugauagcuuugacuuuauu	..(((((((.....((((..((((...((((((.((..(((...((((((((((((.(((((((..((((((((((..((((..(((((.........)))))..))).)..))))))))))..))))))).))))).............)))))))...)))..))..))))))...)))).))))......))))))).	(-66.71)	0.914	0.929
miR160j2-5p	cgccauccacggagccaucggug	miR160j2-3p	UGGCAUACAGGGAGCCAGGCA	TR66762|c0_g1_i1	PLUS	START_POSITION	47	END_POSITION	247	FALSE	1	cacauaaaauaccacacaacaaaucaaaucaaaucaaaucuacgcucacaugaauuauacagauaugaacaauauauauaaggaauaugcauggcuccucauacgccauccacggagccaucgguguuCCGGUGGGAUCUGCAAAUGGCAUAcagggagccaggcauauauguauauacaucuuuaugcauguauguaucc	...................................................((..((((((..((((((...((((((((....((((((.((((((((..((.(((((...((((.(((((((....)))))))..))))...))))).))..)))))))).)))))).))))))))....))))))..))))))..)).	(-58.00)	0.25	0.25
miR160j-5p	CUUGGCUCCCGGCAUGCCACC	miR160j-3p	UGGCAUACAGGGAGCCAGGCA	TR98626|c1_g4_i1	PLUS	START_POSITION	115	END_POSITION	315	TRUE	2.86e-65	cauauauauuuggaagaaauaggagauuggagaugagacggaguauagacaugCUUGGCUCCCGGCAUGCCACCcgcgaaaggcaaucuauaugcaagauuggucucuacguguggcauacagggagccaggcacaucccuuuucuuuucauuuccaucccuuuacuuuucucucuuccauuaauuccccaucuauauauu	.(((((((..(((((((...(((.(((.((((((((((.((((....((..((((((((((((.(.(((((((..(((..(((((((((.......))))).))))...)))))))))).).))))))))))))..))....))))))))))))))))))))...........))))))).............))))))).	(-73.50)	0.4	0.785
MIR160k-5p	UGCCUGGCUCCCUGGAUGCCA	MIR160k-3p	GCACCAGAGGAGACAGGCAGA	TR23694|c0_g1_i1	PLUS	START_POSITION	1	END_POSITION	150	TRUE	3.41e-06	agaagaugaaagugagagggggaaugaauauugauggaucugccuggcucccuggaugccaucuaagaaaagcauugccaaaauuucuugacucucuuccuaguugGCACCAGAGGAGACAGGCAGAcgacaaacaccaacuccaguacg	...........(((.(((..((..((....(((.(.(.((((((((.((((((((.(((((.(((.(((.((....(.(((......))).).)).))).))).))))))))).)))).))))))))).)))).))))..)))...))).	(-49.10)	0.625	0.625
MIR160l	UGCCUGGCUCCCUGUAUGCCAUU
MIR160m	UGCCUGGCUCCCUGUAUGCCAUC
MIR160n	UGCCUGGCUCCCUGUAUGCC
miR162-5p	UGGAGGCAGCGGUUCAUCGAUC
miR162a	UCGAUAAACCUCUGCAUCCA
miR162b-5p	GGAGGCAGCGGUUCAUCGAUC	miR162b-3p	UCGAUAAACCUCUGCAUCCAG	TR97780|c4_g3_i1	MINUS	START_POSITION	2141	END_POSITION	2341	TRUE	0	guuaaucgguucuuugggguguaauuaauggugggucucggauuaaauugguggagggucacuggaggcagcgguucaucgauccguucucugaacugguaauccucgauaaauuacagaacaggaauuggUCGAUAAACCUCUGCAUCCAGugcucauccccacuuucucucucugucuauauguacuccauuuguucca	.......((..(..(((((((((((..((((.(((....(((......(((.((((((.(((((((.((((.((((.(((((((.((((.(((..(((.((((.........)))))))..))))))).))))))).)))).)))).)))))))))).))))))...)))))).))))..)).)))))))))...)..)).	(-69.90)	0.928	0.938
MIR162c	UCGAUAAACCUGUGCAUCCAG
MIR162d	UCGAUAAACCUCUGCAUCCGG
miR164-5p	UGGAGAAGGGGAGCACGUGCA	miR164-3p	cacgugcccugcuucuccauc	TR1696|c0_g1_i1	PLUS	START_POSITION	309	END_POSITION	459	TRUE	4.9e-85	uacaccgaguccgaagaaagaggcguagaaacccauguUGGAGAAGGGGAGCACGUGCAgagcgaguuuauguugaguucacgcaacucaacaugcacgugcccugcuucuccaucaagggcugcucacccacuauauaucuauaucuaua	..................((.((.((((...(((.((.((((((((.((.(((((((((...........(((((((((.....)))))))))))))))))).)).)))))))).)).)))...)).)))).)).................	(-53.90)	0.932	0.966
miR164a	UGGAGAAGCAGGGCACGUGCU
miR164c	UGGAGAAGCAGGGCACGUGC
miR164e2-5p	UGGAGAAGCAGGGCACGUGCA	miR164e2-3p	CACGUGCUCCCCUUCUCCAAC	TR1696|c0_g1_i1	MINUS	START_POSITION	310	END_POSITION	460	TRUE	0	auauagauauagauauauagugggugagcagcccuugaUGGAGAAGCAGGGCACGUGCAuguugaguugcgugaacucaacauaaacucgcucugcacgugcuccccuucuccaacauggguuucuacgccucuuucuucggacucggugu	((((.((....((.....((.(((((((.(((((.((.((((((((..((((((((((((((((((((.....)))))))))...........)))))))))))..)))))))).)).))))).)).)))))))....))....)).))))	(-62.30)	0.971	0.999
		miR164e-3p	UGGAGAAGCAGGGCACGUGCA	TR97221|c1_g1_i2	MINUS	START_POSITION	2924	END_POSITION	3074	TRUE	0	ugcaaaaugugucgcaagcuuccauuauaaucucucucuaccccccccccagugucccaaaauauauauguucuuaugagaaagcagcugguggugguugaggcaugagaaggugggugaugagcaagaUGGAGAAGCAGGGCACGUGCAu	((((...((((((.(..((((((......(((((((..(((((.((..(..(((((.(((....(((..((((((......))).)))..)))....))).)))))..)..)).)))))..)))..)))).).))))).))))))))))).	(-40.90)	0.972	1
miR164h-5p	UGGAGAAGCAGGGCACGUGUG
MIR164i	UGGAGAAGCAGGGCACGUGCAA
MIR164j	UGGAGAAGCAGGGUACGUGCA
MIR164k	UGGAGAAGCAGGGCACGUGCG
MIR164l	UGGAGAAGCAGGGCACGUGAA
MIR164m	UGGAGAAGCAGGGCACGUGAG
miR165a-3p	UCGGACCAGGCUUCAUCCCC
miR166a	UCGGACCAGGCUUCAUUCC
miR166a-5p	GGAAUGUUGUCUGGCUCGAGG
MIR166aa	UCGGACCAGGCUUCAUUCCCU
MIR166ab	UCGGACCAGGCUUCAUUCCCGU
MIR166ac	UCGGACCAGGCUUCAUUCCUA
MIR166ad	UCGGACCAGGCUUCAUUCCU
MIR166ae	CGGACCAGGCUUCAUUCCCC
MIR166af	UUGGACCAGGCUUCAUUCCCC
miR166b	UCGGACCAGGCUUCAUUCCCCC
miR166b-5p	GGAAUGUUGUCUGGCUCGGGG
miR166e	CUCGGACCAGGCUUCAUUCCC
miR166e-3p	UCGAACCAGGCUUCAUUCCCC
miR166f	UCGGACCAGGCUUCAUCCCCC
miR166h-5p	GGAAUGUUGGCUGGCUCGAGG
miR166i	UCGGACCAGGCUUCAUUCUC
miR166i-3p	UCGGAUCAGGCUUCAUUCCUC
miR166j-3p	UCGGACCAGGCUUCAUUCCCG
miR166k	UCUCGGACCAGGCUUCAUUCC
miR166l-3p	UCGGACCAGGCUUCAUUCCUC
miR166m-5p	GGAAUGUCGUUUGGUUCGAGA	miR166m-3p	UCGGACCAGGCUUCAUUCCCC	TR92503|c0_g2_i8	PLUS	START_POSITION	1316	END_POSITION	1514	TRUE	0	aaauauaaugaauggucauauauggauucaaagccucucucucucucucaugaaugguuguggggaaugucguuugguucgagaucuuucauuagacuuggguaucaugaaugauuUCGGACCAGGCUUCAUUCCCCucaacuuugaguacaugagcaaaucuguaauugugaccaaaaauggcuucuuuguuguauug	.(((((((..((((((((((((((((((..........(((.....((((.....(((((.((((((((..(((((((((((((((.(((((...((....))...))))).)))))))))))))))..)))))))).))))).)))).....)))..))))))))..))))))))...........))..))))))).	(-73.00)	0.983	0.997
miR166p	UCGGACCAGGCUCCAUUCCUU
miR166q	UCGGACCAGGCUUCAUUCCUU
miR166s	UCGGACCAGGCUUCAUUCCC
miR166u	UCUCGGACCAGGCUUCAUUC
MIR166v	GGACCAGGCUUCAUUCCCC
MIR166w	UCGGGCCAGGCUUCAUCCCCC
MIR166x	UCCGGACCAGGCUUCAUUCCC
MIR166y	UCGGACCAGGCAUCAUUCCUU
MIR166z	UCGGACCAGGCUUCAUUCCCUU
miR167a2-5p	UGAAGCUGCCAGCAUGAUCUAA	miR167a2-3p	AGAUCAUAUGGCAGUUUCACC	TR88074|c0_g1_i1	MINUS	START_POSITION	412	END_POSITION	561	TRUE	0	uuaaguacuuuaauuuggaucgugaaccacuaguaguUGAAGCUGCCAGCAUGAUCUAAacuuccaauuaauucauuauauaugcgaaggaaagaucagaucauauggcaguuucaccuauugaugggaucacgaaaaaccauaauuaau	.........(((((((((.((((((.(((.((((((.(((((((((((..(((((((....((((.......................)))).....))))))).))))))))))).)))))).)))..))))))....))).)))))).	(-49.60)	0.614	1
miR167a-5p	UGAAGCUGCCAGCAUGAUCUAA	miR167a-3p	GAUCAUGUGGUAGCUUCACC	TR165615|c0_g1_i1	MINUS	START_POSITION	130	END_POSITION	265	TRUE	0	cuuuuuuuuaucaugcaccaaguaagaguUGAAGCUGCCAGCAUGAUCUAAuuaaucuuucuacuuaccuuaauuaauuucccgucgaggaaagauuagaucaugugguagcuucaccuguuguugguagcauggg	..........(((((((((((.(((.((.(((((((((((.(((((((((....((((((((..........................)))))))))))))))))))))))))))).)).)))))))).)))))).	(-53.67)	0.614	1
miR167b	UGAAGCUGCCAGCAUGAUCUGA
miR167c	UGAAGCUGCCAGCAUGAUCUGG
miR167d	UGAAGCUGCCAGCAUGAUCU
miR167e	UGAAGCUGCCAGCAUGAUCUA
miR167i	UGAAGCUGCCAGCAUGAUCUUA
MIR167k	UGAAGCUGACAGCAUGAUCUA
MIR167l	UAAAGCUGCCAGCAUGAUCUGG
MIR167m	UCAAGCUGCCAGCAUGAUCUA
MIR167n	GGAAGCUGCCAGCAUGAUCCU
MIR167o	UGAAGCUGCCAGCAUGAUCUU
MIR167p	UGAAGCUGCCAGCAUGAUCUGC
MIR167q	UGAAGCUGCCAGCAUGAUCUG
MIR167r	UGAAGCUGCCAGCAUGAUCUC
miR167s2-5p	GAAGCUACCACAUGAUCUAA	miR167s2-3p	AGAUCAUGCUGGCAGCUUCAA	TR88074|c0_g1_i1	PLUS	START_POSITION	404	END_POSITION	553	TRUE	0.0325	uucccaugauuaauuaugguuuuucgugaucccaucaauaggugaaacugccauaugaucugaucuuuccuucgcauauauaaugaauuaauuggaaguuuAGAUCAUGCUGGCAGCUUCAAcuacuagugguucacgauccaaauuaaa	.........((((((.(((....((((((..((((.(.(((.((((.((((((((((((((((.(((((.....(((.....)))........))))).)))))))))).)))))).)))).))).).)))).)))))).))))))))).	(-49.42)	1	1
miR167s-5p	GAAGCUACCACAUGAUCUAA	miR167s-3p	AGAUCAUGCUGGCAGCUUCAA	TR165615|c0_g1_i1	PLUS	START_POSITION	118	END_POSITION	264	TRUE	0.0769	aaauuaggguuucccaugcuaccaacaacagguGAAGCUACCACAUGAUCUAaucuuuccucgacgggaaauuaauuaagguaaguagaaagauuaauuagaucaugcuggcagcuucaacucuuacuuggugcaugauaaaaaaaa	..............(((((.(((((....((.(((((((.(((((((((((((((((((..(..(..((......))..)....)..)))))))....))))))))).))).))))))).)).....))))))))))..........	(-44.70)	0.4	0.6
miR168	UCGCUUGGUGCAGAUCGGGAC
miR168a	UCGCUUGGUGCAGGUCGGGAA
miR168b	UCGCUUGGUGCAGGUCGGG
miR168b-3p	CCCGCCUUGCAUCAACUGAAU
miR168c2-5p	UCGCUUGGUGCAGGUCGGGAC	miR168c2-3p	CCCGCCUUGCAUCAAUUGAAU	TR100074|c1_g1_i2	MINUS	START_POSITION	1315	END_POSITION	1465	TRUE	0	caaguuuugaugggggauuuuguugcggccguaucuaauUCGCUUGGUGCAGGUCGGGACuguguuguauaugugauuguguugaagaugaauauggucccgccuugcaucaauugaaucggaggcagcugugagaauuacgacggaggcg	...(((((..(.(..(((((..(..((((.((.((..(((((.((((((((((.((((((((((((.(((...((((...))))...))))))))))))))).)))))))))).)))))..)).)).))))..)))))).).)..))))).	(-54.80)	0.978	0.987
miR168c3-5p	UCGCUUGGUGCAGGUCGGGAC	miR168c3-3p	CCCGCCUUGCAUCAAUUGAAU	TR100074|c1_g1_i1	MINUS	START_POSITION	114	END_POSITION	264	TRUE	0	aguuuugaugggggauuuuguugcggccguaucuaauUCGCUUGGUGCAGGUCGGGACuguguuguauaugugauuguguugaagaugaauauggucccgccuugcaucaauugaaucggagacggccgcgaaugugaguucggcgcggcu	(((..((.....((((((..((((((((((.((..(((((.((((((((((.((((((((((((.(((...((((...))))...))))))))))))))).)))))))))).)))))..)).))))))))))....))))))..))..)))	(-65.20)	0.978	0.987
miR168c-5p	UCGCUUGGUGCAGGUCGGGAC	miR168c-3p	CCGCCUUGCAUCAAUUGAAU	TR100074|c1_g2_i1	MINUS	START_POSITION	1346	END_POSITION	1478	TRUE	0	auUCGCUUGGUGCAGGUCGGGACcguguuauauguauguguguguauauauauauauauauauauauauauauauauauauauauguauaugugaggaagaugaauauggucccgccuugcaucaauugaauc	(((((.((((((((((.((((((((((((((((((((((((((((((((((((((((((....)))))))))))))))))))))))))))))))..........))))))))))).)))))))))).))))).	(-65.30)	0.973	0.987
MIR168d	UCGCUUGGUGCAGGUCGGGA
miR168e-5p	UCAAUUGAUGCAAGGCGGGA	miR168e-3p	AGUCCCGACCUGCACCAAGCGAA	TR100074|c1_g1_i1	PLUS	START_POSITION	112	END_POSITION	263	FALSE	4.88e-30	ucagccgcgccgaacucacauucgcggccgucuccgauuCAAUUGAUGCAAGGCGGGAccauauucaucuucaacacaaucacauauacaacacagucccgaccugcaccaagcgaauuagauacggccgcaacaaaaucccccaucaaaac	.......................((((((((.((..((((..(((.((((.((((((((....................................)))))).)))))).)))..))))..)).)))))))).....................	(-44.72)	0.466	0.898
miR168f-5p	CCCGCCUUGCAUCAAUUGAAU			TR100074|c1_g1_i1	MINUS	START_POSITION	1	END_POSITION	187	TRUE	0	uguugaagaugaauaugguCCCGCCUUGCAUCAAUUGAAUcggagacggccgcgaaugugaguucggcgcggcugaagauuggaaucuguuggaucuucagcuguuuggauauuggggguugauuaugguauagguugaugcagaacaaagagugcgcagauagaaauaauugaagaaaugguuugu	..((...(((.......(((.(((((((((((((((..((((....(((((.(.(((....((((((.(((((((((((((.((.....)).)))))))))))))))))))))).).)))))....))))...))))))))))........)).)))..))).......)))...))..........	(-50.84)	0.674	0.938
miR169	UAGCCAAGGAUGACUUGCCGG
MIR169af	UAGCCAAGGAUGACUUGCCG
MIR169ag	UAGCCAAGGAUGACUUGCCCG
MIR169ah	UAGCCAAGGAUGACUUGCCCA
MIR169ai	UAGCCAGGAAUGGCUUGCCUA
MIR169aj	AAGCCAAGAAUGACUUGCCUG
MIR169ak	UAGCCAAGGAUGACUUGCUCG
MIR169al	UAGCCAAGGAUGACUUGCCUUU
MIR169am	CAGCCAAGGAUGACUUGCCGG
MIR169an	UAGCCAAGAAUGACUUGCCGG
MIR169ao	UAGCCAGGGAUGACUUGCCUA
miR169ap-5p	UAAGCCAAGGAUGACUUGCCU	miR169ap-3p	GCAAGCAUUUUUGGCUUU	TR144682|c0_g1_i1	PLUS	START_POSITION	10	END_POSITION	210	TRUE	0	ggguuuagggagagaggucuuacaugaagugaagagccauguuuggUAAGCCAAGGAUGACUUGCCUgccaucuuccagucaaggguucuaguaauuauacaaguuauuaaggugcucuguuugguuuaaaggcaggcaggcaagcauuuuuggcuuugcuucacaggcucuucuuucucaugcaagaccuugucuuccca	.......(((((.((((((((.(((((...((((((((.(((..(((((((((((((((.((((((((((.((((((((...(((((((((((((((.....))))))).))).)))))..))))....))))..)))))))))))))))))))).)))))..)))))))))))....))))).))))))))...))))).	(-95.10)	0.837	0.99
miR169aq-5p	UAGCCAAGGAUGACUUGCUUCCU	miR169aq-3p	UAAGCAGUCAUCCUGGCUAU	TR125459|c0_g1_i1	PLUS	START_POSITION	1	END_POSITION	166	TRUE	2.14e-55	uuggaagagagccuaaaaugaaaaugaggguucaguuugguagccaaggaugacuugcuuccuccuuccaaauggucuuuuaguuggagacccuuaauugguuugUAAGCAGUCAUCCUGGCUAUcuugacacacucuuauuucucauuuuaaguuuuuucuucuu	..((((((((((.((((((((((((((((((...(((.((((((((.((((((((.((((.(.....((((..(((((((.....))))))).....))))...).))))))))))))))))))))..)))..)))))))))).)))))))).))..)))))))).	(-67.10)	0.314	0.607
miR169b	CAGCCAAGGAUGACUUGCCGA
miR169d	UAGCCAAGGAUGACUUGCCUA
miR169h	UAGCCAAGGAUGACUUGCCUG
miR169i	UAGCCAAGGAUGACUUGCCUGC
miR169n	UAGCCAAGAAUGACUUGCCUA
		miR169r2-3p	UAGCCAAGGAUGACUUGCCU	TR143270|c0_g1_i1	MINUS	START_POSITION	34	END_POSITION	232	FALSE	7.27e-221	gcaggcAGGCAUGCAUGCAUCUUUGGCuagcuucacacgcucuucuuucucaugcaaggccuuguccuccuaggcuagcuagcgcacagacuugauaaugcguuggcaucugaaaguuguuagguugguuggacaaaauaggaagagaugccuaaaaugaagauaagggccuguuugguagccaaggaugacuugccuc	..(((((((........((((((((((((.(...(((.((((((..(..((((...((((..(.((.(((((.((((((((((.....(((((....((((....))))....))))).....))))))))).)....))))).)).).))))...))))..).)))))).)))..).)))))))))))).))))))).	(-75.30)	0.538	0.733
miR169r-5p	UAGCCAAGGAUGACUUGCCU	miR169r-3p	gcagucaacuuggcaaacu	TR97045|c0_g1_i3	PLUS	START_POSITION	161	END_POSITION	362	TRUE	5.75e-81	aggaagagaggucuuacaugaacauaagaggguuuguuguuuggUAGCCAAGGAUGACUUGCCUgcuccacucuaguauuccaaacagagccuaauuaauuuugagaccuuuaauuguuugggcuuggcuuggcuugguuucaggcagucaacuuggcaaacuugacacccucuucucuauuaugcuagacuuuaucuucuu	((((((((((((((..(((((....((((((((.....(((.(((.((((((..(((((.(((((..(((....((....((((.(.((((((((.(((((..(....)...))))).)))))))).).)))))))))...)))))))))).))))))..))).))))))))))).....)))))..))))))).)))))))	(-72.80)	0.87	1
miR169t	UAGCCAAGGAUGACUUGCCUU
miR171a2-5p	uguuggugcgguucaauuaga	miR171a2-3p	UGAUUGAGCCGUGCCAAUAUC	TR5945|c0_g1_i1	MINUS	START_POSITION	1	END_POSITION	128	TRUE	0	uuaguucaaggaguaguagaaaaaugaagaauacgggauguuggugcgguucaauuagaaagccgugcucuacaaguguagagcucuguuuuuuuUGAUUGAGCCGUGCCAAUAUCacguagguuuau	..........................(((..((((.((((((((..(((((((((((((((((.(.(((((((....))))))).).))..)))))))))))))))..)))))))).))))..)))..	(-54.00)	0.415	0.423
miR171a3-5p	UGUUGGAAUGGCUCAAUCAAA	miR171a3-3p	UGAUUGAGCCGUGCCAAUAUC	TR87458|c0_g2_i1	MINUS	START_POSITION	128	END_POSITION	276	TRUE	0	uuuuauauaaaaaaauuuauuuuagaaauuaaagugauaaaugauguuggaauggcucaaucaaaucaaaucucccgagggaugcuuacuggguccuuuauuuUGAUUGAGCCGUGCCAAUAUCaucuucaccuuuacauucccaauuc	........................(((..((((((((...((((((((((.((((((((((((((...........(((((((.(.....).)))))))..)))))))))))))).))))))))))..))).)))))..))).......	(-47.02)	0.517	0.527
miR171a-5p	UAUUGGUCCGGUUCAAUAAAA	miR171a-3p	UGAUUGAGCCGUGCCAAUAUC	TR152324|c0_g1_i1	PLUS	START_POSITION	49	END_POSITION	198	TRUE	0	aaaugaagguuggagcuugguauacggagcaguuaaacgggauauugguccgguucaauaaaaaagcagcggucaauauguuauggaccuuguuuuuUGAUUGAGCCGUGCCAAUAUCacgugccacugcucuaaauccuacuuaauacg	........((..(((...((.....((((((((...(((.((((((((..(((((((((.(((((((((.((((.(((...))).))))))))))))).)))))))))..)))))))).)))...))))))))....))..)))...)).	(-60.90)	0.666	0.678
miR171b-3p	UUGAGCCGUGCCAAUAUCAC
miR171e-5p	AGGUAUUGGUGCGCCUCAAUU	miR171e-3p	UUGAGCCGCGUCAAUAUCUCC	TR87194|c0_g1_i3	MINUS	START_POSITION	231	END_POSITION	430	TRUE	0	gccaguugcagaauuaaggggauaccggaauagguuauagaaauauauggagguauuggugcgccucaauuugaagacaugguuaaauaauuaagcuauauaugcauacauagccaugugauuuugaUUGAGCCGCGUCAAUAUCUCCucucucucucucucucuauuucucucucaugcuuccauguucuuugucugcc	.......(((((....((((((((..((((((......(((((((...((((((((((..(((.(((((((.(((.(((((((((......((.((.......)).))..)))))))))..))).))))))).)))..))))))))))................)))))))......)).)))).)))))))).))))).	(-60.11)	0.962	0.976
miR171c	UGAUUGAGCCGUGCCAAUAUU
miR171d	UUGAGCCGCGCCAAUAUCAC
miR171f	UUGAGCCGUGCCAAUAUCACG
miR171i-5p	CGUGGUAUUUGUUCGGCUGGGC	miR171i-3p	UGAGCCGAACCAAUAUCACUC	TR130757|c0_g1_i1	MINUS	START_POSITION	110	END_POSITION	309	TRUE	3.85e-17	ccucauaauuaaggagcuagaaauaaaggccaaagaaauuguuucuggagaaguagauauggcgugguauuuguucggcugggcucggcaucacuaucguuguuuaaauagcuuggagcuagcugagcUGAGCCGAACCAAUAUCACUCuuguguacuucuuuacacaugcagcuuuugguuugagcuagcuauguugaa	........((((.(((((((......(((((((((...((((...((((((((((.(((.((.((((((((.((((((((.((((((((..(.(((..(((((....))))).))).)...)))))))).)))))))).)))))))).))))).)))))))))).....)))).)))))))))...)))))).).)))).	(-75.80)	0.476	0.476
miR171k-5p	CGAUGUUGGUGAGGUUCAAUC
miR171l	UUGAGCCGCGCCAAUAUCACU
miR171n	UUGAGCCGUGCCAAUAUCACA
MIR171o	UGAUUGAGCCGUGCCAAUAU
MIR171p	UUGAGCCGCGUCAAUAUCUCU
MIR171q	UUGAGCCGCGUCAAUAUCUCA
MIR171r	UUGAGCCGCGUCAAUAUCUUA
MIR171s	AUGAGCCGUGCCAAUAUCACG
MIR171t	UGAUUGAGUCGUGCCAAUAUC
MIR171u	UGAGCCGUGCCAAUAUCACGA
MIR171v	UGAGCCGUGCCAAUAUCACAU
MIR171w	UUGAGCCGUGCCAAUAUCACU
MIR171x	UUGAGCCGCGCCAAUAUCACA
MIR171y	AGAUUGAGCCGCGCCAAUAUC
MIR171z-5p	uauuggcacggcucaaucaaa	MIR171z-3p	UUAUUGAACCGGACCAAUAUC	TR152324|c0_g1_i1	MINUS	START_POSITION	66	END_POSITION	199	TRUE	6.18e-05	acguauuaaguaggauuuagagcaguggcacgugauauuggcacggcucaaucaaaaaacaagguccauaacauauugaccgcugcuuuuUUAUUGAACCGGACCAAUAUCccguuuaacugcuccguauacca	............((((...(((((((...(((.((((((((..(((.(((((.(((((.((.((((.(((...))).))))..)).))))).))))).)))..)))))))).)))...)))))))...)).)).	(-47.60)	0.8	1
miR172a-5p	GUGGCAUCAUCAAGAUUCACA	miR172a-3p	AGAAUCUUGAUGAUGCUGCAU	TR96437|c0_g1_i1	PLUS	START_POSITION	269	END_POSITION	418	TRUE	0	uugaucgauucgucaauauuuuagaguuguuauuuguuacuguggcaucaucaagauucacaugguaaugcuauauauacuauucaaugAGAAUCUUGAUGAUGCUGCAUcgacaauaaaugacuauaugaagccggaaaucaaaaaguu	......((((..((....(((((.(((..((..(((((..((..(((((((((((((((.(((.(.((((.((....)).))))).))).)))))))))))))))..))..)))))..))..)))...)))))...))))))........	(-44.20)	0.993	0.996
miR172aa-5p	CAGCAUCAUCAAGAUUCuc	miR172aa-3p	GAAUCUUGAUGGUGCCACA	TR124931|c0_g1_i1	PLUS	START_POSITION	1	END_POSITION	175	TRUE	4.67e-35	cuugcuucuugauauagucauuggcugccgaugcagcaucaucaagauucucauuuuaaugcuagcuuaauuggacagauauaaguuagaucucuaacuccaugguccacuuguuaccauauguGAAUCUUGAUGGUGCCACAgcagcaaacaauaacuugauugccgacgggcc	...(((..(((.((.(((.(((((((((...((..(((((((((((((((.(((....(((.((((.....(((((.......((((((....)))))).....)))))...)))).)))))).)))))))))))))))..)))))))...)))).)))....)).)))..))).	(-56.60)	0.952	0.952
miR172b	GGAAUCUUGAUGAUGCUGCA
miR172b-5p	CAGCACCAUCAAGAUUCACA
miR172c	UGGAAUCUUGAUGAUGCUGCAG
miR172c-5p	GUAGCAUCAUCAAGAUUCACA	miR172c-3p	AGAAUCUUGAUGAUGCUGCAU	TR95665|c1_g1_i10	MINUS	START_POSITION	2491	END_POSITION	2689	TRUE	0	ugguggugacgggcgaugacgauauauagucguuguuuacggauguagcaucaucaagauucacaugcaaaugcauuguuuuguugaugaauuaauuauuacaauuaauuugauaaaugAGAAUCUUGAUGAUGCUGCAUcgguaauaaaauggcuuuacauguguauacccuauucuauuuaaauugacugacugauc	.(((((....(((.....(((......(((((((..((((.(((((((((((((((((((((.(((.(((((..(((((...(((((....)))))....)))))..)))))....))).))))))))))))))))))))).))))...))))))).......)))...)))....)))))..................	(-65.22)	0.996	0.999
miR172d	UGAGAAUCUUGAUGAUGCUGCAU
miR172d-5p	GGAGCAUCAGCAAGAUUCACA	miR172d-3p	AGAAUCUUGAUGAUGCUGCAG	TR174692|c0_g1_i1	PLUS	START_POSITION	49	END_POSITION	248	TRUE	0	agcuagcuaauuaacagccaguuuuugcagauggagcaucagcaagauucacauaaacuuuauuuuaucuagggcuccguggcggguggguugaggaacucuauuuuaguggucccuuccucacuucacuucccuggcccuuuuaguaauuguugugAGAAUCUUGAUGAUGCUGCAGcggcaauuaauggcuuuuuucc	...............(((((....((((...((.(((((((.((((((((.(((((...(((((......((((((....((..((((((.(((((((..((((....))))....))))))).))))))..)).))))))...)))))...))))).)))))))).))))))).))...))))....))))).......	(-76.10)	0.636	0.795
miR172e	GGAAUCUUGAUGAUGCUGCAU
miR172e-3p	GAAUCUUGAUGAUGCUGCAU
miR172f	AGAAUCUUGAUGAUGCUGCA
miR172g	GCAGCACCAUCAAGAUUCAC
miR172g-3p	GGAAUCUUGAUGAUGCUGCAG
miR172i-5p	GUGGCACCAUCAAGAUUCACA	miR172i-3p	AGAAUCUUGAUGAUGCUGCAU	TR124931|c0_g1_i1	MINUS	START_POSITION	15	END_POSITION	163	FALSE	0	aucaaguuauuguuugcugcuguggcaccaucaagauucacauaugguaacaaguggaccauggaguuagagaucuaacuuauaucuguccaauuaagcuagcauuaaaaugAGAAUCUUGAUGAUGCUGCAUcggcagccaaugacua	....((((((((.((((((.((..(((.(((((((((((.((((((.((.(...(((((....(((((((....)))))))......))))).....).)).)))....))).))))))))))).)))..)).)))))).)))))))).	(-60.00)	0.991	0.993
miR172k	UGAAUCUUGAUGAUGCUGCAU
MIR172l	GUGGCAUCAUCAAGAUUCACACA
MIR172m	AGUGGAGCAUCAUCAAGAUUCACA
MIR172n	AGAAUCCUGAUGAUGCUGCAU
MIR172o	GUAGCAUCAUCAAGAUUCACG
MIR172p	GUAGCAUCAUCAAGAUUCAC
MIR172q	AGAAUCUUGAUGAUGCUGC
MIR172r	AGAAUCAUGAUGAUGCUGCAU
MIR172s	GGAAUCUUGAUGAUGCUGCAGCAG
MIR172t	GGAGCAUCAUCAAGAUUCACA
MIR172u	GCAGCACCAUCAAGAUUCACA
MIR172v	GGGAAUCUUGAUGAUGCUGCA
MIR172w	AGAAUCUUGAUGAUGCUGCGU
MIR172x	UGAAUCUUGAUGAUGCUGCAC
MIR172y	GGAGCACCAUCAAGAUUCACA
miR172z-5p	UGCAGCAUCAUCAAGAUUCCC	miR172z-3p	GAAUCUUGUUGAUGCGGCA	TR14948|c0_g1_i1	MINUS	START_POSITION	149	END_POSITION	299	TRUE	0.0367	gucauaaauuuggugaUGCAGCAUCAUCAAGAUUCCCaaguuaacugaaaggggacuuuugaguaaaucauaccaaaugaauuaaagaucacacccuuaaaagcuagguugugaaucuuguugaugcggcauccccaaauauuaacuggca	(((((((((((((.(((((.((((((.((((((((.(((.(((.((..(((((.....((...(((.((((.....)))).)))..)).....)))))...)).))).))).)))))))).)))))).))))).)))))).)))..)))).	(-53.90)	0.667	0.667
miR319	UUGGACUGAAGGGAGCUCC
miR319b	CUUGGACUGAAGGGAGCUCCU
miR319c-5p	AGAGCUUCCUUCAGCCCACUC	miR319c-3p	UUGGACUGAAGGGAGCUCCCU	TR89599|c2_g1_i3	PLUS	START_POSITION	1626	END_POSITION	1823	TRUE	0	gaaacaguaugagagagcuuccuucagcccacucauggaaaugauaaagggguugaauuagcugccgacucauucauuuaaccaccuaguagaaaaggacaaguguugugcuacugugacugAGUGAAUGAAGCGGGAGAUAGuuuucuaucccuccuccucugugcuuggacugaagggagcucccuuauucuguug	..(((((.(((((.(((((((((((((.(((..((((((...((...((((((.((((((.((.(((..(((((((((((..(((..(((((...(.(((....))).).))))))))..)))))))))))..))).)).))))))...))))))..)).))))))..))).))))))))))))).))))).))))).	(-86.70)	0.418	0.463
miR319d2-5p	GAGCUUCCUUCAGCCCACUC	miR319d2-3p	UUGGACUGAAGGGAGCUCCC	TR89599|c2_g1_i1	MINUS	START_POSITION	1509	END_POSITION	1706	TRUE	0	gaaacaguaugagagagcuuccuucagcccacucauggaaaugauaaagggguugaauuagcugccgacucauucauuuaaccaccuaguagaaaaggacaaguguugugcuacugugacugAGUGAAUGAAGCGGGAGAUAGuuuucuaucccuccuccucugugcuuggacugaagggagcucccuuauucuguug	..(((((.(((((.(((((((((((((.(((..((((((...((...((((((.((((((.((.(((..(((((((((((..(((..(((((...(.(((....))).).))))))))..)))))))))))..))).)).))))))...))))))..)).))))))..))).))))))))))))).))))).))))).	(-86.70)	0.418	0.463
miR319d-5p	GAGCUUUCUUCAGUCCACUC	miR319d-3p	UUGGACUGAAGGGAGCUCCC	TR59772|c0_g1_i1	MINUS	START_POSITION	140	END_POSITION	337	TRUE	0	auaaaauaaugaaggagaagagagagagcuuucuucaguccacucauggguggcauguaggguucaauuagcugccgacucauucauacaaauacucuuuauuuuauauauaauggguaacugagugaaugaugcgggaggcagauugagucuuaagcuuccuguacUUGGACUGAAGGGAGCUCCCuuaucucacua	............((((((.(((.(.(((((..((((((((((...(((((.(((...((((..((((((.(((.(((..((((((((.((..(((((.((((.......)))).)))))..)).))))))))..)))..))).))))))..)))).))).)))))...))))))))))..))))))))).)))).)).	(-84.00)	0.276	0.697
miR319f	UUGGACUGAAGGGAGCUCCU
miR319g	UUGGACUGAAGGGAGCUCCCA
MIR319h	UUGGACUGAAGGGAGCUCCUU
MIR319i	UUUGGACUGAAGGGAGCUCCU
MIR319k	CUUGGACUGAAGGGAGCUCC
MIR319l	AUUGGACUGAAGGGAGCUCC
MIR319m	CUUGGACUGAAGGGAGCUCCC
MIR319n	UUUUGGACUGAAGGGAGCUCC
MIR319o	UGGACUGAAGGGAGCUCCUUC
MIR319p	AGAGCUUCCUUCAGUCCACUC
MIR319q	UUGGACUGAAGGGAGCUCCUUC
miR390	AAGCUCAGGAGGGAUAGCGUC
miR390a	AAGCUCAGGAGGGAUAGCACC
miR390a-3p	CGCUAUCCAUCCUGAGUUUCA
miR390b	AAGCUCAGGAGGGAUAGCGCC
miR390b-3p	CGCUAUCCAUCCUGAGUUCCA
miR390c-5p	GAGCUCAGGAGGGAUAGCGCC
miR390d-3p	CGCUAUCCAUCCUGAGUUUUA
miR390e	AGCUCAGGAGGGAUAGCGCC
MIR390f	CGCUAUCCAUCCUGAGUUUC
MIR390g	UAAAGCUCAGGAGGGAUAGCG
MIR390h	CGCUGUCCAUCCUGAGUUUCA
MIR390i	CGCUAUCCAUCCUGAGUUCC
MIR390j	CGCUAUCCAUCUUGAGUUUUA
MIR390k	CGCUAUCUAUCCUGAGCUCC
MIR390l	UACUUGGCGCUAUCUAUCUUGA
MIR390m	CGCUGUCCAUUCUGAGCAUUG
MIR390n	AAGCCCAGGAUGGAUAGCGCC
MIR390o	CGCUAUCUAUCCUGAGCUCCA
miR391	UACGCAGGAGAGAUGACGCCG
miR391a-5p	CGCAGGAGAGAUGACGCCCAUC	miR391a-3p	CGGGCGCCAUUUCCCCUGCAUA	TR59462|c0_g1_i1	PLUS	START_POSITION	124	END_POSITION	323	TRUE	0	agaauuaagaguuguaaagcaugggaagguuuucuaCGCAGGAGAGAUGACGCCCAUCcguacgcaaagcaagaucaauuauccucuuaaucaccagcuguguaaggagagggagagggagagggagagagguuaauugaguuggugcaugggcgggcgccauuuccccugcauacaaaaucuuuuaugcuauauauuca	........((((.(((.(((((((.((((((((.((.(((((.((((((.(((((..((((((.(((..(((((((..((.(((((((..((.((..((.(....).))..)).))..))))))).))..))))..)))..)))))))..))..))))).)))))).))))).)).))))))))))))))).))))))).	(-77.30)	0.63	0.935
miR393	AUCCAAAGGGAUCGCAUUGAUC
miR393a-3p	AUCAUGCUAUCCCUUUGGAUU
miR393c	UCCAAAGGGAUCGCAUUGAUCC
miR393i	UUCCAAAGGGAUCGCAUUGAUC
MIR393j	UCCAAAGGGAUCGCAUUGAUCU
MIR393k	UCCAAAGGGAUCGCAUUGAUC
MIR393l	CAUCCAAAGGGAUCGCAUUGA
MIR393m	UUCCAAAGGGAUCGCAUUGAU
MIR3948	UGGAGUGGGAGUGGGAGUAGGGUG
miR394a-5p	UUGGCAUUCUGUCCACCUCC
miR394c	UUGGCAUUCUGUCCACCUCCAU
miR395a	CUGAAGUGUUUGGGGGAACUCC
miR395c	UUGAAGUGUUUGGGGGAACUC
miR395i	AUGAAGUGUUUGGGGGAACUC
miR395j	GUGAAGUGUUUGGGGGAACUC
miR395l	UGAAGUGUUUGGGGGAACUC
MIR395m	CUGAAGUGUUUGGGGGAACUC
miR396	UUCCACGGCUUUCUUGAACC
miR396a	UUCCACAGCUUUCUUGAACUG
miR396b-5p	UUCCACAGCUUUCUUGAACU	miR396b-3p	UUCAAUAAAGCUGUGGGAAG	TR77574|c0_g1_i1	MINUS	START_POSITION	764	END_POSITION	914	TRUE	0	uacuaguaguacaaaugguugucuuuguguucuuccacagcuuucuugaacugcauccaucauucaaccuacccggccgguugguugccgcagUUCAAUAAAGCUGUGGGAAGguacagagaggaucaacaaauuaaauuaccccacaauu	...............(((((.(((((((((..((((((((((((.(((((((((..........(((((.(((.....))).)))))..))))))))).))))))))))))..))))))))).))))).......................	(-56.70)	0.638	0.891
miR396c	UUCCACGGCUUUCUUGAACUU
miR396e	UUCCACAGCUUUCUUGAACUGU
miR396f-5p	UUCCACGGCUUUCUUGAACUG	miR396f-3p	GUUCAAUAAAGCUGUGGGAAG	TR90221|c0_g1_i1	MINUS	START_POSITION	157	END_POSITION	306	TRUE	0	gucgucguccucuacaaaauaaaaaaugguugucuuuguauuuUUCCACGGCUUUCUUGAACUGcaucgaucugucugucagucaguuuaauuaggccgaugccauugccacaguucaauaaagcugugggaagauacagagaggaucaa	..........................(((((.(((((((((((((((((((((((.(((((((((((((..(((.(((.....)))......)))..)))))).........))))))).))))))))))))))))))))))).))))).	(-60.20)	0.814	0.845
miR396g-5p	UCCCACAGCUUUAUUGAACUG
miR396h	UCCACAGCUUUCUUGAACUG
MIR396l2-5p	UUCCACAGCUUUCUUGAACUU	MIR396l2-3p	GUUCAAGAAAACUGUGGGAAG	TR55689|c0_g1_i1	PLUS	START_POSITION	51	END_POSITION	251	TRUE	0	agaugauuacauuugcaaucaaguccugucaugcuuUUCCACAGCUUUCUUGAACUUcuuauuaauuucuacuguacguacguguguuugaaucaaccaaauuaaaccaugcauacauauacauaugaaacuauggaaguucaagaaaacugugggaagacaugcccauuuaggauuucucccggcccgguuuaauuguuc	.((..((((.(((.((....((((((((.((((..(((((((((.((((((((((((((...((.((((...((((.(((((((.((((((..........))))))))))..)))...))))...)))).)).)))))))))))))).)))))))))..))))......))))))))......))..))).))))..)).	(-59.10)	0.469	0.543
MIR396m	UUCCACAGCUUUCUUGAACAG
MIR396n	UUCCACAGCUUUCUUGAACGU
MIR396o	CUCCACGGCUUUCUUGAACUU
MIR396p	GUUCAAUAAAGCUGUGGGAAA
MIR396q	GUUCAAUAAAGCUGUGGGAA
MIR396r	UCCCACGGCUUUCUUGAACUU
miR396r-5p	CCCACAGCUUUAUUGAACU	miR396r-3p	uucaagaaagcuguggaa	TR77574|c0_g1_i1	PLUS	START_POSITION	741	END_POSITION	941	TRUE	1.17e-16	cuagguagcaccaaauuuugauaaauugugggguaauuuaauuuguugauccucucuguaccuuCCCACAGCUUUAUUGAACUgcggcaaccaaccggccggguagguugaaugauggaugcaguucaagaaagcuguggaagaacacaaagacaaccauuuguacuacuaguacuaucuguuuaucuaagguuguuauua	...(((((((((.......(((((((.((((((((...(((...((((....(((.(((..(((((.((((((((.((((((((((.(((((.(((.....))).))))).........)))))))))).)))))))))))))...))).)))))))...)))...))))....))))..)))))))...)).))))))).	(-61.80)	1	1
MIR396s	UUCCACAGCUUUCUUGAACUA
miR396t-5p	gucuucccacaguuuucuuga	miR396t-3p	AAGAAAGCUGUGGAAAAGCAU	TR55689|c0_g1_i1	MINUS	START_POSITION	76	END_POSITION	224	TRUE	0.00153	ccuaaaugggcaugucuucccacaguuuucuugaacuuccauaguuucauauguauauguaugcaugguuuaauuugguugauucaaacacacguacguacaguagaaauuaauaagaaguucAAGAAAGCUGUGGAAAAGCAUgacag	......((..((((..((.((((((((((((((((((((..(((((((.(((...((((((((....((((((((.....)))).))))...))))))))..))))))))))....)))))))))))))))))))).))..)))).)).	(-54.70)	0.75	0.75
miR397a	UCAUUGAGUGCAGCGUUGAUG
miR397b	UUGAGUGCAGCGUUGAUGAAA
MIR397c	UAUUGAGUGCAGCGUUGAUGA
MIR397d	AUUGAGUGCAGCGUUGAUGA
MIR397e	UUUGAGUGCAGCGUUGAUGA
MIR397f	UCAUUGAGUGCAGCGUUGAUGU
MIR397g	AUUGAGUGCAGCGUUGAUGU
MIR397h	UUAUUGAGUGCAGCGUUGAUG
MIR397i	CCAUUGAGUGCAGCGUUGAUG
MIR397j2-5p	AUUGAGUGCAGCGUUGAUGAA	MIR397j2-3p	CGUCAACGCUGCAUUCAAUCA	TR51917|c0_g1_i1	MINUS	START_POSITION	1241	END_POSITION	1389	TRUE	0	aaaaaaacccauuguagaucugaaaaaaauaAUUGAGUGCAGCGUUGAUGAAcucuaauccguuuucaguaaauucuaguuuccuggaacuucaaugguggguuucauucgucaacgcugcauucaaucauguuuuucaguucuuugga	........(((....(((.((((((((.((.(((((((((((((((((((((....((((((...(((..((.((((((....)))))).))...)))))))))...))))))))))))))))))))).)).)))))))).))).))).	(-57.60)	0.842	0.94
MIR397j-5p	AUUGAGUGCAGCGUUGAUGAA	MIR397j-3p	CGUCAACGCUGCAUUCAAUCA	TR51917|c0_g2_i1	PLUS	START_POSITION	63	END_POSITION	211	TRUE	0	aaaaaaacccauuguagaucugaaaaaaauaAUUGAGUGCAGCGUUGAUGAAcucuaauccguuuucaguaaauucuaguuuccuggaacuucaaugguggguuucauucgucaacgcugcauucaaucauguuuuucaguucuuugga	........(((....(((.((((((((.((.(((((((((((((((((((((....((((((...(((..((.((((((....)))))).))...)))))))))...))))))))))))))))))))).)).)))))))).))).))).	(-57.60)	0.842	0.94
MIR397k	AUUGAGUGCAGCGUUGAUGAC
miR398	UGUGUUCUCAGGUCGCCCCCG
miR398-2_5p	AGGAGCGCCAUGAGAACACAU	miR398-2_3p	UGUGUUCUCAGGUCGCCCCUC	TR91386|c0_g2_i1	MINUS	START_POSITION	659	END_POSITION	810	TRUE	0	auuagagggaaaaagaggaauguaauugguggaaugguccaagAGGAGCGCCAUGAGAACACAUuacuacaaguaauggauugugggaugauucauggugugugauguguucucaggucgccccuccuggacuuuucuccaccguuugauca	.................((...(((.(((((((..((((((.((((.(((((.((((((((((((((.(((....((((((..(...)..))))))..))))))))))))))))))).))).)))).))))))....))))))).))).)).	(-65.70)	0.971	0.999
miR398c-3p	UGUGUUCUCAGGUCGCCCCUG
MIR398d	CGUGUUCUCAGGUCGCCCCUG
miR399a-5p	GUGCGAUCCUCCUUUGGCAAG	miR399a-3p	UGCCAAAGGAGAAUUGCCCUG	TR141697|c0_g1_i1	MINUS	START_POSITION	462	END_POSITION	627	TRUE	2.38e-123	cgagccuugagccuuauaucaagcaaaauauugugggauuaaggauaacaGUGCGAUCCUCCUUUGGCAAGgagacuauccaaaugcauucuauaccuugccaaaggagaauugcccugucauucauucucacacucaaaucugcgccauguacuucgaguuuuga	((((.((((((...(((((...(((......(((((((....((((.((((.(((((.(((((((((((((((((..............)))...)))))))))))))).))))).)))).))))..)))))))........)))...))))).)))))).)))).	(-57.08)	0.404	0.614
miR399b	UGCCAAAGGAGAUUUGCCCGG
MIR399c	CGCCAAAGGAGAGUUGCCCUU
MIR399d	UGCCAAAGGAGAGUUGCCCUU
MIR399e	UGCCAAAGGAGAUUUGUCCGG
MIR399f	UCUGCCAAAGGAGAAUUGCCC
MIR399g	UGCCAAAGGAGAAUUGCCC
MIR399h	UGCCAAAGGAGAAUUGCCCGG
miR403a-5p	AGUUUGUGCGUGAAUCCAACC	miR403a-3p	UUAGAUUCACGCACAAACUCG	TR94677|c0_g1_i1	MINUS	START_POSITION	1399	END_POSITION	1549	TRUE	0	ucgaccaaauaaccggaggagacauuuaucucaaguuugugcgugaauccaaccccaucaaucacagccguucauuuuaccuguucgguguauugaaaaucugauggugUUAGAUUCACGCACAAACUCGugauaacauuucucuuguuaa	.........((((.(((((((....(((((.(.((((((((((((((((.(((.((((((.(((..((((..((.......))..))))....))).....)))))).))).)))))))))))))))).).)))))..))))))).)))).	(-57.30)	0.916	0.976
MIR403d	UUAGAUUCACGCACAAACUUG
MIR403e	UGUUUUGUGCGUGAAUCUAAUU
miR403f-5p	aguuugugcgugaaucua	miR403f-3p	GAUUCACGCACAAACUUG	TR94677|c0_g1_i1	PLUS	START_POSITION	1394	END_POSITION	1541	FALSE	1	uggguuuaacaagagaaauguuaucacgaguuugugcgugaaucuaacaccaucagauuuucaauacaCCGAACAGGUAAAAUGAACGGcugugauugaugggguuggauucacgcacaaacuugagauaaaugucuccuccgguuau	......((((..((((....(((((.((((((((((((((((((((((.(((((((....(((.....(((..((.......))..)))...)))))))))).)))))))))))))))))))))).)))))...)))).....)))).	(-60.40)	0.125	0.5
miR408	UGCACUGCCUCUUCCCUGGCUG
miR408_5p	ACAGGGACGAGACGGAGCAUG	miR408_3p	UGCACUGCCUCUUCCCUGGCU	TR99519|c1_g1_i1	PLUS	START_POSITION	251	END_POSITION	402	TRUE	0	caucuguaaagguagcaaaugagagaggaaagACAGGGACGAGACGGAGCAUGagauggaccauucaacacuuguauucugguguugcugcccauucuaugcacugccucuucccuggcuucucucucucucucucuccgucucugucucug	..........((.((.....(((((((..(((.((((((.(((.(((.(((((..((((..((..(((((((........))))))).)).))))..))))).))).))).)))))).)))..))))))).....)))).............	(-58.60)	0.909	0.915
miR408-3p	AUGCACUGCCUCUUCCCUGGC
miR408d	UGCACUGCCUCUUCCCUGGC
MIR408e	CUGCACUGCCUCUUCCCUGGC
miR408f-5p	AAGAGGCAGUGCAUAGAAUGGG	miR408f-3p	caucucaugcuccgucucgucc	TR99519|c1_g1_i1	MINUS	START_POSITION	260	END_POSITION	407	TRUE	0	agagacagagacagagacggagagagagagagagagaagccagggAAGAGGCAGUGCAUAGAAUGGGcagcaacaccagaauacaaguguugaaugguccaucucaugcuccgucucgucccugucuuuccucucucauuugcuaccu	..................((((..((.(((((((..(((.((((((.(((((.(.(((((((.(((((..((((((..........))))))....)))))))).)))).).))))).)))))).)))..))))))).))..)).)).	(-61.40)	1	1
MIR444c	UGCAGUUGCUGCCUCAAGCUU
miR477_5p	ACUCUCCCUCAAGGGCUUCUGG	miR477_3p	GAAGCGCUUGUAGGGAGAGUGA	TR53684|c0_g1_i1	PLUS	START_POSITION	35	END_POSITION	137	TRUE	0	caaggcauuggcuguucacucucccucaagggcuucuggcaugggccauguuuauaauauuaaaggcuaGAAGCGCUUGUAGGGAGAGUGAgcaggccaugca	....((((.(((((((((((((((((((((.(((((((((.......((((.....)))).....))))))))).)))).)))))))))))))).))))))).	(-58.90)	0.849	0.949
		miR477b-3p	CAGGAGUCUUUGGGGAGAGUGGAC	TR102120|c0_g3_i2	MINUS	START_POSITION	1	END_POSITION	161	TRUE	0.00532	cgaacaaauccuaugucgguguccaaugaguuuaugccaaggcagccuuugcucacuauccuucaaaggcuucuagauaacacuaguguguagcagcCAGGAGUCUUUGGGGAGAGUGGACaacaguuguguucuugauguucugcuauuuccaauccaua	.................((.........(((..((..(((((((((..(((..((((.((((.(((((((((((.(...((((....)))).....).))))))))))))))).))))..)))..)))))...))))..))...))).........))...	(-44.77)	0.16	0.44
miR482	UCUUUCCAAUUCCUCCCAUUCC
MIR482f-5p	UCUUGCCAAUUCCUCCCAUUCC	MIR482f-3p	gaugggugauuuggaaagaaa	TR92903|c0_g1_i2	PLUS	START_POSITION	150	END_POSITION	351	TRUE	0	cuacuucaauuggcuauuuuUCUUGCCAAUUCCUCCCAUUCCaaugguuucaugagguuacuccuuuuccuauccuauccuauccuuguaacccaacacccccaaaacguacguguucgagagagagaggaguaagugggaaagggagauagaucuaguugaaguuguuuggaugggugauuuggaaagaaaaguuuuggua	........((..(..(((((((((.((((.((..(((((((.(((..(((((..(((((.(((((((((((((....((((.((((((......(((((.............))))))))).))...))))....)))))))))))))...)))))...)))))..))).))))))).)).)))).))))))))).)..)).	(-68.42)	0.89	0.908
MIR482g	UGUGGGUGGGGUGGAAAGAUU
miR528-5p	UGGAAGGGGCAUGCAGAGGAG
miR535	UGACAACGAGAGAGAGCACGCG
miR535-5p	UGACAACGAGAGAGAGCACGC
MIR535e	UGACAACGAGAGAGAGCACGU
MIR827	UUAGAUGACCAUCAGCAAACA
miR827a-5p	UUUUGUUGAUGGUCCUCUAAUC	miR827a-3p	UUAGAUGAUCAUCAGCAAACA	TR13068|c0_g1_i1	PLUS	START_POSITION	176	END_POSITION	326	TRUE	0	uuuguguguguuuuaugcagauaugaugaugaauauguuuuguugaugguccucuaaucaucuuuuucuucauuuuccucacuuucugcagaauaauuauggUUAGAUGAUCAUCAGCAAACAcauucaucacuccacauugaaccaucaa	.(((.(((.((((.(((..((...(.((((((((.(((((.((((((((((.(((((((((..((((((.((..............)).)))).))..))))))))).))))))))))))))).)))))))))))..))).))))))))))	(-44.44)	0.986	0.992
miR828-5p	UCUUGCUUAAAUGAGUAUUCCA
MIR828a	UGAUACUCAUUUCAGCAAGCAA
MIR828b	UCAUUCGAGCAAGAAAUAUUA
MIR828c	UCUUGCUCAAAUGAGUGUUCCA
MIR828d	UCUUGCUCAAAUGAGUAUUCCA
MIR828e	AGAUGCUCAUUUGAGCAAGCAA
MIR828f	UCAUUUCAGCAAGCAGCGUUA
miR858b	UUCGUUGUCUGUUCGACCUUG
miR894	CGUUUCACGUCGGGUUCACC
MIR951	UGUUCUUGACGUCUGGACCACG
MIR1130	UCUUAUAUUAUGGGACGGAGG
miR1171	UGGAGUGGAGUGGAGUGGAGUGG
MIR1312	UUUGGAGAGAAAAUGGCGACAU
miR1436	ACAUUAUGGGACGGAGGGAGU
MIR1507d	UCUCAUUCCAUACAUCGUCUGA
miR1509a	UUAAUCAAGGAAAUCACGGUCG
MIR1511a	ACCUGGCUCUGAUACCAUAAC
MIR1526	CCGGAAGAGGAAAAUUAAGCAA
miR2111-5p	UAAUCUGCAUCCUGAGGUCUA
miR2111a-5p	UAAUCUGCAUCCUGAGGUUUA
miR2111b	UAAUCUGCAUCCUGAGGUUUG
MIR2111c	UAAUCUGCAUCCUGGGGUUUA
MIR2118c	UUUCCUAUUCCACCCAUCCCAU
miR2673b	CCUCUUCCUCUUCCUCUUCCAC
miR3522a	UGAGACCAAAUGAGCAGCUGA
miR3522b	UGAGACCAAAUGAGCAGCUGAC
MIR3630a	UUUGGGAAUCUCUCUGAUGCAC
MIR4376a	UGCAGGAGAGAUGACGCCCAUC
MIR4376b	UACGCAGGAGAGAUGACGCUGU
miR4995	AGGCAGUGGCUUGGUUAAGGG
miR5072	CGAUUCCCCAGCGGAGUCGCCA
MIR5077	GUUCGCGUCGGGUUCACCA
miR5083	AGACUACAAUUAUCUGAUCA
miR5139	AAACCUGGCUCUGAUACCA
miR5141	AGACCCGACGCGACUGACAGAUAA
miR5205a	CAUACAAUUUGGGACGGAGGGAG
miR5205b	CUUAUAAUUAGGGACGGAGGGAGU
miR5225-5p	CCAGUCGCAGGAGAGAUGAUGC	miR5225-3p	CUCAUCUUUCCUAGACUGAAG	TR97300|c7_g2_i10	PLUS	START_POSITION	759	END_POSITION	906	TRUE	0	cauaugcagagcagaaauacagagaaacugaaggaacuCCAGUCGCAGGAGAGAUGAUGCcuagugcaauuucuucaugaguuuugggaauuugggccucaucuuuccuagacugaagccccucuaauuucuuccaaacuaguucauu	........((((((.......((((((.((.(((..((.(((((..(((((((((((.(((((....(((((((...........)))))))))))).))))))))))).))))).))..))).)).)))))).....)).))))...	(-47.40)	0.954	0.988
miR5368	GGACAGUCUCAGGUAGACA
MIR5523	UGAGGAGGAACAUAUUUACUAG
miR5532	AUGGAAUAUAUGACAAAGGUGG
miR5538	ACUGAACUCAAUCACUUGCUGC
		miR5653-3p	UCUUUUGAAGUGGAUUUAGGUUU	TR95080|c0_g2_i2	MINUS	START_POSITION	215	END_POSITION	412	FALSE	0	auuuguuaaaaugcucugcuguuguugaaauauuaaccaugaugcuuugaguggacucgcccuccuuuauaaacugagaugauuauguagccaaccucaaccaguuuaagauuaagguuuaguugaguugaguugaguuaaguuuauucuuuugggcUCUUUUGAAGUGGAUUUAGGUUUaauuacaauagcugaacc	..............((.((((((((.........((((.(((.((((..((.(((...((((......(((((((............((((((((.(((((((..(..((((....)))))..)).))))))))).)))))))))))......)))))))))..))))....))))))).....)))))))).))...	(-41.74)	1	1
MIR6135a2-5p	UGGUAAGUUGGUCAAUUGGC	MIR6135a2-3p	caauugaccaacuuacccca	TR90498|c0_g3_i1	PLUS	START_POSITION	1	END_POSITION	173	FALSE	9.36e-210	cuccaaaccauauuauacggauucgguuagcauaaaguuauuuuuuugguaaguuggucaauuggccaauagaAUACUGACACACAUACAACCUCGCuugcgugucaguauucuauuggucaauugaccaacuuaccccaaaauaaacuucauacuaaccacuuccggaguag	..........((((...((((...((((((.((.((((((((((...((((((((((((((((((((((((((((((((((((.((..(......)..)).))))))))))))))))))))))))))))))))))))..))))).))))).)).))))))...)))).)))).	(-84.90)	0.0998	0.231
MIR6135a3-5p	UGGUAAGUUGGUCAAUUGGC	MIR6135a3-3p	caauugaccaacuuauccaaa	TR90498|c0_g2_i1	PLUS	START_POSITION	1	END_POSITION	182	FALSE	4.39e-226	cuccaaaccauauuauacggauucgguuagcauaaaguuauuuuuuugguaaguuggucaauuggccaauagaAUACUGACACACAUACAACCUCGCcugcgugucaguauucuauugaucaauugaccaacuuauccaaaaauaaacuucauaccaaccgcuuccacauuauugguagaga	(((...((((........(((..(((((.(.((.(((((...((((((((((((((((((((((..(((((((((((((((((.((..(......)..)).)))))))))))))))))..))))))))))))))).)))))))..))))).)).).)))))..))).......)))).))).	(-79.36)	0.103	0.324
MIR6135a-5p	UGGUAAGUUGGUCAAUUGGC	MIR6135a-3p	caaucgaccaacuuacccca	TR39107|c0_g1_i1	MINUS	START_POSITION	20	END_POSITION	179	FALSE	1.16e-41	caaaguuuaacaaauguuagcaugaaguuauuuUUUUGGUAAGUUGGUCAAUUGgccaauagaauacugacacauauacaaccucgccugcuugucaauauucuauuggucaaucgaccaacuuaccccaaaauaaacuucauaccaaccaguugcugca	....((.((((....(((.(.(((((((((((((...((((((((((((.((((((((((((((((.(((((..((..(......)..))..))))).)))))))))))))))).))))))))))))..))))).)))))))).).)))..))))..)).	(-60.40)	0.0987	0.703
miR6135ab2-5p	uugguuAAUUGAUUAAUAGAAUAC	miR6135ab2-3p	AUUCUAUCGAUCAAUUGACCAACU	TR101622|c2_g1_i1	PLUS	START_POSITION	1508	END_POSITION	1691	FALSE	0	aaggacuguugaaaaucuuuuacacggaacugauuaguaugaaguuuauuuugagguaaguugguuaauugauuAAUAGAAUACUGACACGCAGGCGAgaugauauguguaucaguauucuaucgaucaauugaccaacuuaccaaaaauaauaaguuuauguuaaucggauccguuaauuuca	.........(((((.....(((.(((((.((((((((((((((.((((((((..(((((((((((((((((((..((((((((((((.(((((..(.....)...))))).))))))))))))..))))))))))))))))))).))))))..)).)))))))))))))).)))))))))))))	(-76.10)	0.477	0.951
miR6135ab-5p	uuggucAAUUGGCCAAUAGAAUAC	miR6135ab-3p	AUUCUAUCGAUCAAUUGACCAACU	TR53547|c0_g2_i1	MINUS	START_POSITION	155	END_POSITION	256	TRUE	1.67e-26	uuuguugauaaguuggucaauuggccaauagaauacuaacacgcauacaaccucgcuugcgugucaguAUUCUAUCGAUCAAUUGACCAACUuaucccaaaa	((((..(((((((((((((((((..(.((((((((((.(((((((..(......)..))))))).)))))))))).)..))))))))))))))))).)))).	(-53.00)	0.0969	0.176
miR6135ac-5p	ugguuAAUUGGUCAAUAGAAU	miR6135ac-3p	UCUAUUGAUCAAUUGACCAAC	TR97643|c0_g1_i1	PLUS	START_POSITION	24	END_POSITION	196	FALSE	1	gucaagcgauguuagaaauaugacggauuugauuaguaugaaauuuauuuuuugauaaauugguuaauuggucaauagaauacugauacauAUACAAUCUCGCCUGCGUGUCAGUauucuauugaucaauugaccaacuuaucucgaaauaaauuucguacuaaccacuucca	........................(((..((.(((((((((((((((((((..(((((.((((((((((((((((((((((((((((((.((..(......)..)).)))))))))))))))))))))))))))))).)))))..))))))))))))))))))).))..))).	(-75.40)	0.183	0.261
miR6135ad-5p	UCAAUUGACCAAUACAGUGCUGAC			TR80736|c1_g2_i1	MINUS	START_POSITION	1	END_POSITION	133	TRUE	3.21E-321	aaguuaacuucaugauaaguuugUCAAUUGACCAAUACAGUGCUGACaugcaaagagagaaaucaccucuuggccugcgugucgauacuguauuggugaauuaaccaaaauuaauuucauacuaaccacucuc	...........((((..(((((((.((((.((((((((((((.(((((((((..(((((.......)))))....))))))))).)))))))))))).)))).))..)))))....)))).............	(-42.10)	0.38	0.514
miR6135ae-5p	ACAAGUGCUGGCAGAGAGAAAGAC			TR46720|c0_g1_i1	PLUS	START_POSITION	210	END_POSITION	408	FALSE	9.58e-260	gagugugugguucaauaugagagauuaacaacgaauuugguuaucauaaaguuaacuuaaugguaaauugguaaauuggucaauACAAGUGCUGGCAGAGAGAAAGACcaccucccguccugggugucgauacuguauugguuaauucaccaaaguuaacuucaugcuaaccacucucauuaacaacuaaccagagcgg	...(((.(((((....(((((((..............((((((.(((.((((((((((..........((((.(((((..(((((((.(((.(((((................(((.....)))))))).))))))))))..))))).)))))))))))))).))).)))))))))))))........)))))..))).	(-54.52)	0.256	0.41
miR6135af-5p	UUUUGGGUAAGUUGGUCAAUU	miR6135af-3p	UUGACCAACUUACCAAAAAA	TR93247|c0_g1_i1	PLUS	START_POSITION	13	END_POSITION	211	FALSE	0	uugaaaaucugcauaaacaggcacaagagaagugguuaguaugaaguuuaguuuuggguaaguuggucaauuggccaauagaguGCUGACACGCAGUUGAGACUCUAUgugugucaguauucuauugguuaauugaccaacuuaccaaaaaauaaauuucaugcuaaccggauccaagcacaagcuugugcugcugaua	......(((.(((...((((((......((..((((((((((((((((((.((((.(((((((((((((((((((((((((((((((((((((((...(.....)..))))))))))))))))))))))))))))))))))))))).)))).))))))))))))))))))..)).........))))))..))).))).	(-103.96)	0.356	0.457
miR6135ag-5p	UCAAUUGACCAAUAUAAUACUGA	miR6135ag-3p	AUACUGUAUUGAUCAAUUGACCAA	TR101613|c13_g3_i3	PLUS	START_POSITION	940	END_POSITION	1044	TRUE	0	uuaugguaaguuggucaauugaccaauauaauacugacagagaucaccucucgucugcgugucgAUACUGUAUUGAUCAAUUGACCAAaauuaacuucaucauaa	.(((((((((((((((((((((.(((((((.((.((((((((((........)))).).))))).)).))))))).)))))))))))......)))).)))))).	(-34.70)	0.84	0.915
MIR6135c3-5p	GGGUAAGUUGGUCAAUUGAC	MIR6135c3-3p	CAAUUGACCAACUUACCAAA	TR90498|c0_g3_i1	MINUS	START_POSITION	17	END_POSITION	170	FALSE	0	cuccggaagugguuaguaugaaguuuauuuugggguaaguuggucaauugaccaAUAGAAUACUGACACGCAAGCGAGguuguaugugugucaguauucuauuggccaauugaccaacuuaccaaaaaaauaacuuuaugcuaaccgaauccgu	...((((..((((((((((((((((.(((((..(((((((((((((((((.(((((((((((((((((((((.(((....))).))))))))))))))))))))).)))))))))))))))))...)))))))))))))))))))))..)))).	(-96.50)	0.331	0.714
MIR6135d2-5p	GAGUAAGUUGGUCAAUUGGC			TR67628|c0_g1_i1	MINUS	START_POSITION	1	END_POSITION	158	TRUE	8.65e-07	gauuaccuucccuacggaaaugguuaguaugaaguUCAUUUUAGAGUAAGUUGGUCAAUuggcaggcaaaacuauacgugugucaacauucuauugaccaacuuacccaaaaaugaacgucaugcuaacuggaucccuuuuaaggguuuucugugauc	((((((...((((..(((..((((((((((((.(((((((((.(.(((((((((((((((((((.((..........)).))))).......)))))))))))))).).))))))))).))))))))))))..)))......))))......))))))	(-63.21)	0.0885	0.239
MIR6135d3-5p	GAGUAAGUUGGUCAAUUGGC	MIR6135d3-3p	caauugacuaauuuauccaa	TR64489|c0_g5_i1	PLUS	START_POSITION	6	END_POSITION	155	TRUE	1.84e-28	cuagauucgguuagcaugaaguuuaUUUUUGAGUAAGUUGGUCAAUuggccaauagaaugcugacacacauauagcuucgucuacgugucagcacucuauugaccaauugacuaauuuauccaaaaauaaacuucaugucuucguaauca	...(((((((...((((((((((((((((((..((((((((((((((((.(((((((.(((((((((..................))))))))).))))))).))))))))))))))))..))))))))))))))))))..))).)))).	(-75.67)	0.111	0.544
MIR6135d4-5p	GAGUAAGUUGGUCAAUUGGC	MIR6135d4-3p	caauagacaaauuuauucaa	TR39004|c0_g1_i1	PLUS	START_POSITION	3	END_POSITION	152	TRUE	2.45e-34	uggauccgguuaguauaaaguuuaUUUUUGAGUAAGUUGGUCAAUuggccaauagaaugcugauacacauagagcuucgucugcgugucaucauucuauuggucaauagacaaauuuauucaaaaaugaacuucauacuaaccacuuccc	.(((...(((((((((.(((((((((((((((((((((.(((.((((((((((((((((.((((((.((..(.....)...)).)))))).)))))))))))))))).))).))))))))))))))))))))).)))))))))...))).	(-74.80)	0.0991	0.485
MIR6135d5-5p	GAGUAAGUUGGUCAAUUGGC	MIR6135d5-3p	caauuaaccaauuuaucuaa	TR64489|c0_g3_i1	PLUS	START_POSITION	8	END_POSITION	155	TRUE	3.3e-31	agauucgguuagcaugaaguuuaUUUUUGAGUAAGUUGGUCAAUuggccaauagaaugcugacacacauauagcuucgucugcgugucagcacucuauugaucaauuaaccaauuuaucuaaaaauaaacuucaugucuucguaauca	.(((((((...((((((((((((((((((..(((((((((.(((((..(((((((.(((((((((.((.((......)).)).))))))))).)))))))..))))).)))))))))..))))))))))))))))))..))).)))).	(-71.30)	0.111	0.544
MIR6135d6-5p	GAGUAAGUUGGUCAAUUGGC	MIR6135d6-3p	caauuaaccaauuuaucuaa	TR64489|c0_g4_i1	PLUS	START_POSITION	3	END_POSITION	156	TRUE	3.18e-32	ugacuagauucgguuagcaugaaguuuaUUUUUGAGUAAGUUGGUCAAUuggccaauagaaugcugacacacauauagcuucgucaugcuugucagcacucuauugaucaauuaaccaauuuaucuaaaaauaaacuucaugucuucguaauca	......(((((((...((((((((((((((((((..(((((((((.(((((..(((((((.((((((((.......(((........))))))))))).)))))))..))))).)))))))))..))))))))))))))))))..))).)))).	(-68.31)	0.115	0.565
MIR6135d7-5p	GAGUAAGUUGGUCAAUUGGC	MIR6135d7-3p	CAAUUGACCAACUUACCCAA	TR100968|c4_g1_i1	PLUS	START_POSITION	1	END_POSITION	172	TRUE	1.48e-257	guaauuaagucuacggaagugguuagcauggaguucauuuuugaguaaguuggucaauuggccaacagaguguugacaagcagaugaggcucuaugugugugUCAGCAUUCUAUUGGCCAAUUGACcaacuuacccaaaaauaaacuucaugcuaaccggauccuaagucua	.......((.((..(((..((((((((((((((((.(((((((.(((((((((((((((((((((.((((((((((((.(((.(((......))).))).)))))))))))).))))))))))))))))))))).))))))).))))))))))))))))..)))..)).)).	(-98.00)	0.146	0.256
MIR6135e-5p	AAUUGACUAAUAGAAUACUGACAC	MIR6135e-3p	UCAGUAUUCUAUCGAUCAAUUGAC	TR101622|c2_g3_i1	PLUS	START_POSITION	174	END_POSITION	377	FALSE	0	acacacaaaaauauaucaccucccgaccuguaucaaaguuaauuucggaagugguucguauggaauuuauuuuuggauaaauuggucaauugacuAAUAGAAUACUGACACGCAGGCGAgaugauauguguaucaguauucuaucgaucaauugaccaacuuaccaaaaauaauaaguuuauguuaaucggauccguuaauuuc	...................................(((((((...((((..(((((..((((((..((((((((((.(((.((((((((((((.(.((((((((((((.(((((..(.....)...))))).)))))))))))).).)))))))))))).)))))))))))))....))))))..)))))..))))))))))).	(-63.10)	0.471	0.961
MIR6135f	ACGUAAGUUGGUCAAUUGGC
MIR6135g	CGUGUCGAUACUGUAUUGGU
miR6135h2-5p	UUUUGGUAAGUUGGUCAAUUG	miR6135h2-3p	AAUUGACCAACUUAUCCCAAAAU	TR100582|c2_g5_i3	MINUS	START_POSITION	1353	END_POSITION	1525	FALSE	1.07e-52	agcaagggaaaaaccggauccgguuaguaugaaauuauuuUUUUGGUAAGUUGGUCAAUUGgccaguaaauuacugacacacauacgacuucgccugcgugucaguauucuacuggucaauugaccaacuuaucccaaaauaaacuucauacuaaccguuuucgaaaaaaccg	.....((.......((((..(((((((((((((.(((((((...((((((((((((((((((((((((...(((((((((.((..((....))..)).)))))))))...))))))))))))))))))))))))..)))))))..)))))))))))))..))))......)).	(-86.02)	0.126	0.895
miR6135h3-5p	UUUUGGUAAGUUGGUCAAUUG	miR6135h3-3p	auugaccagcuuagucaaaaau	TR50291|c0_g1_i1	PLUS	START_POSITION	1	END_POSITION	195	TRUE	1.26e-56	aauggauugaagugauagaacaagaucugguuagcaugaaguuuaauUUUUGGUAAGUUGGUCAAUUGaccaauaaaaugcugacacauauaacuucgccugcgugucaacauucuauuggccaauugaccagcuuagucaaaaauaaacuuuaugcuaacaacuuucgauagagcauaucauggcggcaucaua	.((((.(((..((((((......((....((((((((((((((((.((((((((((((((((((((((.((((((.((((.((((((................)))))).)))).)))))).))))))))))))))).))))))))))))))))))))))).....)).........))))))..)))..)))).	(-75.15)	0.112	0.453
miR6135h4-5p	UUUUGGUAAGUUGGUCAAUUG	miR6135h4-3p	AAUUGACCAAUUUAUCCAAAAAUA	TR101622|c2_g3_i1	MINUS	START_POSITION	220	END_POSITION	367	TRUE	1.66e-43	gauccgauuaacauaaacuuauuauUUUUGGUAAGUUGGUCAAUUGaucgauagaauacugauacacauaucaucucgccugcgugucaguauucuauuagucaauugaccaauuuauccaaaaauaaauuccauacgaaccacuucc	.....................(((((((((((((((((((((((((((..(((((((((((((((.((............)).)))))))))))))))..))))))))))))))))).))))))))))....................	(-57.50)	0.198	0.734
miR6135h5-5p	UUUUGGUAAGUUGGUCAAUUG	miR6135h5-3p	UUAACCAACUUACCUCAAAAU	TR101622|c2_g1_i1	MINUS	START_POSITION	1516	END_POSITION	1692	TRUE	8.05e-69	augaaauuaacggauccgauuaacauaaacuuauuauUUUUGGUAAGUUGGUCAAUUGaucgauagaauacugauacacauaucaucucgccugcgugucaguauucuauuaaucaauuaaccaacuuaccucaaaauaaacuucauacuaaucaguuccguguaaaagauuuucaa	.(((((...(((((.(.(((((...........(((((((.(((((((((((.(((((((..(((((((((((((((.((............)).)))))))))))))))..))))))).)))))))))))..))))))).........))))).).))))).........))))).	(-61.55)	0.197	0.732
miR6135h-5p	UUUUGGUAAGUUGGUCAAUUG	miR6135h-3p	aaugacuaacuuacuaaaaaa	TR101622|c3_g1_i2	PLUS	START_POSITION	129	END_POSITION	326	TRUE	1.01e-65	uauguauauagauagauugagggagugguuaguaugaaguucauaUUUUGGUAAGUUGGUCAAUUGaucaauagagugcugacacgcaagcaagagauguuuucucuccauguaugucagcacucuauugaccaaaugacuaacuuacuaaaaaaugaacuucauacuaacggauccgauauucucacagacugauca	..........(((((.(((.((((((((((((((((((((((((.(((((((((((((((((.(((.(((((((((((((((((..((.(..(((((.....))))).).))..))))))))))))))))).))).))))))))))))))))).)))))))))))))))))........))))))).))).)).))).	(-97.80)	0.15	0.352
miR6135h6-5p	UUUUGGUAAGUUGGUCAAUUG	miR6135h6-3p	aucgaccaacuuacccuaaa	TR94521|c2_g1_i2	MINUS	START_POSITION	2290	END_POSITION	2443	FALSE	6.09e-43	uauacggauucgguuagcauaaaguuauuuUUUUGGUAAGUUGGUCAAUUGgccaauagaauaccgacacagauacaaccucgucugcgugucacuauucuauuuguuaaucgaccaacuuacccuaaaauaaacuucauacuaaccgcuuccu	.....(((..(((((((.((.((((((((((...((((((((((((.((((((.(((((((((..(((((((((........))))..)))))..))))))))).)))))).))))))))))))..))))).))))).)).)))))))..))).	(-63.90)	0.108	0.771
miR6135h8-5p	UUUUGGUAAGUUGGUCAAUUG	miR6135h8-3p	auugaccaauuuaucaaaaua	TR43889|c0_g1_i1	MINUS	START_POSITION	7	END_POSITION	180	TRUE	3.84e-58	cucugagaauaucggauccguuagcaugaaguucauuUUUUGGUAAGUUGGUCAAUUGgucaauaaagugcugacauacauggagagaaaacaucucucgccagcgugucagcacucuauugaucaauugaccaauuuaucaaaauaugaacuucauacuaaccacucccucaa	...((((......(((...(((((.(((((((((((.((((((((((((((((((((((((((((.(((((((((((...(((.((((.......)))).)))..))))))))))).)))))))))))))))))))))))))))).))))))))))).)))))...))))))).	(-92.20)	0.125	0.66
miR6135h9-5p	UUUUGGUAAGUUGGUCAAUUG	miR6135h9-3p	aaugacuaacuuacuaaaaaa	TR101622|c3_g1_i1	PLUS	START_POSITION	146	END_POSITION	293	TRUE	1.85e-71	ugagggagugguuaguaugaaguucauaUUUUGGUAAGUUGGUCAAUUGaucaauagagugcugacauguuuucucuccauguaugucagcacucuauugaccaaaugacuaacuuacuaaaaaaugaacuucauacuaacggauccg	....(((.(.(((((((((((((((((.(((((((((((((((((.(((.(((((((((((((((((((.............))))))))))))))))))).))).))))))))))))))))).))))))))))))))))).).))).	(-86.42)	0.221	0.521
miR6135i2-5p	UUUUUGGGUAAGUUGGUCAAU	miR6135i2-3p	uaaccaacuuaccaaaaauu	TR83398|c1_g1_i1	PLUS	START_POSITION	1	END_POSITION	104	TRUE	1.16e-63	aUUUUUGGGUAAGUUGGUCAAUuggucaauagauuacugacacgcaagcgauguucuaugcgugucagcauucuauuggucaauuaaccaacuuaccaaaaauu	((((((((.(((((((((.(((((..(((((((...((((((((((((.......)).))))))))))...)))))))..))))).))))))))))))))))).	(-53.20)	0.184	0.704
miR6135i3-5p	UUUUUGGGUAAGUUGGUCAAU	miR6135i3-3p	ugaccaacuuacucaaaaaug	TR100968|c4_g1_i1	MINUS	START_POSITION	3	END_POSITION	178	TRUE	1.63e-39	guuauguagacuuaggauccgguuagcaugaaguuuaUUUUUGGGUAAGUUGGUCAAUuggccaauagaaugcugacacacacauagagccucaucugcuugucaacacucuguuggccaauugaccaacuuacucaaaaaugaacuccaugcuaaccacuuccguagacuuaauu	((((.((..((...(((...((((((((((.((((((((((((((((((((((((((((((((((((((.((.(((((......((((......))))..))))).)).)))))))))))))))))))))))))))))))))))))).))))))))))...)))))..)).)))).	(-91.80)	0.0619	0.309
miR6135i-5p	UUUUUGGGUAAGUUGGUCAAU	miR6135i-3p	ugaucaaauuaucaaaaaaua	TR36831|c0_g1_i1	PLUS	START_POSITION	1	END_POSITION	169	FALSE	1	agaauauguacaauuauuggaagugguuagcaugaaguuuauuuuuggguaaguuggucaauuggccaAUAGAAUACUGACACGCAAGCGAGgauauaugugugcuauugaccaauugaucaaauuaucaaaaaauaaauuucaugcuaaccgaauccacaauuauuca	.(((((...........((((..(((((((((((((((((((((((.(((((.((((((((((((.((((((.((((...(.((....)).).......)))).)))))).)))))))))))).))))).)))))))))))))))))))))))..))))....))))).	(-67.96)	0.374	0.805
		miR6135j2-3p	AAUAACUUCAUGCUAACCGGAUCC	TR95200|c1_g1_i1	MINUS	START_POSITION	4	END_POSITION	207	FALSE	0	cuacaaaauaaccuucauuacauguuauguuuggucugaaagugguuaguaugaaauuuauuuugggguaaguugaucaauugacaAAUAGAAUACUGACACGCAGGCAAgauuuuaugugugucaguauuuuauugaucaauuaaccaacuuaccaaaaaaauaacuucaugcuaaccggauccguuuggucuguugguauau	..........(((..((...((....(((...(((((......((((((((((((..(((((((..(((((((((...((((((..(((((((((((((((((((............)))))))))))))))))))..))))))...)))))))))...))))))).)))))))))))))))))))).))...))..)))....	(-70.50)	0.245	0.593
miR6135j-5p	AAGUGGUUAGUAUGAAAUUUAUUU	miR6135j-3p	AAUAACUUCAUGCUAACCGGAUCC	TR95200|c1_g3_i1	MINUS	START_POSITION	1	END_POSITION	193	FALSE	0	aagucggucucucucuauauauaggaagugguuaguaugaaauuuauuuugggguaaguugaucaauugacaAAUAGAAUACUGACACGCAGGCAAgauuuuaugugugucaguauuuuauugaucaauuaaccaacuuaccaaaaaaauaacuucaugcuaaccggauccguuuggucuguugguauaucac	.....(((..((..(....((..(((..(((((((((((((..(((((((..(((((((((...((((((..(((((((((((((((((((............)))))))))))))))))))..))))))...)))))))))...))))))).)))))))))))))..)))...))....)..))...)))..	(-71.20)	0.235	0.569
miR6135k2-5p	UUUUGAGGUAAGUUGGUCAAUUGA	miR6135k2-3p	aacuucaugagugaguguuc	TR26858|c0_g2_i1	MINUS	START_POSITION	7	END_POSITION	191	FALSE	1.18e-44	acaggagguauacguguaaaugggAAGUGGUUAGUAUGAAGUUUAUuuugagguaaguuggucaauugacuaauaaaauacugacacacagacgagguuguauguguguuaguauucuauuggucaauugacuaacuuaccaaaaaaauaacuucaugagugaguguucguuucuuguuccuuca	...(((((...(((.(.(((((((....(.(((.(((((((((.(((((..((((((((((((((((((((((((.((((((((((((((.(((....))).)))))))))))))).))))))))))))))))))))))))...))))))))))))))..))).).)))))))).))).))))).	(-81.10)	0.118	0.304
miR6135k-5p	AAGUGGUUAGUAUGAAGUUUAU	miR6135k-3p	aacuucaugagugaguguuc	TR26858|c0_g1_i1	MINUS	START_POSITION	7	END_POSITION	190	FALSE	1.18e-44	acaggagguauacguguaaaugggAAGUGGUUAGUAUGAAGUUUAUuuugagguaaguuggucaauugacuaauaaaauacugacacacagacgagguuguauguguguuaguauucuauuggucaauugacuaacuuaccaaaaaauaacuucaugagugaguguucguuucuuguuccuuca	...(((((...(((.(.(((((((....(.(((.(((((((((.(((((..((((((((((((((((((((((((.((((((((((((((.(((....))).)))))))))))))).))))))))))))))))))))))))..))))))))))))))..))).).)))))))).))).))))).	(-82.00)	0.116	0.298
miR6135l-5p	ugguuagcaugaaguucauuuuu	miR6135l-3p	AAAUAAACUUCAUGCUAACCGGAU	TR49230|c1_g1_i1	MINUS	START_POSITION	6	END_POSITION	182	FALSE	0	uucuucccauggucgccauaggaagugguuagcaugaaguucauuuuuagguaaguuggucaauuggucaauagagaGCUGACACGCAGGCAAGACUCUAUguguguuaguauccuauuggccaauugaucaacuuaccaaaaaauaaacuucaugcuaaccggauccgucgccaua	........(((((.((....(((..((((((((((((((((.((((((.(((((((((((((((((((((((((.(((((((((((((............))))))))))).))))))))))))))))))))))))))).)))))).))))))))))))))))..))))).))))).	(-95.30)	0.151	0.234
miR6135m-5p	AAUUGACCAAUAAAAUACUGACAC	miR6135m-3p	gucauuauucuauuggucaauuga	TR102849|c0_g13_i1	MINUS	START_POSITION	1074	END_POSITION	1162	TRUE	3.94e-18	guaaguuggucAAUUGACCAAUAAAAUACUGACACgcaggugagauuauaugugugucauuauucuauuggucaauugaucaacuuauc	(((((((((((((((((((((((.((((.(((((((((.(((....))).))))))))).)))).))))))))))))))))))))))).	(-48.50)	0.368	0.647
miR6135n2-5p	UUCAUGGUAAGUUGGUCAAUUGA			TR85800|c3_g1_i1	PLUS	START_POSITION	45	END_POSITION	191	FALSE	1	uuaauUUCAUGGUAAGUUGGUCAAUUGAcuaauauaguguugaaacgcagaaagagagaucaccuuccgucugcgugucgacauuguauuggucaauugaucaaaguuaauuucaugcuaaucacucccguauuuuacauagcuuug	.......((((((((.(((((((((((((((((((((((((((.(((((((..(((........)))..))))))).)))))))))))))))))))))))))))..)))...)))))..............................	(-53.30)	0.169	0.612
miR6135o-5p	UUAGGUAAGUUGGUCAAUUGA	miR6135o-3p	AAUUGACCAACUUAUUCAAAAAUA	TR94700|c2_g1_i1	PLUS	START_POSITION	1	END_POSITION	180	TRUE	6.54e-172	gaacaaaacugcaucauuuuagcaugaaagugauuagcauaaaguuuauuuUUAGGUAAGUUGGUCAAUUGAucaauagaauguugacacgcaaacgagacucuauguaugucaauauucuaaugaccaauugaccaacuuauucaaaaauaaacuuauguuaaccggagccuuuuagca	.....................((.((((((((.(((((((((.((((((((((..((((((((((((((((.(((.(((((((((((((..((............))..))))))))))))).))).))))))))))))))))..))))))))))))))))))).))....)))))))).	(-69.50)	0.268	0.441
miR6135p-5p	AAUAGAAUGCUGACACACAUAGAG	miR6135p-3p	cuaggugucagcacucuauuga	TR82017|c0_g1_i1	PLUS	START_POSITION	1	END_POSITION	146	FALSE	3.65e-151	gcgaugccgguuagcuugaaguuuauuuuuuugguaaguuggucaauugaccAAUAGAAUGCUGACACACAUAGAGcuucgucuaggugucagcacucuauugaccaauugaucaacuuaucuaaaaauaaacuuuaugcuaacca	........(((((((.((((((((((((((..(((((((((((((((((..(((((((.(((((((((...((((......)))).))))))))).)))))))..))))))))))))))))).)))))))))))))).))))))).	(-77.50)	0.199	0.336
miR6135q-5p	UUAUUUUUUAGUAAGUUGGUCAAU	miR6135q-3p	ugaccaaauuaccuaaaaauaaau	TR84748|c1_g1_i1	MINUS	START_POSITION	207	END_POSITION	404	FALSE	1.04e-80	agugaaauguaaguaaugauacuggauccaguuaguaugaaguuuauuuuuuaguaaguuggucaauugaccaacagauuGUUGACACACAUAGAGACUCGCAUauguguuagcauuuuauugaccaauugaccaaauuaccuaaaaauaaauuucaugcuaaucacuuccaauaaugcuagacgaagauguaaaaag	.......(((.((((....((.((((....(((((((((((((((((((((..((((.(((((((((((..(((.(((.((((((((((.((.(.....)..)).)))))))))).))).)))..))))))))))).))))..)))))))))))))))))))))....)))).)).))))..))).............	(-63.20)	0.19	0.433
miR6135r-5p	CAAUUGACCAAUACAGUACUG	miR6135r-3p	acacuguauugauuaauugac	TR60106|c0_g1_i1	MINUS	START_POSITION	2360	END_POSITION	2500	FALSE	4.67e-27	auccgguuacaaugaugguaaguuggucaauugaccaauacagUACUGAUAUACAGACAGAGAUCAUcucucggacugcgugucgacacuguauugauuaauugaccaaauuaacuucacucccuaaaaaaccaaguggaa	.(((((((.....(..((((((((((((((((((.(((((((((..(((((..(((...((((.....))))...)))..)))))..))))))))).))))))))))).....)))).)))..).....))))....))).	(-46.30)	0.112	0.134
miR6135s10-5p	UCAAUUGACCAAUAGAAUACUGAC	miR6135s10-3p	CAGUAUUCUAUUGGUCAAUUGACC	TR101613|c13_g2_i1	MINUS	START_POSITION	1	END_POSITION	202	TRUE	0	ccuuaauuaccuuccuuaaggagccagggaucugguuagcacgaaguuauuuuuuugguaaguuggUCAAUUGACCAAUAGAAUACUGACacgcaugcgagauuauauaugugucaguauucuauuggucaauugaccaacuuaccaaaaaaauaacuucgugcuaaccagaucccuggcuccuuaaggaagguaauuaagg	(((((((((((((((((((((((((((((((((((((((((((((((((((((((((((((((((((((((((((((((((((((((((((((.(((........))).)))))))))))))))))))))))))))))))))))))))))))))))))))))))))))))))))))))))))))))))))))))))))))))	(-169.70)	0.255	0.445
miR6135s2-5p	UCAAUUGACCAAUAGAAUACUGAC	miR6135s2-3p	ACGUAUUCUGUUGGCCGAUUAACC	TR74214|c0_g1_i1	MINUS	START_POSITION	175	END_POSITION	326	FALSE	0	uagucauacagggaagcgguuaguaugaaguuuauuuugguauaaguuggucaauugaccAAUAGAAUACUGACAUGCAGACGAgguuguacguauucuguuggccgauuaaccaacuuaccaaaauaauaauuucaugcuaaucggaucca	...........(((..((((((((((((((((((((((((((..(((((((.(((((.((((((((((((..(((.((.......)))))..)))))))))))).))))).)))))))))))))))))..))))))))))))))))..))).	(-65.70)	0.21	0.616
miR6135s-5p	UCAAUUGACCAAUAGAAUACUGAC	miR6135s-3p	CAGUAUUCUAUUGAUCAAUUGACC	TR51831|c0_g1_i1	PLUS	START_POSITION	212	END_POSITION	315	TRUE	3.36e-245	caugaaguuauuuuuuugguaaguuggUCAAUUGACCAAUAGAAUACUGACacacauacaaccucgccugcgugucaguauucuauugaucaauugaccaacuu	....................(((((((((((((((.(((((((((((((((((.((..(......)..)).))))))))))))))))).)))))))))))))))	(-49.70)	0.142	0.248
miR6135s9-5p	UCAAUUGACCAAUAGAAUACUGAC	miR6135s9-3p	CAGUAUUCUAUUGGUCAAUUGACC	TR101613|c13_g2_i1	PLUS	START_POSITION	1	END_POSITION	201	TRUE	0	ccuuaauuaccuuccuuaaggagccagggaucugguuagcacgaaguuauuuuuuugguaaguuggUCAAUUGACCAAUAGAAUACUGACacauauauaaucucgcaugcgugucaguauucuauuggucaauugaccaacuuaccaaaaaaauaacuucgugcuaaccagaucccuggcuccuuaaggaagguaauuaag	.(((((((((((((((((((((((((((((((((((((((((((((((((((((((((((((((((((((((((((((((((((((((((((.(((..........))).)))))))))))))))))))))))))))))))))))))))))))))))))))))))))))))))))))))))))))))))))))))))))))	(-165.20)	0.283	0.492
miR6135t2-5p	GGCCAAUAGAAUACUGACACACAU	miR6135t2-3p	GUGUGUCAGUAUUCUAUUGGUCAA	TR72756|c0_g1_i1	MINUS	START_POSITION	1	END_POSITION	90	FALSE	8.38e-21	aguuauuuuuuuaguaaguugaucaauuggccAAUAGAAUACUGACACACAUACAAccauaguugugugucaguauucuauuggucaauu	........................(((((((((((((((((((((((((((.((.......)))))))))))))))))))))))))))))	(-41.90)	0.145	0.396
miR6135t-5p	UGACUAAUAGAGUGCUGACACGCA	miR6135t-3p	GUGUGUCAGUAUUCUAUUGGUCAA	TR39594|c0_g1_i1	PLUS	START_POSITION	1	END_POSITION	89	FALSE	1	guaaguuggucaauugacuaauagaguGCUGACACGCAAGCAAGACUCUAUgugugucaguauucuauuggucaauugaccaauuuacc	((((((((((((((((((((((((((((((((((((((((.......)).)))))))))))))))))))))))))))))))))))))).	(-59.10)	0.54	0.716
miR6135u2-5p	UUUUUGAGUAAGUUGGUCAAU	miR6135u2-3p	ugaccaauuuacccaacaaua	TR37410|c0_g1_i1	MINUS	START_POSITION	8	END_POSITION	180	TRUE	6.36e-38	cuaauaccaugcauucauuaugggagugguuaucaugaaguuuaUUUUUGAGUAAGUUGGUCAAUuggucaauagaauguugacacgcaagcgaaauucgguggaucaacauucuauuagucaauugaccaauuuacccaacaauaaacuucaugcuaaccagauccguuugu	...............((..(((((..((((((.(((((((((((((.(((.(((((((((((((((((..(((((((((((((..(((...((.....)))))..)))))))))))))..))))))))))))))))).))).))))))))))))).))))))..))))).)).	(-78.10)	0.128	0.479
miR6135u-5p	UUUUUGAGUAAGUUGGUCAAU	miR6135u-3p	ugacuaauuuauccaaaaaua	TR64489|c0_g2_i1	PLUS	START_POSITION	6	END_POSITION	155	TRUE	3.3e-31	cuagauucgguuagcaugaaguuuaUUUUUGAGUAAGUUGGUCAAUuggccaauagaaugcugacacacauauagcuucgucugcgugucagcacucuauugaccaauugacuaauuuauccaaaaauaaacuucaugucuucguaauca	...(((((((...((((((((((((((((((..((((((((((((((((.(((((((.(((((((((.((.((......)).)).))))))))).))))))).))))))))))))))))..))))))))))))))))))..))).)))).	(-78.40)	0.109	0.532
miR6135v-5p	UCAUUUUAGAGUAAGUUGGUCAAU	miR6135v-3p	UGACCAACUUACCCAAAAAUGAAC	TR67628|c0_g1_i2	MINUS	START_POSITION	1	END_POSITION	158	TRUE	2.96e-06	gauuaccuucccuacggaaaugguuaguaugaaguUCAUUUUAGAGUAAGUUGGUCAAUugacaggcaaaacuauauguuugucagcauucuauugaccaacuuacccaaaaaugaacgucaugcuaacuggaucccuuuuaaggguuuucugugauc	((((((...((((..(((..((((((((((((.(((((((((.(.(((((((((((((((((((((((........))))))))).......)))))))))))))).).))))))))).))))))))))))..)))......))))......))))))	(-66.31)	0.0725	0.203
		miR6135w-3p	AAAAUUAACUUCAUACUAACCACU	TR101886|c3_g4_i1	MINUS	START_POSITION	493	END_POSITION	690	TRUE	1.89e-45	agaaaauuacucccauuaauuuacggauccgguuaccaugaaguuaacuucauaauaaguuggucaauugaccaauacaguacuaacaugcauagaaagaaaucaccucacagcuuacgugucgauacuguauugaugaauugaccAAAAUUAACUUCAUACUAACCACUuucuaaauuuauauauauggcaaagagc	.........(((((((.((((((.(((...(((((..((((((((((............((((((((((.(.((((((((((.(.(((((...((...((.......))....))..))))).).)))))))))).).))))))))))..))))))))))..)))))...))))))))).......))))....))).	(-49.54)	0.157	0.299
miR6135x-5p	UCAAUUGGCCAAUAGAAUACU			TR53547|c0_g3_i1	MINUS	START_POSITION	155	END_POSITION	264	FALSE	3.45e-12	uuuguugauaaguuggucaauuggccaauagaauACUAACACGCAUACAACCUCGCUUgcgugucaguauucuaucauucuaucgaucaauugaccaauuuaucccaaaa	((((..(((((((((((((((((..(.((((((((((.(((((((..(......)..))))))).)))))))))).........)..))))))))))))))))).)))).	(-45.60)	0.097	0.312
miR6135y2-5p	GGGUAAGUUGAUCGAUUGGCCAAU	miR6135y2-3p	ugacuuauuaacuaauuuaccaaa	TR78607|c0_g2_i1	MINUS	START_POSITION	74	END_POSITION	243	FALSE	1.76e-36	caaacaacauacuuuggaaucgaaaaugguuagcaugaaguuuauuuuuGGGUAAGUUGAUCGAUUGGCCAAUagaauauugacagguaugcgauaaucuaugugugucaacauucuauugacuuauuaacuaauuuaccaaaaaauaaacuucguacuaaccgaauccc	...............(((.((......((((((.(((((((((((((((.(((((((((.(..((.((.(((((((((.((((((..((((.(.....)))))..)))))).))))))))).)).))..).))))))))).))))))))))))))).)))))))).))).	(-57.20)	0.246	0.526
miR6135z-5p	ggucAAUUGGCCAAUAAAAUACUG	miR6135z-3p	GUAUUCUAUUGAUCAAUUGACUAA	TR84748|c0_g2_i1	MINUS	START_POSITION	164	END_POSITION	257	FALSE	2.48e-20	uuuuuaauaaguuggucaauuggccaauaaaAUACUGACACACAUACAACUUCGucugcgugucaguauucuauugaucaauugacuaacuuac	.......(((((((((((((((..(((((.(((((((((((.((.((......)).)).))))))))))).)))))..))))))))))))))).	(-45.50)	0.0855	0.283
MIR6136a2-5p	UCAUACAACCGUCGUCUAUAC	MIR6136a2-3p	AUAAACGACGAUUGUAUGAC	TR101152|c6_g1_i1	MINUS	START_POSITION	414	END_POSITION	512	TRUE	0	cgacuguucggUCAUACAACCGUCGUCUAUACuuuuagcgacagacaauauauagcgucgcuaaaaguauaaacgacgauuguaugaccgaaucgucgu	((((.((((((((((((((.((((((.(((((((((((((((..............))))))))))))))).)))))).)))))))))))))).)))).	(-59.14)	0.484	0.763
MIR6136a3-5p	UCAUACAACCGUCGUCUAUAC	MIR6136a3-3p	AUAGACGAUGGUUGUAUGACC	TR67270|c0_g1_i1	PLUS	START_POSITION	86	END_POSITION	186	TRUE	0	gacgguuuuagUCAUACAACCGUCGUCUAUACuuuuagcgacggacagcauauagcgucacuaaaaguauagacgaugguuguaugaccgaaaauuaagug	.((..(((..((((((((((((((((((((((((((((.((((............)))).))))))))))))))))))))))))))))..))).....)).	(-53.60)	0.575	0.724
MIR6136a4-5p	UCAUACAACCGUCGUCUAUAC	MIR6136a4-3p	AUAGACGACGGUUGUAUGGG	TR37810|c0_g1_i2	MINUS	START_POSITION	1	END_POSITION	129	TRUE	0	cauccuccuuuaggcgacgguugcggUCAUACAACCGUCGUCUAUACaacauauagcgucgcuaaaaguauagacgacgguuguauggggugagcacggaugaguaagauaaggaguaugcacuugauc	(((.((((((...((..(((((((..(((((((((((((((((((((......((((...))))...))))))))))))))))))))).)).))).)).....)).....)))))).))).........	(-48.30)	0.324	0.467
MIR6136a5-5p	UCAUACAACCGUCGUCUAUAC	MIR6136a5-3p	UAGACGACGGUUGUAUGACU	TR37810|c0_g1_i1	MINUS	START_POSITION	1	END_POSITION	151	TRUE	0	caagugcauaccccuuaucuuacucacucgugcucauccuccuuuaggcgacgguugcggUCAUACAACCGUCGUCUAUACaacauauagcgucgcuaaaaguauagacgacgguuguaugacugaaaccgucgccuaaagggggugagca	..............................(((((((((.((((((((((((((((.((((((((((((((((((((((((......((((...))))...)))))))))))))))))))))))).)))))))))))))))))))))))))	(-91.30)	0.264	0.381
MIR6136a6-5p	UCAUACAACCGUCGUCUAUAC	MIR6136a6-3p	AUACACGAUGGUUGUAUGACC	TR4|c0_g1_i1	MINUS	START_POSITION	214	END_POSITION	314	TRUE	0	acgguuuuagUCAUACAACCGUCGUCUAUACuuuuagcgacgcuauauuuuguccgucgcuaaaaguauacacgaugguuguaugaccgaacagucgccgg	.((((((..((((((((((((((((.((((((((((((((((............)))))))))))))))).))))))))))))))))..)).....)))).	(-55.60)	0.668	0.841
MIR6136a7-5p	UCAUACAACCGUCGUCUAUAC	MIR6136a7-3p	AUAAACGACGGUUGUAUGACC	TR95100|c12_g1_i2	PLUS	START_POSITION	12	END_POSITION	212	TRUE	0	caccccuuaucuaacucacccgagcucacccccuuuuagcaacggacucaacgacgguucgaUCAUACAACCGUCGUCUAUACuuuuagcgacagacaacauauaucgucguuaaaaguauaaacgacgguuguaugaccgaaucgucgucgaguucgucgcuaaagagagggugagcucgggugaguugaauaagaggug	((((.(((((.(((((((((((((((((((((.(((((((.((((((((.(((((((((((.(((((((((((((((.(((((((((((((((.((.........))))))))))))))))).))))))))))))))).))))))))))).)))))))).))))))).).)))))))))))))))))))).))))).))))	(-139.10)	0.588	0.712
MIR6136b	ACGGGUGAGUAAGAUAAGGGGUAU
MIR6136c2-5p	GUCAUACAACCGUCGUCUCUA	MIR6136c2-3p	UAGACGACGGUUGUAUGACCG	TR97024|c0_g1_i1	MINUS	START_POSITION	1116	END_POSITION	1316	TRUE	0	aucuuaaagucaccccuuauucaacucgcuccccuuuagcgacggacccggcgacgguuaggucauacaaccgucgucucuacuuuuagcgacggacaacauauaacgucgcuaaaaauauagacgACGGUUGUAUGACCGAACCGUCGUcggguccucugcuaaaagggugagcuuaaaauccgaacuccuauuuacaua	...........................((((((((((((((..((((((((((((((((.(((((((((((((((((((.((.(((((((((((............))))))))))).)).))))))))))))))))))).))))))))))))))))..)))).)))))).))))..........................	(-109.20)	0.124	0.213
MIR6136c3-5p	GUCAUACAACCGUCGUCUAUA	MIR6136c3-3p	UAGACGACGGUUGUAUGACCG	TR37810|c0_g1_i1	PLUS	START_POSITION	1	END_POSITION	122	TRUE	0	ugcucacccccuuuaggcgacgguuucagUCAUACAACCGUCGUCUAUACuuuuagcgacgcuauauguuguauagacgacgguuguaugaccgcaaccgucgccuaaaggaggaugagcac	((((((.((((((((((((((((((.(.((((((((((((((((((((((...((((...))))......)))))))))))))))))))))).).)))))))))))))))).)).)))))).	(-85.10)	0.601	0.757
MIR6136c-5p	GUCAUACAAUCGUCGUUUAUA	MIR6136c-3p	UAGACGACGGUUGUAUGACCG	TR101152|c6_g1_i1	PLUS	START_POSITION	407	END_POSITION	511	TRUE	0	ggacccgacgacgauucggucauacaaucgucguuuauacuuuuagcgacgcuauauauugucugucgcuaaAAGUAUAGACGACGGUUGUAUGACcgaacaguc	.........(((..((((((((((((((((((((((((((((((((((((((........))..))))))))))))))))))))))))))))))))))))..)))	(-63.90)	0.165	0.487
miR6136d-5p	GUUAUACAACCGUCGUUUAU	miR6136d-3p	AGACGACGCUUGUAUGACCGA	TR55590|c0_g3_i1	PLUS	START_POSITION	1	END_POSITION	127	FALSE	1	uagcgacggaccuggcgacgguuugguuauacaaccgucguuuauucuuuuagcgacgCUAUAUGUUGUCCGUCGCUAAaaguauagacgacgcuuguaugaccgaaaccgucgccggguccuucga	...(((.(((((((((((((((((((((((((((.((((((((((.((((((((((((............)))))))))))).)))))))))).)))))))))).))))))))))))))))).))).	(-85.50)	0.154	0.353
		miR6136e-3p	UAGACGACGCUUGUAUGACCG	TR55590|c0_g1_i1	PLUS	START_POSITION	1	END_POSITION	82	FALSE	1	ugguuauacaaccguuguuuauucuuuuAGCGACGCUAUAUGUUGUCCGUCGuuaaaaguauagacgacgcuuguaugaccg	.((((((((((.((((((((((.((((((((((((............)))))))))))).)))))))))).)))))))))).	(-41.30)	0.188	0.281
miR6136f2-5p	aucgucgucuguacuuuuagc	miR6136f2-3p	UAAAAGUAUAGACGACGGUUG	TR95402|c2_g1_i1	MINUS	START_POSITION	489	END_POSITION	605	FALSE	0	cggaaccggcgacuguucggucauacaaucgucgucuguacuuUUAGCGACGGACAACAUAUAGCGUcguuaaaaguauagacgacgguuguauuaccgaaaccgucacauaaaggg	.....((.(.(((..((((((.((((((((((((((((((((((((((((((............)))))))))))))))))))))))))))))).))))))...))).).....)).	(-61.70)	0.105	0.328
miR6136f-5p	AUUGUCGUCUGUAUUUUUAAU	miR6136f-3p	UAAAAGUAUAGACGACGGUUG	TR46112|c0_g1_i1	PLUS	START_POSITION	1	END_POSITION	98	TRUE	0	cgacgguucgguuauacaauugucgucuguauuuuuaauaacggacaauauauagcgucguUAAAAGUAUAGACGACGGUUGuauaaccgaaucguca	.(((((((((((((((((((((((((((((((((((((..(((............)))..))))))))))))))))))))))))))))))))))))).	(-59.90)	0.158	0.673
miR6136g-5p	CAUCGUGUAUACUUUUAGCGACGG	miR6136g-3p	UCGCUAAAAGUAUAGACGACGGUU	TR4|c0_g2_i1	PLUS	START_POSITION	188	END_POSITION	332	TRUE	0	agcucacucucccuuuagcgacggauccggcgacuguucggucauacaaccaucguguauacuuuuagcgacggacaaaauauagcgUCGCUAAAAGUAUAGACGACGGUUauaugaccgaaccgucaccggauccgucgcuaag	..............((((((((((((((((.(((.(((((((((((.((((.((((.((((((((((((((((............)))))))))))))))).)))).)))).))))))))))).))).)))))))))))))))).	(-93.30)	0.225	0.438
miR6136h-5p	GGUCAUACAACCGUCGUCUAU	miR6136h-3p	AGACGACGGUUGUAUGACCUA	TR97024|c0_g1_i1	PLUS	START_POSITION	1114	END_POSITION	1312	TRUE	0	aauauguaaauaggaguucggauuuuaagcucacccuuuuagcagaggacccgacgacgguucGGUCAUACAACCGUCGUCUAUauuuuuagcgacguuauauguuguccgucgcuaaaaguagagacgacgguuguaugaccuaaccgucgccggguccgucgcuaaaggggagcgaguugaauaaggggugacuuua	............(((((.((..((((((((((.((((((((((.(((((((((.((((((((.(((((((((((((((((((.((((((((((((((............)))))))))))))).))))))))))))))))))).)))))))).))))))).))))))))))))...)))))...)))))..))))))).	(-112.20)	0.291	0.631
miR6136i-5p	AAGGGGUAUGCACUUGAUCCGGAC			TR28566|c0_g1_i1	MINUS	START_POSITION	45	END_POSITION	186	FALSE	0	cuaaagggggaugaacacgagugaguaagauAAGGGGUAUGCACUUGAUCCGGACcguauauauauauauauacaacacggaucagguccgggaucaaaaacagaccccaaauuuuauuuuauuuuuuuacuuuuuuuuuaa	.((((((((((((((...(((((((((((((..(((((.((...(((((((((((((((((((....)))))))...........))))).)))))))...)).)))))..)))))).))))))).)))).)))))))))).	(-40.60)	0.466	0.737
miR6136j2-5p	CAUACAACCAUCGUGUAUACUUUU	miR6136j2-3p	AAGUAUAGACGACGGUUGUAUGAC	TR4|c0_g1_i1	PLUS	START_POSITION	210	END_POSITION	313	TRUE	0	ggauccggcgacuguucggucauacaaccaucguguauacuuuuagcgacggacaaaauauagcgucgcuaaAAGUAUAGACGACGGUUGUAUGACuaaaaccg	.....(((......((..(((((((((((.((((.((((((((((((((((............)))))))))))))))).)))).)))))))))))..)).)))	(-51.40)	0.152	0.448
miR6136j-5p	CAUACAACCAUCGUCUAUACUUU	miR6136j-3p	AAGUAUAGACGACGGUUGUAUGAC	TR67270|c0_g1_i1	MINUS	START_POSITION	90	END_POSITION	188	TRUE	0	ugcacuuaauuuucggucauacaaccaucgucuauacuuuuagugacgcuauaugcuguccgucgcuaaAAGUAUAGACGACGGUUGUAUGACuaaaac	..........(((..(((((((((((.(((((((((((((((((((((............))))))))))))))))))))).)))))))))))..))).	(-52.30)	0.155	0.455
miR6136k2-5p	AUACAACCGUCGUCUAUACUUUUA	miR6136k2-3p	AAAGUAUAGACAACGGUUGUAUGA	TR100141|c2_g2_i1	PLUS	START_POSITION	359	END_POSITION	508	TRUE	0	acccggagacgguucgauuuagcgacggacccgaagacggcAUACAACCGUCGUCUAUACUUUUAaggacggauaauauauagugucgcuaaaaguauagacaacgguuguaugaucggauccgucgcuaaaggggugagcucaguugag	.......(((((((((.((((((((((((.((((......(((((((((((.(((((((((((((..((((.(((...)))..))))..))))))))))))).))))))))))).)))).))))))))))))....))))))..)))...	(-69.30)	0.124	0.715
miR6136k-5p	AUACAACCGUCGUCUAUACUUUUA	miR6136k-3p	AAAGUACAGACGACGAUUGUAUG	TR95402|c2_g1_i1	PLUS	START_POSITION	478	END_POSITION	604	FALSE	1	cgugcucaccucccuuuaugugacgguuucgguaauacaaccgucgucuauacuuuuaacgacgCUAUAUGUUGUCCGUCGCUAAaaguacagacgacgauuguaugaccgaacagucgccgguucc	...................(((((...((((((.((((((.((((((((.((((((((.(((((............))))).)))))))).)))))))).)))))).))))))..))))).......	(-49.70)	0.165	0.38
miR6136l-5p	UACAACCGUCGUCUAUACUUUUAG	miR6136l-3p	AAAAGUAUAGACAACGGUUGUAUG	TR54436|c0_g1_i1	PLUS	START_POSITION	1	END_POSITION	73	TRUE	0	aUACAACCGUCGUCUAUACUUUUAGcgacgcuauauguugucugucgcuaaaaguauagacaacgguuguaug	((((((((((.((((((((((((((((((((........))..)))))))))))))))))).)))))))))).	(-43.60)	0.384	0.821
miR6136m-5p	UUAUACAACCGUCGUCUAUAC	miR6136m-3p	ACAGACGACAAUUGUAUAACC	TR46112|c0_g1_i1	MINUS	START_POSITION	1	END_POSITION	106	TRUE	0	ggacccgaugacgauucggUUAUACAACCGUCGUCUAUACuuuuaacgacgcuauauauuguccguuauuaaaaauacagacgacaauuguauaaccgaaccgucg	.........((((.(((((((((((((..(((((((.((.((((((..(((............)))..)))))).)).)))))))..))))))))))))).)))).	(-41.90)	0.317	0.765
miR6136n-5p	ACAACCGUUGUCUAUACuuuuagu	miR6136n-3p	UAAAAGUAUAAACGACGGUUGUAU	TR98007|c4_g1_i1	PLUS	START_POSITION	38	END_POSITION	186	FALSE	1	ugcauaccucuuaucuuacucacccguacucacccccuuuaggcgacgguuuuggucauacaaccguugucuauacuuuuagugACGGACAACAUAUAGCGUCGCUAAaaguauaaacgacgguuguaugaucgaaaccguugccuaaa	......................................((((((((((((((((((((((((((((((((.((((((((((((((((............)))))))))))))))).)))))))))))))))))))))))))))))))).	(-76.80)	0.189	0.376
miR6136o-5p	UCAUACAACCGUCGUUUAUAC	miR6136o-3p	AUAGACAACGGUUGUAUGACC	TR98007|c4_g1_i1	MINUS	START_POSITION	73	END_POSITION	187	TRUE	0	cuuuaggcaacgguuucgaUCAUACAACCGUCGUUUAUACuuuuagcgacgcuauauguuguccgucacuaaaaguauagacaacgguuguaugaccaaaaccgucgccuaaagg	((((((((.(((((((.(.((((((((((((.((((((((((((((.((((............)))).)))))))))))))).)))))))))))).).))))))).)))))))).	(-64.60)	0.351	0.41
miR6136p-5p	CAACCGUCGUCUAUACUUUUAGC	miR6136p-3p	UAAAAGUAUAUACGACGGUUGUA	TR68220|c1_g1_i2	PLUS	START_POSITION	12	END_POSITION	162	TRUE	1.97e-191	uccccaucagcgacggacccgacgacgauucggucaugCAACCGUCGUCUAUACUUUUAGCgacgaacaacauauaacgucgcuaaaaguauauacgacgguuguauaaccaaaaucgucgccuaaagggagugaguacggaugaauaaga	....((((.((.((...(((..((((((((.(((.(((((((((((((.((((((((((((((((............)))))))))))))))).))))))))))))).)))..))))))))......))).))..))...)))).......	(-68.40)	0.112	0.289
miR6136q-5p	UCAUACAAGCGUCGUCUAUAC	miR6136q-3p	auaaacgacgguuguauaacc	TR55590|c0_g3_i1	MINUS	START_POSITION	1	END_POSITION	168	FALSE	1	cauacauuuaucuuuacucacucgugcucacccccccuuuaucgaaggacccggcgacgguuucggucauacaagcgucgucUAUACUUUUAGCGACGGACAACAUauagcgucgcuaaaagaauaaacgacgguuguauaaccaaaccgucgccagguccgucgcua	..........................................(((.(((((.(((((((((((.(((.((((((.((((((.(((.((((((((((((............)))))))))))).))).)))))).)))))).)))))))))))))).))))).)))...	(-76.00)	0.224	0.609
miR6136r-5p	UCAUACAAUCGUCGUCUAUAC	miR6136r-3p	AUAGACGAUGGUUGUAUGACC	TR43225|c3_g1_i1	PLUS	START_POSITION	1	END_POSITION	108	TRUE	0	cucgaugacaguuuggUCAUACAAUCGUCGUCUAUACuuuuagcgacggauaacauauagcgucgcuaaaaguauagacgaugguuguaugaccgaaccgucgccagg	((.(.((((.((((((((((((((((((((((((((((((((((((((............)))))))))))))))))))))))))))))))))))))).))))).)).	(-68.80)	0.36	0.527
miR6136s-5p	UCAUAUAACCGUCGUCUAUAC	miR6136s-3p	AUACACGAUGGUUGUAUGACC	TR4|c0_g2_i1	MINUS	START_POSITION	198	END_POSITION	333	TRUE	0	ccuuagcgacggauccggugacgguucggUCAUAUAACCGUCGUCUAUACuuuuagcgacgcuauauuuuguccgucgcuaaaaguauacacgaugguuguaugaccgaacagucgccggauccgucgcuaaaggg	((((((((((((((((((((((.(((((((((((((((((((((.((((((((((((((((............)))))))))))))))).))))))))))))))))))))).)))))))))))))))))).)))).	(-104.40)	0.204	0.372
miR6136t2-5p	UACAACCGUUGUCUAUACUUUUAG	miR6136t2-3p	AAAAGUAUAGACGACGGUUGUAUG	TR100141|c2_g2_i1	MINUS	START_POSITION	383	END_POSITION	483	TRUE	0	acggauccgaucauacaaccguugucuauacuuuuagcgacacuauauauuauccguccuuAAAAGUAUAGACGACGGUUGUAUGccgucuucggguccgu	((((((((((.((((((((((((((((((((((((((.(((..............))).))))))))))))))))))))))))))......))))))))))	(-56.04)	0.414	0.971
miR6136t3-5p	uacaaccgucuuuuauacuuuuag	miR6136t3-3p	AAAAGUAUAGACGACGGUUGUAUG	TR99776|c1_g1_i1	PLUS	START_POSITION	933	END_POSITION	1127	TRUE	0	uauauaaaguaaggaucaaguguauacucuuaucuuaucuaucuguauuuacuuuuuuuagaugaugauuucgguuauacaaccgucuuuuauacuuuuagcgacauuauauguuguccguuguuAAAAGUAUAGACGACGGUUGUAUGauuaaaaccgucgccuaaaggaaggugagcacgggugaguaagaua	..............................(((((((..(((((((.((((((((((((((.(((((.(((..((((((((((((((.(((((((((((((((((..............))))))))))))))))).))))))))))))))..))).))))).))))).))))))))).)))))))..)))))))	(-74.44)	0.329	0.89
miR6136t-5p	UACAACCGUCGUUUAUACUUUUA	miR6136t-3p	AAAAGUAUAGACGACGGUUGUAUG	TR95100|c12_g1_i2	MINUS	START_POSITION	12	END_POSITION	212	TRUE	0	caccucuuauucaacucacccgagcucacccucucuuuagcgacgaacucgacgacgauucggucauacaaccgucguuuauacuuuuaacgacgauauauguugucugucgcuAAAAGUAUAGACGACGGUUGUAUGaucgaaccgucguugaguccguugcuaaaagggggugagcucgggugaguuagauaaggggug	((((((((((..((((((((((((((((((((((.((((((((((.(((((((((((.(((((((((((((((((((((((((((((((.((((((((.....)))).)))).))))))))))))))))))))))))))))))).))))))))))).))))))))))))))))))))))))))))))))..))))))))))	(-154.80)	0.176	0.535
miR6136u-5p	gacaguucagucauacaaccguca	miR6136u-3p	ACGGUUGUAUGACCGAACCGUCGU	TR28998|c0_g1_i1	PLUS	START_POSITION	69	END_POSITION	266	TRUE	0	caccccuuauucaacucacucgaacucacccucuuuagcgacggauucgacgacaguucagucauacaaccgucaucuauauuuuuagcgaaggacaaaauauaacgucguuaaaaguaugaacgACGGUUGUAUGACCGAACCGUCGUcugguccguuacuaaaaaagauaauucgagugaguugaauaaggaauga	((..((((((((((((((((((((.........(((((..((((((..((((((.((((.((((((((((((((...((((((((((((((.(............).))))))))))))))...)))))))))))))).)))).))))))..))))))..)))))........))))))))))))))))))))..)).	(-102.63)	0.574	0.968
miR6136v2-5p	CAACCGUCGUAUAUACUUUUAGC	miR6136v2-3p	CGCUAAAAGUAUAGACGACGGUUG	TR68220|c1_g1_i2	MINUS	START_POSITION	13	END_POSITION	163	TRUE	0	aucuuauucauccguacucacucccuuuaggcgacgauuuugguuauacaaccgucguauauacuuuuagcgacguuauauguuguucguCGCUAAAAGUAUAGACGACGGUUGcaugaccgaaucgucgucggguccgucgcugaugggg	......((((((.((((.....(((....(((((((((((.((((((.((((((((((.((((((((((((((((............)))))))))))))))).)))))))))).))))))))))))))))))))...)).)).)))))).	(-74.70)	0.262	0.531
miR6136v-5p	accgucguauauacuuuuagcga	miR6136v-3p	CGCUAAAAGUAUAGACGACGGUUG	TR68220|c1_g2_i1	PLUS	START_POSITION	49	END_POSITION	229	TRUE	0	gaucaagugcauacuucuuaucuuauucauccguacucacucccuuuaggcgacgauuuugguuauacaaccgucguauauacuuuuagcgacguuauauguuguucguCGCUAAAAGUAUAGACGACGGUUGcaugaccgaaucgucgucggguccgucgcugauggggaggugagcucg	......(.((.(((((((........(((((.((((.....(((....(((((((((((.((((((.((((((((((.((((((((((((((((............)))))))))))))))).)))))))))).))))))))))))))))))))...)).)).)))))))))))).)).).	(-82.80)	0.261	0.529
miR6137a-5p	CGCUAUAGAUCCUAUAGCGUCGGU	miR6137a-3p	ugucguuauacauuuauagcgac	TR95994|c2_g2_i1	MINUS	START_POSITION	1195	END_POSITION	1345	FALSE	8.54e-17	gaacaaauauuucaaauucauuuauuaaacauuuaggaaacugauauuuucacauugaaaauuguCGCUAUAGAUCCUAUAGCGUCGGUuuuuacugucguuauacauuuauagcgacauuuuuguugugaaaauaucaauuuuuuaucau	.................................(((((((.(((((((((((((..((((((.((((((((((((..(((((((.((((....)))).))))))).))))))))))))))))))..))))))))))))).)))))))....	(-51.10)	0.23	0.38
miR6137b-5p	UUUUCACAUGAAAAUCGUCGCUAU	miR6137b-3p	agcgauaauuuucauguggaaaua	TR55576|c0_g1_i1	PLUS	START_POSITION	1	END_POSITION	125	TRUE	0	auucacaacagaaacuuauaUUUUCACAUGAAAAUCGUCGCUAUagauccuagcgacaguuuuuaccggcgcuauacaucuauagcgauaauuuucauguggaaauaucaaauggugucguggaa	.(((((.(((.......((((((((((((((((((..(((((((((((..(((((.(.((....)).).)))))...)))))))))))..)))))))))))))))))).......))).))))).	(-52.34)	0.246	0.938
		miR6137c-3p	AGGAUCUAUAGCGACGAUUUUCAU	TR55576|c0_g1_i1	MINUS	START_POSITION	1	END_POSITION	160	FALSE	1	cauuaaugcccaauuucuacuacacuauuugauauuuccacgacaccauuugauauuuccacaugaaaauuaucgcuauagauguauagcGCCGGUAAAAACUGUCGCUAGGAUcuauagcgacgauuuucaugugaaaauauaaguuucuguugugaau	......................................(((((((.......((((((.(((((((((((..(((((((((((...(((((.((((....)))).)))))..)))))))))))..))))))))))).)))))).......)))))))...	(-56.24)	0.207	0.243
miR6137d-5p	GCUAUAGAUGUAUAACGAUGGUAA	miR6137d-3p	CCGUCGCUAUAGGAUCUAUAGCGA	TR87762|c1_g1_i1	MINUS	START_POSITION	1013	END_POSITION	1213	FALSE	0	auggguuucuaauuaauuuuagauugagauguaauuugguuuggaaauugauauuuccacaugaaaagugucGCUAUAGAUGUAUAACGAUGGUAAaaaccgucgcuauaggaucuauagcgaugauuuucaugucaaaaaaucgugaaaauaucaguuuccuuugguuuacaucguuccaguaugagauguggccaacug	...((((.(((....((((((.((((.(((((((.(..(...((((((((((((((.((((((((((..((((((((((((.((((.(((((((....))))))).)))).).)))))))))))..)))))))...........))).)))))))))))))).)..).)))))))....)))).)))))).)))..)))).	(-70.10)	0.447	0.801
miR6137e-5p	AAAGUGUCGCUAUAGAUGUAUAAC	miR6137e-3p	UAUAGGAUCUAUAGCGACGGUUUU	TR19107|c0_g1_i1	MINUS	START_POSITION	163	END_POSITION	266	TRUE	1.64e-210	uuuugauauuuccacaugaaaagugucgcuauagauguauaacggcgguaaaacucgucgcUAUAGGAUCUAUAGCGACGGUUUUuauguggaaacaucaaaaa	(((((((.((((((((((((((.(((((((((((((.((((.((((((......)))))).)))).).)))))))))))).)))))))))))))).))))))).	(-55.20)	0.231	0.744
		miR6137f-3p	CUCGCUAUAGAUCUAUAACGUCAU	TR103070|c1_g1_i1	MINUS	START_POSITION	1	END_POSITION	143	FALSE	0.00173	aaaauugauauuuuuacauaauuuuuugauauuuuuauaugaaaauugucguuauagaucgcuaagauccuauagcgacgauuuuuaccguugcuaaCUCGCUAUAGAUCUAUAACGUCAUuuuuuauguaaaaauaucaauu	.........................((((((((((((((((((((.((.(((((((((((....((......((((((((........)))))))).....))...))))))))))).)).))))))))))))))))))))..	(-48.50)	0.16	0.32
MIR6138	UACGUUUGGAUUGAAGGAAUGAAA
miR6138a-5p	GUGAAUGACUCGUUCUAGUCGGAA	miR6138a-3p	ccacucuccauuucauucacuu	TR95389|c0_g3_i2	PLUS	START_POSITION	1187	END_POSITION	1388	FALSE	4.49e-18	auaaaauuuuauacuaauuaugcuucguucguuuggauuguaggaaugaaauaaaaaaaugucuuugauugugaaauuuGUGAAUGACUCGUUCUAGUCGGAAuggaauaacucauuccacucuccauuucauucacuuuauuauucauucauucaccaauucaauuucuucaaucuuaaccuuaacauagcauaagaguga	...........((((..(((((((..(((.(((.((((((.(((((((((.......((((....(((..(((((....((((((((........(((.(((((((......)))))))))).......)))))))))))))...)))..))))......))).)))))).)))))).)))...)))..))))))).)))).	(-46.38)	0.356	0.578
		MIR6139-3p	AAGAAUCAUUGGGAAGGGAAGAAA	TR96044|c6_g8_i1	PLUS	START_POSITION	1	END_POSITION	192	TRUE	0	cuagcgaaaauacuauacuacccuuauuaauugucucaaccaauuauucucuucccaauguuuuuuauucaauucaaccaauuacuucuuauucaacuaauuacuacuugaauuauaucauugaauugaauAAGAAUCAUUGGGAAGGGAAGAAAgauuuaaauaaggguaaaguagggaaaaaauaguuaa	.((((.......((((..((((((((((....((((..........((((((((((((((.((((((((((((((((.............((((((.((.....)).)))))).......)))))))))))))))).))))))))))))))...))))...))))))))))..))))..........)))).	(-56.30)	0.142	0.532
miR6139a-5p	uucucuucccaauauuucuuauu	miR6139a-3p	UAAGAAUCAUUGGAAAGGGAAGAA	TR50664|c0_g1_i2	MINUS	START_POSITION	1	END_POSITION	204	TRUE	1.24e-92	auaauuaauaccuagcgaaaauacuaaauuacccuuauuaauuaucucaucuaauuauucucuucccaauauuucuuauucaauuuaaccgauuauuuuuuauucaaccaauuacuacuugaauuauagcauugaauugaaUAAGAAUCAUUGGAAAGGGAAGAAaguuuuaaauaggagaaaucuuuaaauaaagguaaagua	.....................((((...(((((.(((((((...((((....((((.(((((((.(((((..((((((((((((((((..(.((((.....((((((...........)))))).))))).))))))))))))))))..))))).)))))))...))))........)))).....)).))))).)))))))))	(-40.50)	0.196	0.583
MIR6140a	AAUGUUUGUAGAAUAGUUUGUGUC
MIR6140b	GCUGAGGUGGAGUAUGCCACAUC
MIR6140c	AAUGUUUGUAGAAUAAUUUGUGUA
miR6140d-5p	ACAAAUAUUUUACAAACUGCUGAU			TR41896|c0_g1_i1	MINUS	START_POSITION	79	END_POSITION	280	FALSE	9.12e-149	uuuuaaauuaauaauguuagagacacaaacuauucuACAAAUAUUUUACAAACUGCUGAUguaguauacuccaccucagcuuuuuauguagggccgaagacugcauugcaguaauuuguugaucaauauguugaggguguaguaugucacaucaguaagauguuuguagaauaauuuguguagcuagcauuacucuuuaaau	.((((((....(((((((((..(((((((.((((((((((((((((.......(((((((((..((((((.(((((((((....(((....(..(((..(((((...)))))......)))..).))).))))).)))).))))))..))))))))))))))))))))))))).)))))))..)))))))))...)))))).	(-75.21)	0.177	0.375
miR6140e-5p	AGGUGGAGUAUGUCACAUCA	miR6140e-3p	acaacauuccuccaccug	TR87360|c1_g1_i1	PLUS	START_POSITION	1	END_POSITION	187	FALSE	1.73e-13	guuuucggccccacacaauaugcuaAGGUGGAGUAUGUCACAUCAacaguuuguaaaauguuuguagaauaguuuauuucucuaguauuauucuuggcucaaaaacuguaucaacacuacaaacaucuguucucucaacugguacaacauuccuccaccuggcauaugugacuagaggaugcagcca	......(((..((((((.(((((((.(((((((.((((........(((((.(..(.((((((((((.(((((((......((((........)))).....))))))).......)))))))))).)...)....))))).....))))..)))))))))))))))))).........))..))).	(-45.02)	0.109	0.253
miR6140f-5p	AUGCUGAGGUGGAGUAUGUCACAU	miR6140f-3p	guggcuuacuccacuucaacauau	TR88847|c4_g1_i1	PLUS	START_POSITION	398	END_POSITION	600	TRUE	3.54e-151	uucaauacaguuuucggccucacacaauAUGCUGAGGUGGAGUAUGUCACAUcaacaguuuguaaaauauuuguagaauaguuuguaucucuagcauuauuuuuuuuuauuggguuagggaaaagagugauguuacagacacaaauuauucuauaaauauuuuauaaacugcugauguggcuuacuccacuucaacauauuga	........................(((((((.((((((((((((.(((((((((.(((((((((((((((((((((((((((((((.(((.((((((((((((((((..(......)..)))))))))))))))).))).))))))))))))))))))))))))))))))).))))))))).)))))))))))).))))))).	(-99.00)	0.128	0.269
		miR6140g-3p	UGAGGUGGAGUAUGCCACAUC	TR67637|c0_g1_i1	MINUS	START_POSITION	1	END_POSITION	198	FALSE	8.11e-13	auuaguuuaguaauaaugacauaauaauaaaagaauaaugcuagagacacgauuuauucuacaaaacuauuuuacaauuugcugaugugacauauugaugaccaaauugcuucaacuuAGUCUUCGGCCCCACAUAAAAGUUgagguggaguaugccacaucaauaaauuguaaaauaguuguagaauaaguugucuc	...........................................((((((..((((((((((((..((((((((((((((((.(((((((.((((((..........(..(((((((((.......(....)......)))))))))..))))))).))))))).))))))))))))))))))))))))))))))))))	(-60.92)	0.0569	0.065
miR6140h-5p	AAAUUAUUGAUGUGGUAUACUCUA	miR6140h-3p	GAGUAUGCCACAUCAGUAAUUUGU	TR98492|c2_g1_i1	PLUS	START_POSITION	31	END_POSITION	229	TRUE	1.31e-26	acacaaacuauuuuauaaaaguuuuauAAAUUAUUGAUGUGGUAUACUCUAccucagcuuuuuauguggggccaaaaacuacauuuagguaguuuguuaaucaauauacuaagguggaguaugccacaucaguaauuuguaaaauaacuuguguauguagcgcuacucuauaaucaaauacauuacucuguuucucaau	.......((((..(((((..((((((((((((((((((((((((((((((((((.((.....(((((.((.....(((((((......))))))).....)).))))))).))))))))))))))))))))))))))))))))))...)))))...)))).......................................	(-62.50)	0.252	0.311
miR6140i-5p	UUAUAAACUGUUGAUGUGGCAUA	miR6140i-3p	ugcuacaucagcaauuuauaaaa	TR93224|c6_g1_i1	PLUS	START_POSITION	1	END_POSITION	192	TRUE	0	aucagacauaauauuaagaauaauacuagaggcacaaacuauucuauaaauauuUUAUAAACUGUUGAUGUGGCAUAcuucaccucaguauauuguguggggcugaaaacuauauugaaauaauuuguugaucaauaugcugagauggaguaugcuacaucagcaauuuauaaaauguuuguugugacgccc	..............................(((....((......((((((((((((((((.((((((((((((((((((((.(((((((((((((((((.........)))))..................)))))))))))).)))))))))))))))))))).)))))))))))))))).))...))).	(-66.16)	0.343	0.737
MIR6142	GACGAUUUUUUGGGCUAUGACGAC
miR6142a-5p	ACAGUAGGACUAUGACGACGGAUU	miR6142a-3p	ucgucgucauagccgacugcgu	TR96395|c1_g1_i1	MINUS	START_POSITION	7	END_POSITION	207	TRUE	0	auauauagggcuauauguauauacacagcuguguauuacACAGUAGGACUAUGACGACGGAUUuuuugggcuauggcgacgguucacccgucgucguaguccagaauaacuaugacgaccggugaaaccgucgcuauaaccuaaaaaaucgucgucauagccgacugcguacguacuacacggcuauauauauauauauau	...........((((((((((((.(.(((((((((.(((.((((.((.(((((((((((.((((((((((.(((((((((((((((((.(((((((((((........))))))))))).)))).))))))))))))).))))))))))))))))))))))).)))).))).....))))))))).).)))))))))))).	(-108.80)	0.136	0.393
miR6142b-5p	UGGGCUAUGGCGACGGUUU	miR6142b-3p	accgucacuauaguucaaa	TR45735|c0_g1_i1	PLUS	START_POSITION	74	END_POSITION	188	TRUE	1.26e-09	uguauuauacagagggcuauggcgacagauuuuuUGGGCUAUGGCGACGGUUUagaauagcuauggcgacggaugaaaccgucacuauaguucaaaaaaccgucgccauagccga	..............((((((((((((.(.(((((((((((((((.((((((((......((....))........)))))))).)))))))))))))))).))))))))))))..	(-57.34)	0.0736	0.175
miR6142c-5p	UUUUUGAGCUAUGACGACGGUAUG	miR6142c-3p	uaccguuguaauagcucaaaaacc	TR94955|c5_g1_i1	PLUS	START_POSITION	14	END_POSITION	167	TRUE	0	guucuccaacggauugauccauugacggauugguuauaacgacgauUUUUUGAGCUAUGACGACGGUAUGaaccgucggcauucauaccguuguaauagcucaaaaacccgucgccguagcaaguccgucaacggauccucuccauauauauau	..........(((..(((((.((((((((((.(((((..(((((..((((((((((((.(((((((((((((((...))..))))))))))))).))))))))))))..)))))..))))).)))))))))).)))))...)))..........	(-74.70)	0.399	0.754
miR6142d-5p	UUUUUUGGGCUAUGACGACGGUU			TR91116|c0_g1_i4	MINUS	START_POSITION	2324	END_POSITION	2422	TRUE	1.43e-10	augaguUUUUUUGGGCUAUGACGACGGUUcacccgacgcuguagcccagcauaacuauggcgacggguaaguuauccgucgcuauagcccaaaaacccg	....(..(((((((((((((.((((((...(((((.((((((((..........)))))))).))))).......)))))).)))))))))))))..).	(-47.00)	0.0956	0.452
miR6142e-5p	UGUAUUACACAGUAGGGUUAUGAC	miR6142e-3p	AUAACCGACUGUAUAAUACAC	TR97335|c1_g1_i2	PLUS	START_POSITION	1	END_POSITION	192	TRUE	4.24e-89	gagcuauauguauauacacaacugUGUAUUACACAGUAGGGUUAUGACgacggauuuuuugggcuauggcgacaguuacccgucgucauagcucagaauauauauggugacggauaaaauugucgcuauagucuaaaaaaucgucauuauaaccgacuguauaauacacaauuaaaauauaucauuuucuua	(((....(((.(((((......(((((((((.(((((..((((((((.((((.((((((((((((((((((((((((..(((((..((((............))))..)))))....)))))))))))))))))))))))))))).)))))))).))))).))))))))).......))))))))...))).	(-80.52)	0.158	0.211
miR6142f-5p	ACAGUAGGACUAUGACGACGGAUU	miR6142f-3p	UCGUCAUAGCCGACUGCGUA	TR96395|c1_g3_i1	MINUS	START_POSITION	3	END_POSITION	203	TRUE	0	uauggguuauauauauauacacagcuguguauuacACAGUAGGACUAUGACGACGGAUUuuuugggcuauggcgacgguucacccgucgucguaguccagaauaacuaugacgaccggugaaaccgucgcuauaaccuaaaaaaucgucgucauagccgacugcguacguacuacacggcuauauauauauauauauauau	((((...((((((((((((...(((((((((.(((.((((.((.(((((((((((.((((((((((.(((((((((((((((((.(((((((((((........))))))))))).)))).))))))))))))).))))))))))))))))))))))).)))).))).....))))))))).))))))))))))..)))).	(-109.50)	0.148	0.428
MIR6143a	ACAAUGUCGACACGCAGGCGGAGA
MIR6143b	AGUACUGUAUUGGGCAUGAAG
		miR6143c-3p	CUGUGUCAGUACUGUAUUGGGCAU	TR93408|c1_g2_i1	PLUS	START_POSITION	1670	END_POSITION	1820	TRUE	0	gguuagcaugaaguaaacuuaauguaaguuuacuucaugaucaauacaaugcuggcaagcugcacgcaggcggagagauaacccucccgcCUGUGUCAGUACUGUAUUGGGCAUgaagugaacuuaacaugaaguucauuuuaugugucca	((...(((((((((.(((((.((((((((((((((((((..(((((((.(((((((.........((((((((.(((......)))))))))))))))))).)))))))..)))))))))))))).)))).))))).)))))))))..)).	(-76.10)	0.462	0.648
		miR6143d-3p	GCGUGUCAGUACUGUAUUGGGUAU	TR4235|c0_g1_i1	MINUS	START_POSITION	292	END_POSITION	442	TRUE	0	uauguaguugaucaguuauaauuucgaauccgguuagcauaaguuaacuucauguccaauacaguauugacacauauguauaaguguaaauucucugucuGCGUGUCAGUACUGUAUUGGGUAUgaagugaaguucacuuuaugcuaacca	...............................(((((((((((((..(((((((..((((((((((((((((((....(((..((.(......).))...)))))))))))))))))))))..))))))).......)).))))))))))).	(-56.30)	0.556	0.744
miR6143e-5p	GACCAAUACAGUGCUGACACGCAG	miR6143e-3p	GUGUGUCAGCACUGUAUUGGGCAU	TR93939|c0_g1_i1	MINUS	START_POSITION	420	END_POSITION	617	TRUE	0	uuaaagauacaugacuacagggaaugguuaguaugaagugaauuucaugguaaguucacuacaugaccaauacagugcugacacgcaggcggagagaucacucucccaucugugucuGUGUGUCAGCACUGUAUUGGGCAUgaagugaauuuaccacaacuuagcaugaaacucacuucaugcuaaccggauccauga	.................((.(((.(((((((((((((((((.((((((((((((((((((.((((.((((((((((((((((((((((((((((((....)))))).......)))))))))))))))))))))))).)))).)))))))))))))..........))))).)))))))))))))))))..))).)).	(-111.01)	0.398	0.511
		miR6143f-3p	GCACUGUAUUGGGCAUGAAGUGAA	TR52700|c0_g1_i1	MINUS	START_POSITION	205	END_POSITION	302	TRUE	0	augagcuucaugguaaguucaauucaugcucaauauagugcugcccucccgccuauguguGCACUGUAUUGGGCAUGAAGUGAAcuucaugcuaaucg	..((....(((((..((((((.(((((((((((((((((((.((.(..........).))))))))))))))))))))).)))))))))))....)).	(-41.50)	0.621	0.949
miR6143g-5p	GACCAAUACUGUGUUGACACGCGC	miR6143g-3p	GUGUGUCAGCACUGUAUUGGGCAU	TR5288|c0_g1_i1	MINUS	START_POSITION	1	END_POSITION	154	TRUE	0	uuaugcuuauaguuauaauggagaguuguuaggaugaagugaacuucacuucgugaccaauacuguguugacacgcgcccucucgccuGUGUGUCAGCACUGUAUUGGGCAUgaagugaacuuaucaugaaguucacuucaugcuaaccaccgg	......................(.((.(((((.((((((((((((((((((((((.(((((((.((((((((((((((......))..)))))))))))).))))))).))))))))))...........)))))))))))).))))).)))..	(-70.00)	0.446	0.572
MIR6173	AGCCGUAAACGAUGGAUACU
miR6300	GUCGUUGUAGUAUAGUGG
miR6476	UCAGUGGAGAUGAAACAUGA
miR6478	CCGACCUUAGCUCAGUUGGUG
miR7504a-5p	AAAUUACUGAUGUGGCAUACUCCA			TR106659|c0_g2_i1	MINUS	START_POSITION	43	END_POSITION	187	TRUE	0	aguuauuuuacAAAUUACUGAUGUGGCAUACUCCAccuuagcguauugaucaacaaauuguuucaauguagucuucgauuucacauaauauacugagguggaguaugcuauaucagcuguuuauaaaauauuuguaaaauaauuu	(((((((((((((((..((((((((((((((((((((((((..(((((......((((((...(......)....))))))....)))))..)))))))))))))))))))))))).............))))))))))))))).	(-55.66)	0.416	0.467
MIR8155	UAACCUGGCUCUGAUACCA
MIR8175	GAUCCCCGGCAACGGCGCCA
MIR8638	UGAAUACAGGAAUGGCUCUCU
MIR9666	CGGUAGGGCUGUAUGAUGGCGA
