# Supplementary material for: Small RNA profiles from Panax notoginseng roots differing in sizes reveal correlation between miR156 abundances and root biomass levels
Source: Sci Rep. 2017 Aug 25;7:9418. doi: 10.1038/s41598-017-09670-8 (PMC5573331; doi:10.1038/s41598-017-09670-8)
Supplement: Supplementary file 4 — Table S5 [file 41598_2017_9670_MOESM4_ESM.xls]

## Sheet: conserved
Table S5. The normalized abundances of conserved miRNAs in P. notoginseng. The statistics were obtained by comparing samples in the Large group to those in the Small group using edgeR.
		Small			Large
miRNA	Seq	norm_m32(RPTM)	norm_m53(RPTM)	norm_m54(RPTM)	norm_m4(RPTM)	norm_m8(RPTM)	norm_m9(RPTM)	norm_m28(RPTM)	norm_m43(RPTM)	norm_m48(RPTM)	logFC	logCPM	PValue	FDR
miR156g-3p	GCUCUCUAGUCUUCUGUCAUCA	0	4	2	9	20	36	19	33	12	3.16571	5.85585	0.000152087	0.0275277
miR156e	UUGACAGAAGAUAGAGGGCAC	9	10	11	46	51	52	51	23	32	1.9433	6.86547	0.00043459	0.0393304
miR156g-5p	UUGACAGAAGAUAGAGAGCAC	21908	31397	24015	156643	133856	214509	137184	88886	63073	2.17896	18.3173	0.000685663	0.0413683
miR319c-3p	UUGGACUGAAGGGAGCUCCCU	11	3	10	86	32	36	56	10	15	2.18108	6.73447	0.00349546	0.158169
miR156	UUGACAGAAGAUAGAGAGC	4	0	5	21	21	22	9	12	7	2.17468	5.49412	0.0052618	0.190477
miR319d-3p	UUGGACUGAAGGGAGCUCCC	10	2	9	61	27	26	46	8	11	1.98947	6.39514	0.0110741	0.223471
miR319g	UUGGACUGAAGGGAGCUCCCA	10	2	9	62	27	27	49	9	11	2.03741	6.43462	0.00847425	0.223471
MIR319m	CUUGGACUGAAGGGAGCUCCC	10	2	9	61	27	26	46	8	11	1.98947	6.39514	0.0111118	0.223471
miR5072	CGAUUCCCCAGCGGAGUCGCCA	3	0	2	8	3	20	74	2	4	3.35804	5.71975	0.00962087	0.223471
MIR156an	UGACAGAAGAGAGGGAGCAC	10	23	8	181	19	44	34	36	18	1.84349	7.22416	0.0163772	0.296428
miR167c	UGAAGCUGCCAGCAUGAUCUGG	1649	128	79	171	87	604	156	111	147	-1.62726	10.1549	0.0186533	0.306932
miR398c-3p	UGUGUUCUCAGGUCGCCCCUG	44	3	0	7	3	1	6	2	2	-2.03919	5.03702	0.0339193	0.511616
miR156l	UUGACAGAAGAUGGAGAGCAC	3	5	3	16	10	30	10	12	3	1.63765	5.35557	0.0452269	0.629697
MIR156aaa	CUGACAGAAGAGAGUGAGCA	5	3	4	52	7	5	25	10	2	1.9651	5.67862	0.0544804	0.633184
MIR156ag	CUGACAGAAGAGAGUGAGCAC	2453	7528	3734	45021	4522	12326	8267	8286	3942	1.38853	15.1633	0.0872818	0.633184
MIR156aq	UGACAGAAGAGAGUGAGCAUA	9	18	11	142	11	25	37	24	11	1.55822	6.88661	0.0562472	0.633184
MIR156at	UGACAGAAGAGAGAGAGCACA	4	14	10	85	14	30	15	20	8	1.40771	6.37974	0.081977	0.633184
MIR156av	UGACAGAAGAGAGAGAGCAC	4	14	10	85	14	30	15	20	8	1.40778	6.37974	0.0812318	0.633184
miR156b	UGACAGAAGAGAGUGAGCACA	2455	7551	3741	45114	4532	12337	8284	8297	3951	1.38778	15.1661	0.0884414	0.633184
miR156f	UUGACAGAAGAGAGAGAGCACA	4	18	17	98	27	39	18	24	10	1.25041	6.70691	0.0944528	0.633184
miR156f-5p	UGACAGAAGAGAGUGAGCAC	2452	7528	3733	45015	4521	12321	8265	8285	3942	1.38847	15.163	0.0837873	0.633184
miR156j	GUUGACAGAAGAGAGUGAGCAC	2453	7528	3733	45025	4521	12321	8266	8285	3942	1.38858	15.1632	0.084805	0.633184
miR156n	UUGACAGAAGAGAGUGAGCAC	2453	7528	3733	45025	4521	12321	8266	8285	3942	1.38858	15.1632	0.0856122	0.633184
miR156q	UGACAGAAGAGAGUGAGCACU	2454	7532	3735	45041	4524	12326	8269	8289	3942	1.38838	15.1638	0.088607	0.633184
miR156w	UUGACAGAAGAGAGAGAGCAC	4	18	17	98	27	39	18	24	10	1.25051	6.70691	0.0930093	0.633184
miR160b-3p	GCAUGCCGGGAGCCAAGCAUG	71	50	63	27	22	35	41	40	53	-0.836823	7.38699	0.0562572	0.633184
miR398-2_5p	AGGAGCGCCAUGAGAACACAU	11593	167	92	75	197	68	52	4292	258	-2.12275	12.618	0.0734464	0.633184
MIR2118c	UUUCCUAUUCCACCCAUCCCAU	188	198	1667	387	255	960	387	217	212	-1.04641	10.7822	0.103844	0.671276
miR171l	UUGAGCCGCGCCAAUAUCACU	9	10	25	8	5	4	10	10	9	-1.03578	5.44546	0.112511	0.702222
miR167b	UGAAGCUGCCAGCAUGAUCUGA	40	26	19	151	34	30	20	45	81	1.019	7.50369	0.118481	0.714838
miR6478	CCGACCUUAGCUCAGUUGGUG	48	32	45	81	43	54	96	87	74	0.721937	7.83608	0.130516	0.762045
MIR156aw	UGCUUACUCUCUAUCUGUCACC	1	9	3	39	5	7	5	13	7	1.35034	5.3824	0.186608	0.971623
MIR156ay	GCUUACUCUCUAUCUGUCACC	1	9	3	39	5	7	5	13	7	1.35056	5.3824	0.183873	0.971623
miR6136s-5p	UCAUAUAACCGUCGUCUAUAC	24	7	55	10	13	51	11	19	11	-0.815693	6.38573	0.183106	0.971623
MIR8155	UAACCUGGCUCUGAUACCA	84	10	71	134	34	118	199	66	66	0.836848	8.27631	0.187883	0.971623
MIR156aac	UGACAGAAGAGAGCGAGCAC	1	9	4	41	4	6	6	11	2	1.11713	5.31214	0.316865	0.976661
miR156f2-3p	GCUCACCCUCUAUCUGUCACC	1	12	5	30	5	11	4	7	8	0.636245	5.29521	0.527037	0.976661
miR156i	UGACAGAAGAUAGAGAGCAC	1030	1056	5612	7191	9110	4549	1687	1970	4548	0.737945	13.813	0.330488	0.976661
miR156p	CUGACAGAAGAUAGAGAGCAC	1032	1062	5619	7216	9138	4578	1714	1982	4557	0.741493	13.8185	0.329801	0.976661
miR156r	CUGACAGAAGAUAGAGAGCAU	4	1	27	36	24	11	7	5	11	0.383185	5.82305	0.713147	0.976661
miR159b	UUUGGAUUGAAGGGAGCUCUU	30	10	22	49	34	25	59	28	12	0.676591	6.81316	0.271374	0.976661
miR159c2-3p	UUUGGAUUGAAGGGAGCUCUA	342	286	343	621	563	392	935	395	191	0.584621	10.6576	0.318374	0.976661
miR159j-3p	UUUGGAUUGAAGGGAGCUCUG	24	9	19	42	28	22	52	24	9	0.696236	6.59664	0.276439	0.976661
MIR159q	UUUGGAUUGAAGGGAGCUCUC	24	9	19	41	27	22	51	24	9	0.671192	6.57868	0.302794	0.976661
miR160b2-3p	GCGUAUGAGGAGCCAUGCAUA	43	22	4	5	41	4	5	10	13	-0.813091	6.02162	0.293616	0.976661
miR160b-5p	UGCCUGGCUCCCUGUAUGCCA	203	74	74	100	52	168	94	73	68	-0.442743	8.45373	0.270595	0.976661
MIR160l	UGCCUGGCUCCCUGUAUGCCAUU	203	74	74	100	52	168	94	73	68	-0.442733	8.45373	0.272872	0.976661
MIR160m	UGCCUGGCUCCCUGUAUGCCAUC	203	74	74	100	52	168	94	73	68	-0.442735	8.45373	0.27231	0.976661
miR162b-3p	UCGAUAAACCUCUGCAUCCAG	95	110	96	84	96	88	84	83	67	-0.384725	8.34338	0.283957	0.976661
miR164a	UGGAGAAGCAGGGCACGUGCU	143	131	98	74	136	108	98	94	114	-0.350053	8.64594	0.355734	0.976661
miR164e-3p	UGGAGAAGCAGGGCACGUGCA	5591	4165	3040	3030	3960	2696	3395	2783	4373	-0.399622	13.6802	0.403063	0.976661
MIR164i	UGGAGAAGCAGGGCACGUGCAA	5596	4167	3041	3032	3962	2698	3396	2784	4376	-0.399719	13.681	0.405838	0.976661
miR165a-3p	UCGGACCAGGCUUCAUCCCC	8	3	11	22	15	10	9	10	10	0.67377	5.50019	0.339151	0.976661
miR166a	UCGGACCAGGCUUCAUUCC	138	53	72	202	101	74	70	91	132	0.300585	8.53933	0.533561	0.976661
MIR166aa	UCGGACCAGGCUUCAUUCCCU	171	89	98	244	126	95	96	124	158	0.174566	8.90241	0.72533	0.976661
MIR166ab	UCGGACCAGGCUUCAUUCCCGU	165	76	89	232	122	87	86	116	151	0.212664	8.80662	0.673951	0.976661
MIR166ac	UCGGACCAGGCUUCAUUCCUA	149	59	73	214	108	80	75	97	142	0.302493	8.63278	0.5445	0.976661
MIR166ad	UCGGACCAGGCUUCAUUCCU	148	58	73	212	106	79	74	96	139	0.292256	8.61544	0.551596	0.976661
miR166b	UCGGACCAGGCUUCAUUCCCCC	14630	16324	10703	15405	10207	14699	15501	10562	10689	-0.230999	15.5113	0.627146	0.976661
miR166f	UCGGACCAGGCUUCAUCCCCC	18	17	18	35	26	17	19	18	21	0.253516	6.34874	0.67106	0.976661
miR166i	UCGGACCAGGCUUCAUUCUC	39	9	19	46	41	14	23	30	49	0.584471	6.82874	0.346255	0.976661
miR166j-3p	UCGGACCAGGCUUCAUUCCCG	165	76	89	232	122	87	86	116	151	0.212649	8.80662	0.672893	0.976661
miR166k	UCUCGGACCAGGCUUCAUUCC	18178	18003	18358	18547	13293	17019	14772	21580	17150	-0.204543	15.9209	0.671456	0.976661
miR166m-3p	UCGGACCAGGCUUCAUUCCCC	14627	16316	10698	15404	10203	14693	15499	10560	10689	-0.230688	15.5109	0.629619	0.976661
miR166q	UCGGACCAGGCUUCAUUCCUU	158	64	76	223	118	84	81	111	147	0.312222	8.72289	0.521188	0.976661
miR166s	UCGGACCAGGCUUCAUUCCC	164	76	89	232	121	86	86	116	151	0.213407	8.80324	0.670511	0.976661
miR166u	UCUCGGACCAGGCUUCAUUC	167	88	125	179	156	128	104	164	153	0.138939	8.97324	0.745919	0.976661
MIR166z	UCGGACCAGGCUUCAUUCCCUU	171	90	98	244	127	95	96	124	158	0.171837	8.90494	0.724107	0.976661
miR167e	UGAAGCUGCCAGCAUGAUCUA	1441	716	741	1143	872	1078	589	932	859	-0.169129	11.6651	0.694002	0.976661
miR167i	UGAAGCUGCCAGCAUGAUCUUA	47	28	30	48	40	22	19	22	32	-0.27481	6.91121	0.559528	0.976661
MIR167o	UGAAGCUGCCAGCAUGAUCUU	47	26	30	48	40	22	19	22	32	-0.24471	6.90062	0.602481	0.976661
MIR167p	UGAAGCUGCCAGCAUGAUCUGC	39	24	19	36	26	17	16	17	31	-0.262354	6.57932	0.590402	0.976661
MIR167q	UGAAGCUGCCAGCAUGAUCUG	38	24	19	36	26	17	16	17	31	-0.246147	6.5738	0.618124	0.976661
miR168a	UCGCUUGGUGCAGGUCGGGAA	30	23	32	37	48	26	24	27	50	0.228812	6.96305	0.675251	0.976661
miR168c2-3p	CCCGCCUUGCAUCAAUUGAAU	182	143	185	67	179	160	126	178	146	-0.359479	9.09487	0.403933	0.976661
MIR168d	UCGCUUGGUGCAGGUCGGGA	20	16	23	19	35	23	16	23	36	0.263312	6.49699	0.647349	0.976661
miR171a3-5p	UGUUGGAAUGGCUCAAUCAAA	16	12	4	19	7	13	25	17	16	0.537013	5.85079	0.444281	0.976661
miR171a-3p	UGAUUGAGCCGUGCCAAUAUC	21	8	6	12	3	5	18	9	11	-0.279283	5.45182	0.721675	0.976661
miR171e-3p	UUGAGCCGCGUCAAUAUCUCC	27	15	11	29	24	15	18	42	7	0.283645	6.33022	0.675632	0.976661
miR172a-3p	AGAAUCUUGAUGAUGCUGCAU	10532	11219	5553	8562	8368	11134	7352	10030	7423	-0.167229	14.9331	0.713735	0.976661
miR172d	UGAGAAUCUUGAUGAUGCUGCAU	10536	11225	5555	8566	8373	11139	7353	10034	7427	-0.167247	14.9337	0.715874	0.976661
miR172d-3p	AGAAUCUUGAUGAUGCUGCAG	191	41	20	156	63	32	97	52	28	-0.206972	8.07762	0.722194	0.976661
miR172d-5p	GGAGCAUCAGCAAGAUUCACA	72	10	4	19	28	3	25	14	5	-0.791518	6.26354	0.29964	0.976661
miR172f	AGAAUCUUGAUGAUGCUGCA	25	19	11	15	23	27	12	11	16	-0.202307	6.09225	0.693603	0.976661
miR172i-5p	GUGGCACCAUCAAGAUUCACA	57	48	43	37	65	102	62	100	56	0.384195	7.827	0.403349	0.976661
miR2111a-5p	UAAUCUGCAUCCUGAGGUUUA	97	75	44	67	38	115	48	63	61	-0.277126	7.9054	0.49768	0.976661
miR2111b	UAAUCUGCAUCCUGAGGUUUG	65	33	24	25	26	62	31	35	34	-0.303092	7.07712	0.485728	0.976661
miR319c-5p	AGAGCUUCCUUCAGCCCACUC	39	14	31	69	51	48	74	8	30	0.653385	7.21353	0.293626	0.976661
miR319d2-5p	GAGCUUCCUUCAGCCCACUC	32	8	23	63	36	41	65	4	13	0.73413	6.86888	0.336253	0.976661
miR390b	AAGCUCAGGAGGGAUAGCGCC	299	421	184	269	652	339	370	254	417	0.246621	10.3184	0.661387	0.976661
miR390c-5p	GAGCUCAGGAGGGAUAGCGCC	38	66	50	73	112	73	78	64	91	0.547501	8.03529	0.240892	0.976661
miR390e	AGCUCAGGAGGGAUAGCGCC	38	66	50	73	111	73	78	64	91	0.544497	8.03311	0.243479	0.976661
miR391a-3p	CGGGCGCCAUUUCCCCUGCAUA	193	265	131	192	141	220	139	213	124	-0.337183	9.32342	0.416856	0.976661
miR391a-5p	CGCAGGAGAGAUGACGCCCAUC	3025	3747	2405	3974	2606	2878	2726	3028	3110	-0.116063	13.4093	0.784381	0.976661
miR394a-5p	UUGGCAUUCUGUCCACCUCC	27	3	11	19	27	13	10	0	2	-0.261372	5.63854	0.735295	0.976661
miR394c	UUGGCAUUCUGUCCACCUCCAU	27	3	11	19	27	13	10	0	2	-0.261244	5.63854	0.736759	0.976661
miR396a	UUCCACAGCUUUCUUGAACUG	65	71	59	84	26	42	41	29	63	-0.561583	7.62778	0.222709	0.976661
miR396b-3p	UUCAAUAAAGCUGUGGGAAG	386	259	494	683	594	263	483	339	376	0.178042	10.5971	0.764579	0.976661
miR396c	UUCCACGGCUUUCUUGAACUU	232	104	153	167	175	79	265	122	108	-0.126584	9.14684	0.774963	0.976661
miR396e	UUCCACAGCUUUCUUGAACUGU	65	71	59	84	26	42	41	29	63	-0.561588	7.62778	0.221898	0.976661
miR396f-5p	UUCCACGGCUUUCUUGAACUG	4309	4914	3504	4215	4177	2457	4131	4070	2703	-0.318009	13.7504	0.509783	0.976661
MIR396l2-3p	GUUCAAGAAAACUGUGGGAAG	50	24	46	58	42	30	65	30	65	0.216483	7.41185	0.69462	0.976661
MIR396p	GUUCAAUAAAGCUGUGGGAAA	32	18	115	82	39	30	70	27	74	-0.145843	7.67256	0.78561	0.976661
MIR396q	GUUCAAUAAAGCUGUGGGAA	32	18	112	80	35	29	68	24	74	-0.172577	7.62946	0.747753	0.976661
MIR397j-5p	AUUGAGUGCAGCGUUGAUGAA	319	56	88	296	64	37	80	42	38	-0.739048	8.64662	0.232269	0.976661
miR399b	UGCCAAAGGAGAUUUGCCCGG	36	4	0	8	36	3	0	1	5	-0.522423	5.41519	0.61758	0.976661
miR403a-3p	UUAGAUUCACGCACAAACUCG	371	382	294	350	313	258	237	317	266	-0.370855	10.1181	0.351232	0.976661
miR408_5p	ACAGGGACGAGACGGAGCAUG	112	66	123	237	87	111	50	39	47	-0.222706	8.42479	0.644346	0.976661
MIR482f-5p	UCUUGCCAAUUCCUCCCAUUCC	90	83	63	133	88	30	148	73	76	0.163053	8.3315	0.773724	0.976661
miR5139	AAACCUGGCUCUGAUACCA	80	8	62	116	34	107	175	54	58	0.796894	8.1054	0.218841	0.976661
miR5225-5p	CCAGUCGCAGGAGAGAUGAUGC	80	58	59	71	85	68	25	226	77	0.403095	8.23589	0.495753	0.976661
miR6135l-3p	AAAUAAACUUCAUGCUAACCGGAU	20	9	10	15	11	13	15	7	8	-0.258536	5.61397	0.66751	0.976661
miR6135p-5p	AAUAGAAUGCUGACACACAUAGAG	17	9	7	8	6	13	5	12	4	-0.569382	5.25113	0.366168	0.976661
miR6135s-5p	UCAAUUGACCAAUAGAAUACUGAC	26	35	24	40	28	39	18	20	28	-0.12561	6.74745	0.77171	0.976661
MIR6136a2-5p	UCAUACAACCGUCGUCUAUAC	1201	1193	1172	1116	929	1317	1361	1214	1153	-0.122878	12.0396	0.767364	0.976661
MIR6136a5-3p	UAGACGACGGUUGUAUGACU	39	10	38	46	46	49	49	25	32	0.408035	7.09172	0.43146	0.976661
MIR6136c3-5p	GUCAUACAACCGUCGUCUAUA	170	134	147	131	125	189	199	141	123	-0.10233	9.07471	0.787804	0.976661
MIR6136c-3p	UAGACGACGGUUGUAUGACCG	75	24	52	84	66	78	79	59	45	0.361178	7.80921	0.450333	0.976661
miR6136d-3p	AGACGACGCUUGUAUGACCGA	30	37	29	37	40	84	43	34	44	0.385973	7.2446	0.407115	0.976661
miR6136g-3p	UCGCUAAAAGUAUAGACGACGGUU	271	296	251	182	207	247	142	312	305	-0.34321	9.78743	0.421604	0.976661
miR6136h-3p	AGACGACGGUUGUAUGACCUA	15	6	17	15	30	26	17	9	20	0.501623	6.0652	0.427038	0.976661
miR6136i-5p	AAGGGGUAUGCACUUGAUCCGGAC	1007	1040	1110	805	1373	843	660	1074	1151	-0.201089	11.819	0.655594	0.976661
miR6136j-3p	AAGUAUAGACGACGGUUGUAUGAC	576	537	547	507	608	421	355	745	612	-0.124902	10.935	0.770285	0.976661
miR6136k-5p	AUACAACCGUCGUCUAUACUUUUA	142	131	99	108	138	130	110	136	89	-0.17448	8.75445	0.63657	0.976661
miR6136l-3p	AAAAGUAUAGACAACGGUUGUAUG	15	12	13	21	16	5	6	13	13	-0.192314	5.70929	0.769778	0.976661
miR6136l-5p	UACAACCGUCGUCUAUACUUUUAG	191	206	156	181	210	128	96	206	166	-0.264634	9.27242	0.528982	0.976661
miR6136o-5p	UCAUACAACCGUCGUUUAUAC	104	145	150	182	126	263	244	186	96	0.29573	9.19971	0.544237	0.976661
miR6136u-3p	ACGGUUGUAUGACCGAACCGUCGU	259	525	505	410	250	531	323	131	555	-0.402477	10.4394	0.425108	0.976661
miR6136v-3p	CGCUAAAAGUAUAGACGACGGUUG	522	496	608	479	520	526	317	539	754	-0.164335	10.8868	0.708556	0.976661
miR6137d-5p	GCUAUAGAUGUAUAACGAUGGUAA	21	23	19	20	26	15	13	25	22	-0.158457	6.32313	0.752403	0.976661
miR6137e-3p	UAUAGGAUCUAUAGCGACGGUUUU	38	41	36	20	27	30	17	43	40	-0.486967	6.94196	0.291868	0.976661
MIR6139-3p	AAGAAUCAUUGGGAAGGGAAGAAA	17	41	19	19	37	14	13	30	24	-0.288408	6.53999	0.600842	0.976661
miR6140f-5p	AUGCUGAGGUGGAGUAUGUCACAU	10	16	14	8	13	6	7	17	8	-0.548623	5.54582	0.376689	0.976661
miR6140i-5p	UUAUAAACUGUUGAUGUGGCAUA	97	112	102	103	119	93	51	136	79	-0.223466	8.48825	0.557503	0.976661
miR6142a-5p	ACAGUAGGACUAUGACGACGGAUU	70	31	44	44	50	48	37	66	89	0.14825	7.61195	0.777113	0.976661
miR6143c-3p	CUGUGUCAGUACUGUAUUGGGCAU	45	28	26	47	27	55	31	20	60	0.173585	7.10996	0.752339	0.976661
miR6143d-3p	GCGUGUCAGUACUGUAUUGGGUAU	21	21	14	12	22	15	7	10	17	-0.539972	5.94824	0.32342	0.976661
miR6143e-3p	GUGUGUCAGCACUGUAUUGGGCAU	200	212	264	231	197	273	145	206	279	-0.160728	9.63695	0.687473	0.976661
miR6300	GUCGUUGUAGUAUAGUGG	408	45	241	259	80	501	990	149	192	0.607741	10.1236	0.439983	0.976661
miR7504a-5p	AAAUUACUGAUGUGGCAUACUCCA	6	19	12	17	12	12	7	9	14	-0.217907	5.63991	0.734006	0.976661
MIR8175	GAUCCCCGGCAACGGCGCCA	12045	792	3247	15598	3209	4188	41740	975	885	1.13038	15.0106	0.325779	0.976661
miR827a-3p	UUAGAUGAUCAUCAGCAAACA	65	53	49	166	34	67	87	38	87	0.424003	8.02327	0.445424	0.976661
miR894	CGUUUCACGUCGGGUUCACC	49	9	31	52	20	27	85	51	37	0.593211	7.22725	0.333017	0.976661
TAS3a_D7(+)	UUCUUGACCUUGUAAGACCCA	39	43	4	55	25	83	35	60	35	0.626509	7.23269	0.300217	0.976661
TAS3a_D8(+)	UUCUUGACCUUGUAAGACCUU	10	9	5	19	15	10	11	10	8	0.500756	5.48762	0.472616	0.976661
TAS3b_D5(+)	UUCUUGACCUUGUAAGACCCC	39	38	11	1	68	7	4	4	27	-0.700453	6.43866	0.404287	0.976661
miR166l-3p	UCGGACCAGGCUUCAUUCCUC	13919	14655	7182	23847	14007	12766	8758	12340	14529	0.167236	15.544	0.798767	0.976871
miR6136n-3p	UAAAAGUAUAAACGACGGUUGUAU	32	44	47	41	67	45	30	56	57	0.141282	7.43494	0.794251	0.976871
miR6136r-5p	UCAUACAAUCGUCGUCUAUAC	55	535	684	343	358	848	345	620	285	-0.119868	10.6404	0.813202	0.981263
miR6136t-3p	AAAAGUAUAGACGACGGUUGUAUG	589	833	460	656	849	450	356	712	739	-0.103335	11.1403	0.809324	0.981263
miR166a-5p	GGAAUGUUGUCUGGCUCGAGG	123	124	78	89	242	107	96	112	101	0.106349	8.74699	0.846987	0.995696
MIR396l2-5p	UUCCACAGCUUUCUUGAACUU	85	74	44	82	84	30	67	78	58	-0.0826916	7.94878	0.845169	0.995696
miR6136f-3p	UAAAAGUAUAGACGACGGUUG	130	108	114	202	125	130	114	122	116	0.0908737	8.85136	0.85141	0.995696
miR6136p-5p	CAACCGUCGUCUAUACUUUUAGC	23	35	20	19	36	23	15	33	32	-0.0954243	6.65449	0.852668	0.995696
miR6142c-5p	UUUUUGAGCUAUGACGACGGUAUG	21	12	35	36	41	8	25	24	25	0.14698	6.61646	0.847768	0.995696
miR164c	UGGAGAAGCAGGGCACGUGC	26	22	30	13	34	30	27	30	29	-0.0477789	6.6734	0.90749	0.997263
MIR164k	UGGAGAAGCAGGGCACGUGCG	28	23	31	14	35	31	27	30	34	-0.0467765	6.73964	0.910055	0.997263
miR166e	CUCGGACCAGGCUUCAUUCCC	191	104	120	251	138	109	109	129	182	0.0803752	9.05326	0.894033	0.997263
miR167a-5p	UGAAGCUGCCAGCAUGAUCUAA	2689	1845	1808	2545	2191	2191	1766	2866	1746	-0.0234767	12.9094	0.932024	0.997263
miR167d	UGAAGCUGCCAGCAUGAUCU	20	4	13	18	16	9	6	6	18	-0.0714415	5.64519	0.904828	0.997263
MIR167r	UGAAGCUGCCAGCAUGAUCUC	20	5	14	19	19	9	6	8	18	-0.0392172	5.73554	0.953263	0.997263
miR168c-5p	UCGCUUGGUGCAGGUCGGGAC	15925	15877	15876	11750	25935	20397	13077	17748	14078	-0.0161796	15.8491	0.943033	0.997263
miR169n	UAGCCAAGAAUGACUUGCCUA	22	55	46	110	18	24	31	10	64	-0.0750214	7.31645	0.884049	0.997263
MIR172u	GCAGCACCAUCAAGAUUCACA	58	14	36	16	143	14	14	16	30	0.0879342	7.14797	0.958694	0.997263
miR396	UUCCACGGCUUUCUUGAACC	174	54	120	119	117	61	226	84	77	-0.0473364	8.70688	0.899767	0.997263
miR396f-3p	GUUCAAUAAAGCUGUGGGAAG	511	350	743	818	734	367	715	411	543	0.0716152	11.0219	0.923185	0.997263
MIR403d	UUAGAUUCACGCACAAACUUG	17	2	11	16	5	13	8	22	4	0.0983539	5.48071	0.952373	0.997263
miR477_3p	GAAGCGCUUGUAGGGAGAGUGA	13	161	86	44	247	66	27	38	198	0.0982039	8.51296	0.942653	0.997263
miR6135ag-3p	AUACUGUAUUGAUCAAUUGACCAA	48	37	26	26	23	53	18	38	67	-0.085203	7.10588	0.862383	0.997263
miR6136h-5p	GGUCAUACAACCGUCGUCUAU	327	288	537	334	373	603	431	377	387	-0.0317573	10.4871	0.918933	0.997263
miR6136m-5p	UUAUACAACCGUCGUCUAUAC	93	83	121	121	79	153	133	121	68	0.0401346	8.59048	0.954621	0.997263
miR6137b-5p	UUUUCACAUGAAAAUCGUCGCUAU	44	45	53	56	42	59	48	62	39	-0.0246684	7.51315	0.943707	0.997263
miR6142d-5p	UUUUUUGGGCUAUGACGACGGUU	11	9	9	5	24	13	6	10	11	0.136869	5.50038	0.879997	0.997263
miR6143f-3p	GCACUGUAUUGGGCAUGAAGUGAA	58	76	56	54	83	83	49	73	66	-0.0333957	7.91607	0.930613	0.997263
miR159f	CUUGGAUUGAAGGGAGCUCUA	19	14	24	18	34	17	29	17	9	0.0189356	6.29677	1	1
MIR4376a	UGCAGGAGAGAUGACGCCCAUC	21	12	14	23	11	30	21	11	10	0.0380924	6.03216	1	1
miR5532	AUGGAAUAUAUGACAAAGGUGG	14	11	5	6	4	13	16	9	18	0.0622263	5.48221	0.99594	1
miR5538	ACUGAACUCAAUCACUUGCUGC	11	16	4	18	5	13	6	8	18	0.0111635	5.51459	1	1
miR6135ad-5p	UCAAUUGACCAAUACAGUGCUGAC	12	18	12	15	20	14	8	16	18	-0.00732659	5.8962	0.981313	1
miR6135ae-5p	ACAAGUGCUGGCAGAGAGAAAGAC	20	3	9	13	18	7	3	8	19	0.0649472	5.52777	0.979355	1
MIR6136b	ACGGGUGAGUAAGAUAAGGGGUAU	872	931	848	623	1395	1008	425	1106	1306	0.0319443	11.717	0.9837	1
