# Supplementary material for: Small RNA profiles from Panax notoginseng roots differing in sizes reveal correlation between miR156 abundances and root biomass levels
Source: Sci Rep. 2017 Aug 25;7:9418. doi: 10.1038/s41598-017-09670-8 (PMC5573331; doi:10.1038/s41598-017-09670-8)
Supplement: Supplementary file 5 — Table S6 [file 41598_2017_9670_MOESM5_ESM.xls]

## Sheet: novel
Table S6. The 72 novel miRNAs identified in P. notoginseng.
miR_id	miR_seq	miR_3p_id	miR_3p_seq	chr	strand	Start_Position	end_position	MIRCHECK	p-value	precursor	structure	energy	pencentage	2nt_percentage
t10682343	AGCUGCCGACUCAUUCAUUUA	t12688561	AGUGAAUGAAGCGGGAGAUAG	TR89599|c2_g1_i3	PLUS	1622	1823	TRUE	0	gugagaaacaguaugagagagcuuccuucagcccacucauggaaaugauaaagggguugaauuagcugccgacucauucauuuaaccaccuaguagaaaaggacaaguguugugcuacugugacugAGUGAAUGAAGCGGGAGAUAGuuuucuaucccuccuccucugugcuuggacugaagggagcucccuuauucuguug	......(((((.(((((.(((((((((((((.(((..((((((...((...((((((.((((((.((.(((..(((((((((((..(((..(((((...(.(((....))).).))))))))..)))))))))))..))).)).))))))...))))))..)).))))))..))).))))))))))))).))))).))))).	(-86.70)	0.418	0.463
t16284602	AUGUGGUUGGAUCAAUAUAAGAU	t24557707	CUUAUUAUUGGUCCAAUCACGUCU	TR85137|c0_g2_i1	MINUS	1458	1661	TRUE	5.74e-185	guuauggauuucagauaugggguuaaggauugauguaggccgagcuugccagAUGUGGUUGGAUCAAUAUAAGAUgccuugaagcccaugcaaauaaaagaaaauucuaaaacuaugggcauccaaagccucuuauuauugguccaaucacgucuugcggguucguccugcauaaggauagucaucaaauuugauuuuaaggcg	((..((((..((((((.((((..((.......(((((((.(((((((((.((((((((((((((((((((((((.((.(((..(((((((........(((....))).....)))))))...))).)).))))).))))))))))))))))))).))))))))).))))))).....))..).))).)))))).))))..)).	(-81.42)	0.413	0.604
t16284602	AUGUGGUUGGAUCAAUAUAAGAU	t24557707	CUUAUUAUUGGUCCAAUCACGUCU	TR85137|c0_g1_i1	MINUS	1	172	TRUE	4.21e-161	uucagauaugggguuaaggauugauguaggccgagcuugccagAUGUGGUUGGAUCAAUAUAAGAUgccuugaagcccaugcaaauaaaagaaaauucuaaaacuaugggcauccaaagccucuuauuauugguccaaucacgucuugcggguucguccagcauaaggauag	.......................((((.((.(((((((((.((((((((((((((((((((((((.((.(((..(((((((........(((....))).....)))))))...))).)).))))).))))))))))))))))))).))))))))).)).))))........	(-67.42)	0.414	0.606
t16721016	AUUCCGUCAGAAUUAACUUAUUUU	t4324131	AAUAAGUUAUCUCGGACGGAAUUA	TR89783|c0_g1_i1	PLUS	459	663	TRUE	0	uaaggucacuacaaggaaaaaaguuauuuucgacggaauuuucuguugaaaguaagucgauuccgucagaauuaacuuauuuucgacggaauuaucuauccaaaauucgaucggcaauauacucguuggaAAUAAGUUAUCUCGGACGGAAUUAaguuauuugucacggaauauuucgucgaaaauaaccuuuuauaaaauuaga	.................((((.(((((((((((((((((.((((((.((((((((.(..((((((((.((..(((((((((((((((((.(((..(.(((........))).)..)))....)))))))))))))))))..)).))))))))..).)))))).)))))))).))))))))))))))))).))))...........	(-72.20)	0.775	0.884
t17744760	CAACGUUCGAUAUAUGAUAUGUCG	t6206392	ACAUAUAAUAUGUCGGAUGUUGGC	TR91802|c2_g1_i1	MINUS	339	543	TRUE	0	cacacacacacacacacacacacacacaugggccugauccauauucauaguuuuuugguagacaacguucgauauaugauaugucgaacaauuuuuauucacuugucugucauauaauaugauggauggcuaguguaaaauaucguccgACAUAUAAUAUGUCGGAUGUUGGCuagcaacuaacuguggcuauggaucauucuuu	.............................(((..(((((((((..(((((((..(((.(((.(((((((((((((((.((((((((.((.((.(((...((((.((((((((((...))))))))))....))))..))).)).)).)))))))).))))))))))))))).))).)))..)))))))..)))))))))..))).	(-73.20)	0.415	0.815
t19846986	CCAACUUGAGCGCUAGUAAUGG	t36208233	UACUAGUCUGUGGGAGUUGGAU	TR103175|c1_g4_i6	PLUS	462	565	TRUE	0	guguuuuaccacaauccaacuugagcgcuaguaaugguuccuaucuUACUAGUCUGUGGGAGUUGGAUcuuucauugacaauguuaucagaaguaccagaugua	.((((........(((((((((..((((((((((.(((....)))))))))))..))..)))))))))........))))........................	(-24.69)	0.263	0.912
t19846986	CCAACUUGAGCGCUAGUAAUGG	t36208233	UACUAGUCUGUGGGAGUUGGAU	TR103175|c1_g4_i10	PLUS	1467	1570	TRUE	0	guguuuuaccacaauccaacuugagcgcuaguaaugguuccuaucuUACUAGUCUGUGGGAGUUGGAUcuuucauugacaauguuaucagaaguaccagaugua	.((((........(((((((((..((((((((((.(((....)))))))))))..))..)))))))))........))))........................	(-24.69)	0.263	0.912
t20138414	CCAGUCUUCUCACAAGAAGAGA	t39211300	UCAUCAUUUUGUUGGACCUGGU	TR75301|c0_g3_i1	PLUS	93	195	FALSE	0	uacaaagaagaacuugacccuauuaccagucuucucacaagaagagaggaugcuuguuacacucuuguucaagcuauccuUCAUCAUUUUGUUGGACCUGGUc	........................(((((...(((.((((((.(((((((((((((..(((....))).))))).))))))..)).)))))).))).))))).	(-27.40)	0.365	0.692
t21425803	CGAACUAAGAACGAACCGGUU	t28817004	GCCAGUUCGCUCUUAAUUCGCUCG	TR96392|c2_g1_i1	PLUS	75	278	TRUE	0	acauauacauauacaguucgcuucuccaacgaacuggaaagagCGAACUAAGAACGAACCGGUUauugcgacgguuuuuuccgucgcuauagcauagaaaguugauuuuuuaugcuauagcgauggaaaaaacugucgcuacagccaguucgcucuuaauucgcucgcuccaguuugcuggagagagccgggcuauacauguac	.....(((((.((.((((((((((((((.(((((((((..(((((((.(((((.(((((.((((...((((((((((((((((((((((((((((((((((....))))))))))))))))))))))))))))))))))...)))).))))).))))).)))))))..))))))))).)))))).)).)))))).)).))))).	(-120.20)	0.151	0.592
t22605705	CGGGGUAAUGUAGUUUGGUAA	t6554057	ACCCAGGCUCAUUUUCUGCA	TR80497|c0_g2_i1	MINUS	94	195	TRUE	4.38e-67	uuuuuauuuuuauuuuuauuuaauuuuuuuuaccgccggggCGGGGUAAUGUAGUUUGGUAAcgcccgcuaggggcgggguuacccaggcucauuuucugca	........................................((((((.((((.(((((((((((.(((((.....))))))))).))))))))))))))))).	(-32.80)	0.218	0.642
t2265817	AACGAACCGGCUAUAGCGACGG	t33045886	GUCGUUAUAGUCGGUUCGUCUU	TR99465|c5_g2_i1	MINUS	73	225	TRUE	0	aaaagaaauuuucagaccaaauugcucacuccaaaaacgaaccggcuauagcgacgguuuuuuccgucguuguaacauacaaaacugacgacauagcuauggugacgguucgaacuGUCGUUAUAGUCGGUUCGUCUUugguuuccuggagaa	........(((((((...............(((((.((((((((((((((((((((((((...((((((..(((.(...................).)))..))))))...)))))))))))))))))))))))).)))))....))))))).	(-59.92)	0.262	0.625
t2278931	AACGACAAAUUUGAGUUUUUAUAA	t46912774	UUAUUGCACAGUAGCACACGGUAU	TR70933|c1_g1_i1	MINUS	6	160	FALSE	0	aaacgacaaauuugaguuuuuauaaauaacggcguaguuacaguuaauacuguuggaauaccuggugguuaaaauacaguaauacgcgUUAUUGCACAGUAGCACACGGUAUuguacaguauuuuugaaauuauugauucuuacguaagaagaca	...............((((((.((..(((..((((((((.(((..((((((((.(.((((((..(((((((.....(((((((....))))))).....)))).))))))))).))))))))).))).))))).)).)..)))..)).)))))).	(-32.80)	0.189	0.657
t22919620	CGUGAUGUACCAUAUCUGAGGUUC	t6782543	ACCUCAGACCUGGUGCGUCAUGAU	TR6962|c0_g1_i1	PLUS	35	239	TRUE	0	gugguauauauugaaacaaagauaguaccgugauguaccauaucugagguucaagagaccuggauuugggggcguuauagaagccacuccuccuuccaacauggucaacugaguguccuuagcgcccccaaauccgacucccuucaACCUCAGACCUGGUGCGUCAUGAUauaucaucauuuuacguauucucuaacuaacacga	.(((...(((((((((....((((....((((((((((((..(((((((((.(((.((..(((((((((((((((((..((...(((((......((.....))......)))))))..)))))))))))))))))..)).))).)))))))))..))))))))))))...))))....))))).))))...)))..........	(-83.80)	0.762	0.806
t23776408	CUCUAGCCCAAAAUCCGUCGCUAA	t10471041	AGCGACGAAUUUUGGGUCAGAGGG	TR132935|c0_g2_i1	MINUS	118	322	TRUE	0	cacauugcaucauauacuuuaaaacuugacauuuugcauccuacacuuuuaacaaaccggcacauaacauucucuagcccaaaauccgucgcuaaaagacacgggaaaguaucggauuuugcauuuuAGCGACGAAUUUUGGGUCAGAGGGuguuauauucugauuuacuaaaagugcggaaugcaaaguauaugaugcaaugug	(((((((((((((((((((...............(((((.(..((((((((..(((.(((...((((((((((((..((((((((.(((((((((((......(.(((((.....))))).).))))))))))).))))))))..))))))))))))...))).)))..))))))))..).))))))))))))))))))))))))	(-89.26)	0.51	0.528
t23791143	CUCUCCAUUUCAAAUGAAAUGGAG	t49562107	UUUCAUUUGAAAUGUUGAGCA	TR89255|c1_g1_i2	PLUS	192	343	TRUE	7.28e-235	uagaaugagaagacuaggauacucuccauuucaaaugaaauggagucuucauuguuuuuauauucccaaacacauuuuaaaucuagaucauaaaaugaaauggagaaucuccaUUUCAUUUGAAAUGUUGAGCAuccuaauuccacucucac	.....(((((.((.((((((.(((..(((((((((((((((((((((((((((..((((((..((....................))..))))))...))))))))..)))))))))))))))))))..))).))))))..))...))))).	(-53.55)	0.702	0.884
t23791143	CUCUCCAUUUCAAAUGAAAUGGAG	t49562107	UUUCAUUUGAAAUGUUGAGCA	TR89255|c1_g1_i1	PLUS	192	343	TRUE	7.28e-235	uagaaugagaagacuaggauacucuccauuucaaaugaaauggagucuucauuguuuuuauauucccaaacgcauuuuaaaucuagaccauaaaaugaaauggagaaucuccaUUUCAUUUGAAAUGUUGAGCAuccuaauuccacucucac	.....(((((.((.((((((.(((..(((((((((((((((((((((((((((..((((((..((....................))..))))))...))))))))..)))))))))))))))))))..))).))))))..))...))))).	(-52.75)	0.699	0.881
t23838801	CUCUGUUUAAAUAAUUUGGUG	t30557220	GGCAAGGAUGAACACAAUGAG	TR102633|c10_g3_i2	MINUS	291	430	FALSE	0	guucgcuuuacgggauuguucgacccugauuuCUCUGUUUAAAUAAUUUGGUGuucuugccaaaggggucauuggcgagcgaguuugcggcaaggaugaacacaaugaguaaugcaacgaauaaugcaguagaguugaag	.((((((((((.(.((((((((....(((((.(((((((((.....((((.(((.((((((((........)))))))).......))).))))..))))))....))).))).)).)))))))).).)))))).)))).	(-36.00)	0.537	0.557
t23860149	CUCUUUCCUAGGCAAUCGCUGCAA	t33700964	GUGUAGUAUGCCUGGCAGGAG	TR100857|c2_g5_i4	PLUS	4077	4179	TRUE	4.19e-173	cgaguguguaagaagcucuuuccuaggcaaucgcugcaaucauuucauagauguaucuauuucuuugaGUGUAGUAUGCCUGGCAGGAGcccugaaugucucu	.(((......((..((((((.((.(((((...((((((.(((....(((((....))))).....))).)))))).))))))).)))))).))......))).	(-33.10)	0.335	0.797
t24527263	CUUAGUAGGAUCAUGAAGCGUA	t45485573	UGUUCAUAGAUGCUGUUUCGAU	TR90003|c0_g1_i2	MINUS	83	185	FALSE	0	uacuguauugaauuggacuucuuguCUUAGUAGGAUCAUGAAGCGUAugcuuaauguucauagaugcuguuucgaugauaaucuguucauagacauaacggua	((((((..((...(((((...(((((..(((((.((((((((.(((.......)))))))).))).))))).....)))))...)))))....))..))))))	(-20.70)	0.668	0.887
t24826799	CUUUACGCUUCCUCUACUUCU	t11259317	AGGAGUUAGAGCAAGAAGGCAA	TR92427|c0_g2_i1	MINUS	186	338	TRUE	3.91e-127	uuugagaucagaccagauaaaaaagcaaggagcggaggcuuuacgcuuccucuacuucuccuuaggcaaaaggggacuucaacccuuacuugacuugAGGAGUUAGAGCAAGAAGGCAAucgcccuuugacgaauaagcgcuaggggacuacu	....((.((...((((........((((((.((((..(((((...(((.(((((...(((((((((((((((((........)))))..))).))))))))).))))).))))))))..)))).))))).).........)).)).))))...	(-47.13)	0.128	0.52
t24956560	CUUUUUGUUGCAUUUGCUAUG	t36695703	UAGCAAAUGCAACAAAAAGUU	TR92194|c0_g1_i1	MINUS	129	280	TRUE	0	ucacggaaacauauguaaguucauaacuuuuuguugcauuugcuauggcacaaguugcguccgcuauuuuucucauuuaacacccuuuuugugggucagcgcuaugcaaccuuugUAGCAAAUGCAACAAAAAGUUguggacuugcguauga	.........((((((((((((((((((((((((((((((((((((..(.....(((((((.((((................((((.......)))).))))..)))))))..)..)))))))))))))))))))))))))))))))))))).	(-70.13)	0.92	0.924
t27154917	GAGGAGAUUGUUGAGUCGUUA	t4901279	AAUGAUCAAUACUGUUUCUUCC	TR96194|c1_g1_i7	MINUS	100	201	TRUE	5.34e-96	gagGAGGAGAUUGUUGAGUCGUUAaauaacgccucuuuguuucccauggaucuuucauccauuucucaucauucuggucaaugaucaauacuguuucuucca	..(((((((((((((((.(((((.......(((....((......((((((.....)))))).......))....))).)))))))))))..))))))))).	(-24.22)	0.376	0.84
t27329259	GAGGGGGUAGCGGCCAGUCAAAAC	t50486372	UUUUGACUGGCCGCUACUCCCUCU	TR102782|c4_g3_i17	MINUS	1	114	TRUE	0	gcuaaauccccaaacaacccuuaauuugauuaauuuucuauguuggccgcuagaggggguagcggccagucaaaacgacaacgUUUUGACUGGCCGCUACUCCCUCUaguggcu	............................................(((((((((((((((((((((((((((((((((....)))))))))))))))))))))))))))))))))	(-67.70)	0.618	0.96
t28892057	GCCGACUGGUAGCAAAAGGUUU	t6368241	ACAUUUUCUCCAGUGGCAA	TR102575|c2_g1_i2	PLUS	3650	3751	TRUE	8.28e-274	augguaauguacaaaccuauaaagGCCGACUGGUAGCAAAAGGUUUcaaacaaauucaagguguugacuaugaugaaacauuuucuccaguggcaaugguua	.............((((.......(((.(((((.((.((((.((((((.......(((.(((....))).))))))))).))))))))))))))...)))).	(-24.91)	0.126	0.904
t29024541	GCGAACUAAGAACGAACCGGCUAU	t36759582	UAGCCGGUUCGUUUUUAGUUCGCU	TR94401|c3_g3_i1	MINUS	1	155	TRUE	0	uucuccagcgaacuggaggaaGCGAACUAAGAACGAACCGGCUAUagcgaugguuuuuccaucgcuauaacauagaagccggauuuuuaugcuauagcgacggaaaaaaccgucacuauagccgguucguuuuuaguucgcucucuccaguucgc	.......(((((((((((..(((((((((((((((((((((((((((.((((((((((((.((((((((.((((((((.....)))))))).)))))))).)).)))))))))).)))))))))))))))))))))))))))..)))))))))))	(-106.30)	0.284	0.825
t29652260	GCUGGUCAAAGUUGGACAGAUGU	t47715292	UUCUGACAUCACUUUGACCGGCAU	TR47100|c0_g2_i1	PLUS	180	384	TRUE	2.96E-322	gauauacaaucucaugccuugauauuaccuaaacaucaaacuuggugcacucaauggcuggucaaaguuggacagauguucacguauuaaguuuucuugguuacccagaaaacucaagagcgugauUUCUGACAUCACUUUGACCGGCAUggaucuagcuauuuugauguuguuagaucaaguuuauguauuagauauguugucu	((((.(((((((.((((((((((...((...(((((((((..((((....((....((((((((((((((..((((...((((((.((.((((((((.((....)))))))))).))..))))))..)))).))..))))))))))))...))....)))).)))))))))))...)))))).....)))).)))).))))))).	(-70.60)	0.526	0.712
t31948964	GGUGCAAUGAGGGACGCCGAG	t20806444	CCGGCGUCGUCAUUGCACCAC	TR100251|c3_g3_i5	MINUS	413	564	TRUE	0	cuuucauuucuugaugcuuacagaaacauggcuguuaguggugcaaugagggacgccgagcuuaauugcuuaaaaccaaaaauccccCCGGCGUCGUCAUUGCACCACcaacaaccauauuuuccucauuuuuucccagaaaagccuugccu	......(((((.((........((((.((((.((((.((((((((((((.(.(((((((((......)))..................))))))).)))))))))))).)))).))))..)))).........))..)))))..........	(-45.99)	0.446	0.483
t31980935	GGUGGAGCGAGUAGAAGUAGAAGA	t47748116	UUCUGCUUCUACUUCUUCAACCAA	TR90104|c0_g1_i6	PLUS	1021	1175	TRUE	0	agucgucacuuucuccuguuuuucuaguuuuGGUGGAGCGAGUAGAAGUAGAAGAagaagaagaaggcugcugcuuuuuugcguucuucaugacugaaggcugaagcaucauaucccuccucaucuucugcuucuacuucuucaaccaaaacuac	........................((((((((((((((.((((((((((((((((.((.((....((.((.((((((...((.(((.........))).)).)))))).))...)).)).)).)))))))))))))))))))).)))))))))).	(-55.30)	0.326	0.786
t32193379	GGUUUGGGGUGCUUGGGGAGG	t47306263	UUCCCAAGAUCCCCCUAACCGA	TR94098|c0_g1_i1	PLUS	25	229	FALSE	0	uguagagagaguaaaagagaaggagagggaaaaggagagagauguacagaaagcuguggguuuggggugcuuggggaggaaagaagugauaaauaaauaaauaagaaaccauccuuccuaguuccUUCCCAAGAUCCCCCUAACCGAggguuuuuuguauuuuccucccuuucccaucgccuccuuguccuguucuguccucucc	....(((((..((((.((.((((((.((((((.((((.((((.((((((((((((.(.((((.((((..((((((((((((.((((.(((....................)))))))....))))))))))))...)))).)))).).)))))))))))))))))))).)))))).....)))))).))...)).))..))))).	(-88.05)	0.894	0.951
t32983296	GUCCUGUAAAGAAUGUCACUUUUG	t1390001	AAAGUGACAUUCUUUGUAGGACAG	TR91240|c2_g1_i1	MINUS	641	845	TRUE	1.49e-135	aagugcuuccacaaggaggguugauaaugaguauuaccuucguccuguaaagaaugucacuuuugaauuuuauuuuugucucaaaaaugauugcaaaauagcucuuuauacaaucauuuugagacaacuaaaacucaAAAGUGACAUUCUUUGUAGGACAGagggaguaucauuuauccaaggacaccuuguuuuggaaacgcug	.((((.(((((.((.(((((((((((((((.((((.((((((((((((((((((((((((((((((.(((((...(((((((((((.((((((.................))))))))))))))))).))))).))))))))))))))))))))))))).)))))))))))).)))))....))).)))).)).))))).)))).	(-87.33)	0.315	0.946
t33730249	GUGUCUGUCAGAACUGUUCUUC	t2741606	AAGAACUGUUCAAGCAGACCACU	TR66785|c0_g2_i1	PLUS	1	88	TRUE	1.06e-106	aagccaccaaagugucugucagaacuguucuucauuuucuggguuacccagaaaugAAGAACUGUUCAAGCAGACCACUuugggcuuc	(((((..((((((((((((..((((.(((((((((((.(((((...)))))))))))))))).))))..))))).)))))))))))).	(-47.40)	0.302	0.731
t33730250	GUGUCUGUCAGAACUGUUCUUCA	t2741606	AAGAACUGUUCAAGCAGACCACU	TR96026|c3_g1_i1	MINUS	1	105	TRUE	3.34e-101	uacaucacaauaaguagaucuaagccaccaaagugucugucagaacuguucuucauuuucuggguuacccagaaaugAAGAACUGUUCAAGCAGACCACUuuggg	...........................(((((((((((((..((((.(((((((((((.(((((...)))))))))))))))).))))..))))).)))))))).	(-46.00)	0.28	0.676
t34221531	GUUGUAUUAUAUUCCAUUGGUCGG	t40415617	UCGGGGAAUAUUCGUACGACGG	TR98242|c9_g12_i1	MINUS	115	186	TRUE	0	augcaaguuguuguauuauauuccauuggucggggaauauuauuuuuaUCGGGGAAUAUUCGUACGACGGca	......((((((((((.(((((((.(((((.(((((......)))))))))))))))))..)))))))))).	(-21.00)	0.361	0.889
t34390051	GUUUUCUGUUGUCGUGAUUCU	t4679531	AAUCAUGUAUUAUUUUUCACAA	TR86043|c0_g1_i1	PLUS	180	280	TRUE	0	ugauaaaagaagauuuuuuGUUUUCUGUUGUCGUGAUUCUgaguuauuucuuuauuacaugaaucauguauuauuuuucacaacagauuacaaaucauucg	........(((.....(((((..(((((((((((((((((((((.........))).)).))))))))...........))))))))..)))))...))).	(-23.20)	0.872	0.965
t34969624	UAACGUAUUUGUGCCUUUCAA	t25178957	GAAAGGCAUAAAUACGUUAAC	TR101136|c0_g1_i1	MINUS	558	709	TRUE	0	gagaucgauccauaauuaguauugaguuauugacgaugaaucacaguUAACGUAUUUGUGCCUUUCAAuacgcguauucguuuauauaaaaauugaaaggcauaaauacguuaaccgugauucauaguuuuaagauauuugugccucuuuca	..((..((..(((((...(((((........(((.(((((((((.((((((((((((((((((((((((....((((......))))....)))))))))))))))))))))))).))))))))).)))....))))))))))..))..)).	(-55.80)	0.925	0.941
t35827967	UACAGAUUUAGAGUUGAUGAC	t19171587	CAGUCAAUUCUGGGGUUGUGGU	TR96649|c2_g3_i2	MINUS	69	221	TRUE	0	accuuacaaaguuguuaguucuuuucccgguugcaucgugaauggguacagauuuagaguugaugacuugaaugaacucacauCAGUCAAUUCUGGGGUUGUGGUguuaggaagcugcuaccaagauuaugaguccaauuacuauggucguuu	......((.(((.(((.(..(((.((..(((.(((((.(((...(.(((((.((((((((((((((..(((......)))..))).))))))))))).))))).).))).))...))).)))..))....)))..)))).))).)).......	(-33.20)	0.324	0.625
t36219479	UACUAUUAGUAGCGGACGGUAA	t46466703	UUAGCGUCCACUACUAAUAGUA	TR100129|c7_g8_i1	PLUS	494	596	FALSE	5.04e-263	uagaaacuaaaaaucaacguucgcUACUAUUAGUAGCGGACGGUAAaaaaaaauacuuagcguccacuacuaauaguagcagacgcuuaucagaaugauuuug	.........(((((((.(((..((((((((((((((.(((((.(((..........))).))))).))))))))))))))..)))..........))))))).	(-38.80)	0.382	0.978
t37279307	UAGUUUCACACGAUCCUCUCUCACA	t26949700	GAGCAGGAGCUUGUGGAACUAUCA	TR80870|c0_g2_i1	MINUS	1	183	TRUE	0	agaauauaauuugucuacaagcaucuucuuguaagagaauugauacucgcacaauuaaauuugauaguuucacacgauccucucucacaugaaguagaacccacuuacaauucauguGAGCAGGAGCUUGUGGAACUAUCAaauuuacuugugaaaauaucaauucucuauuguaagugcaac	....................(((.(((...(((.(((((((((((....(((((.(((((((((((((((((((.(.((((..((((((((((((((.......))))..)))))))))).)))).).))))))))))))))))))).)))))....))))))))))))))...))))))...	(-70.20)	0.547	0.974
t37448320	UAUAGAUUAAAAGACCGACGCUAC	t10471805	AGCGACGAUCUUUUCAUCUAUAGC	TR90872|c0_g1_i2	PLUS	909	1113	TRUE	4.62e-188	gguauaaagcuuuaagcgcguuuuugugaaguuuucuggcgacggucugaccguugcUAUAGAUUAAAAGACCGACGCUACagguuucagcgacggcuuauauggcgacgguggccgaccgucgcuauagcuuauagcgacgaucuuuucaucuauagcgacggucgacgaccaucgcuauagaucgauuuucuaguagugugca	...............(((((((.(((.((((((.((((((((.(((((((((((((((((((((.((((((.((.(((((.(((((..((((((((......((((.......)))).))))))))..))))).))))).)).)))))).)))))))))))))))))..)))).)))))..)))..)))))).))).))))))).	(-90.30)	0.432	0.462
t37992746	UAUUAAAAUUACGUCGUUUUG	t809078	AAACGACGUAGUUUUAAUAAA	TR72364|c1_g2_i1	MINUS	34	193	TRUE	0	cuuuaUUAAAAUUACGUCGUUUUGGAguuucuuuuaaaaaauaaguggggcugcgggugguauuuuuguaaauaaaaggaaagcaagugggaccacucucuuuuaauauuacuuuguuuuuaaaaauaaucucuucaaaacgacguaguuuuaauaaagg	(((((((((((((((((((((((((((....(((((((((..((((((....(.(((((((...(((((.............)))))....))))))).)........))))))..))))))))).......))))))))))))))))))))))))))).	(-54.32)	0.326	0.777
t39399384	UCCAACCAGGCAAGAACCAUCCCC	t30481501	GGAUGGUUCUUGCCUAGUUGGAAU	TR101969|c2_g1_i1	PLUS	36	190	TRUE	0	gacaaaacgaggaagcuuuauaggauauaucuuguaaggauUCCAACCAGGCAAGAACCAUCCCCuagggaagcaauacugaaccuucauauaucccuaggggaugguucuugccuaguuggaauccuuacaagguauauugacgccgagacgag	.......(..((...(.......((((((((((((((((((((((((.(((((((((((((((((((((((....(((.(((....)))))).))))))))))))))))))))))).)))))))))))))))))))))))))...))..).....	(-85.71)	0.651	0.837
t39591208	UCCCCAAAUGAGAGUUCACUUUUA	t1398165	AAAGUGGACUCUCAUUUUGGGAUG	TR82659|c0_g1_i4	PLUS	696	849	TRUE	0	uguggcauacaaacaauuaguacucauuauguccccaaaugagaguucacuuuuaaaauuugaacauucaaaaaaauugaugaaguuugguuuauaaauuuuaAAAGUGGACUCUCAUUUUGGGAUGuaagauuacuacuuuucagagaggacg	.................(((((.((.(((((((((.(((((((((((((((((((((((((((((.((((..........)))).....)))))..)))))))))))))))))))))))).))))))))))).)))))................	(-51.10)	0.681	0.832
t39652043	UCCCUCUAGCGGCCAGUCAAAACA	t49856779	UUUGACUGGCUGCUAGAGAAAGUA	TR94460|c2_g1_i1	PLUS	41	145	FALSE	0	ccaaaaucuuuuauguuggccgcuauUCCCUCUAGCGGCCAGUCAAAACAcgguuguuuugacuggcugcuagagaaaguagcggucaacauagagaaauuuggc	(((((.(..((((((((((((((((((..(((((((((((((((((((((....)))))))))))))))))))))..))))))))))))))))))..).))))).	(-69.80)	0.518	0.685
t39754659	UCCGGCCCAAAAUUCGUCGCU	t21599134	CGACGGAUUUUGGGUCGGAGG	TR94124|c3_g1_i4	MINUS	36	240	TRUE	0	uacuucaaaaggugacacuuugcauuccauaaucuuagugaaccgacacauaacacccUCCGGCCCAAAAUUCGUCGCUaaaaguaacaggguuaguguuuaaaagugauagauuuuuuuacuuuuagcgacggauuuugggucggaggguguuauuugccgguucguuaaaagugugggaugcaaagugucacguuuugaagua	((((((((((.((((((((((((((((((((...(((((((((((.((.((((((((((((((((((((((((((((((((((((((.((((((..((((.......)))))))))).)))))))))))))))))))))))))))))))))))))).)).)))))))))))...)))))))))))))))))))).))))))))))	(-131.10)	0.273	0.363
t39918158	UCCUGUGGGAUUGUAAGCAUG	t12399486	AGUACGACAUAAAAUUCCGAU	TR102600|c2_g3_i7	PLUS	1493	1594	FALSE	0	ggacuggaaaauccucguauauguauUCCUGUGGGAUUGUAAGCAUGguacauaucuuccaaguacgacauaaaauuccgauugcauucaugaggaccaucu	(((.(((....(((((((..(((((.((....((((((((..((.(((..........))).))...)))....))))))).)))))..)))))))))))))	(-24.10)	0.446	0.82
t40632331	UCUAAAUACUGGAAGAGUUUG	t2645655	AACUUUUCCAACAUUUAGAGA	TR102102|c1_g1_i5	PLUS	749	900	TRUE	0	cauuggggaaaaaaaaucugguuagagaucaaacagguuucUCUAAAUACUGGAAGAGUUUGagaauauuaaagaaaacauuuaguauucucaaacuuuuccaacauuuagagaaaccugucauuuuuucgggggcaggggugaggggaagg	................((((.((.((((....((((((((((((((((..(((((((((((((((((((((((.......)))))))))))))))))))))))..)))))))))))))))).....))))..)).)))).............	(-60.90)	0.903	0.938
t42342408	UGACCAACAGAGUGCUGACACGCA	t45397341	UGUGUCAGUAUUCUAUUGGUCAAU	TR19721|c0_g2_i1	MINUS	1	95	FALSE	1	caugaaguuuauucuuagguaaguuggUCAAUUGACCAACAGAGUGCUGACacgcaagcaagacucuaugugugucaguauucuauuggucaauu	.............................((((((((((.((((((((((((((((((.......)).)))))))))))))))).))))))))))	(-36.90)	0.709	0.715
t42347759	UGACCAAUAGAGUGUUGACACGCA	t45396896	UGUGUCAGCAUUCUAUUAGUCAAU	TR127961|c0_g1_i1	PLUS	148	271	TRUE	0	guaauuuaaauacauaaaauuuauuuuuggauaaguguuaauUGACCAAUAGAGUGUUGACACGCAugcgagucucuacgugugucagcauucuauuagucaauugauuaacuuaucaaaaaau	......................((((((.(((((((((((((((((.((((((((((((((((((.((.(.....))).)))))))))))))))))).))))))))))..))))))).))))))	(-46.30)	0.793	0.989
t42934656	UGAUAUUUCCACAUGGUCCUCUAU	t11691944	AGGGAAUCAUGUGGAAAUAUCAAA	TR72681|c0_g1_i1	PLUS	1	89	TRUE	0	uuuugauauuuccacaugguccucuaucacgugagcauaaagugggucccaccuucaugugagAGGGAAUCAUGUGGAAAUAUCAAAaa	((((((((((((((((((((.((((.(((((((((......((((...)))).))))))))).)))).)))))))))))))))))))).	(-45.00)	0.841	0.892
t4374650	AAUACAGCAUUGACACGCAGG	t43310091	UGCAUGUCAGCAUUGUAUUGG	TR101886|c3_g9_i1	PLUS	1	183	TRUE	0	acauauauuguauaugagaguggcuaacaugaaguuaauuuuggucaauugaccaauacagcauugacacgcaggcgggaggugaucuuuucuucUGCAUGUCAGCAUUGUAUUGGucaauugaccaacuuaccaugaaguuaacuucauaguaaucagaucuauuguacaugcuuauugugg	.((((...((((((..(((.((..((..(((((((((((((((((((((((((((((((((..((((((.(((((.(..(((....)))..).))))).))))))..))))))))))))))))))))..........)))))))))))))..))..))..)))..)))))).......)))).	(-74.60)	0.317	0.46
t44506028	UGGGCUAUAGCGACGGUUUC	t2164753	AACCAUCGCCAUAGCCCAA	TR101769|c1_g1_i1	MINUS	1	205	TRUE	0	guauauagggaaaaauguuuguacauagcuguguauuacacaguagguuauggcgaccuuuuuUGGGCUAUAGCGACGGUUUCacccgucgccauaguuaucuggguuauggcaacggcugaaccaucgccauagcccaaaaaaauccgucgucauaguccuacuguguaauacacagcuguguauauauauauaacccauauau	((((((.(((....((((.((((((((((((((((((((((((((((((((((((((.(((((((((((((.((((.((((.((.((((.((((((..(.....)..)))))).)))).)))))).)))).)))))))))))))....)))))))))).)))))))))))))))))))))))))))).))))....)))))))))	(-117.40)	0.324	0.883
t45388946	UGUGUAGUACACAGUCACCUAUG	t36981240	UAGGCGACAUGUACCACACAGC	TR96563|c2_g1_i1	MINUS	34	237	TRUE	0	cgagguauuauauauauauauuuauauauauagggcuauauguauguacacagcuguguaguacacagucaccuauggugacgaauuuuuuggauuauagugacgguucauccgucgccaUAGGCGACAUGUACCACACAGCuauguauauacauuucucauauauaucucauauauauauauauauauaugcagaauggauca	.((..((((.(((((((((((.(((((((((.(((.((((((((((((((.((((((((.(((((..(((.((((((((((((.......(((((..(....)..)))))..)))))))))))).))).))))).)))))))).)))))))))).........)))).)))))))))))).)))))))))))...))))..)).	(-80.90)	0.331	0.658
t45927752	UUAAGGCGUGUUAAAAGUAUAUUU	t14266750	AUAUACUUUUUAGACGUCUUAAAA	TR102780|c1_g4_i8	PLUS	1257	1461	TRUE	0	uuuauugcaacacacaucuuuuaguguuuuuggcauggaguUUAAGGCGUGUUAAAAGUAUAUUUaaauauuuuuuuauuuuggaagauucaaauguuauauuauuaacuauauuacuuauuuucaaaaauaauaauauuuaaauauacuuuuuagacgucuuaaaauccgugcuacaaacacuaaagauguguguugcaauaaa	.((((((((((((((((((((.(((((((.(((((((((.((((((((((.(.(((((((((((((((((((...(((((((.((((((......((((......))))..........)))))).))))))).))))))))))))))))))).).)))))))))).))))))))).))))))))))))))))))))))))))).	(-93.79)	0.299	0.342
t46506119	UUAGGAUAAUCAGUAAUUGACCAAU	t50299402	UUUUAAUUUAUUGUUGGCCGCUAU	TR61245|c2_g2_i1	MINUS	49	151	FALSE	2.56e-291	gaauaauuaggauaaucaguaauugaccaauuuuuuuuguuggccgcuacucucucuagcggccagcaaagaugauuUUUUAAUUUAUUGUUGGCCGCUAUuc	(((((....((.(((.((((((((((..((((.((((((((((((((((.......)))))))))))))))).))))..)))).))))))))).))..)))))	(-36.00)	0.299	0.847
t47090638	UUCACCAGAAUGAUGAUCA	t39332186	UCAUUCUCUGGUGGACAAGGCA	TR101501|c0_g4_i11	PLUS	591	743	FALSE	0	uauuaugauuauauugaggcuugguucaaaaucaugcuucaccagaaugaugaucacagucauucuugauuuuuccaguucgaccaaaaguucaagagucaauuccccaagugguUCAUUCUCUGGUGGACAAGGCAugguuuagaucaugca	..................((.(((((..((((((((((((((((((..(((((((((........(((((((((...(..(........)..))))))))))........)))).))))).))))))))....)))))))))).))))).)).	(-39.79)	0.287	0.771
t47105836	UUCACUACAGUGCUGACACAC	t29358965	GCGUGUCAGCACUGUAUUGGUCAU	TR103023|c12_g2_i4	PLUS	3208	3412	TRUE	0	auuaauaaucucggguuauuuagggauccgguuagcaugaaauaaacuuuaggguaauuaguucaauucauguucacuacagugcugacacacaggcgggaggauaaucucuccgcauGCGUGUCAGCACUGUAUUGGUCAUgaagugaacuuaccacgaaguucacuucaugauaaccacucccguuauuuagugaaucagauc	.......((((.(..(((((..((((...(((((.((((((.(.((((((..((((...((((((.((((((..((.((((((((((((((.((.(((((((......))).)))).)).)))))))))))))).))..)))))).))))))))))..)))))).).)))))).)))))..)))).......)))))..))))).	(-87.50)	0.392	0.8
t47227711	UUCAUGAGAGAGAUUGCUGAU	t7877386	ACUGCCGUUGUUCCGGAAGAG	TR101805|c1_g7_i2	PLUS	1074	1175	TRUE	8.23e-182	acugggcguccUUCAUGAGAGAGAUUGCUGAUaaagccgauaaccggaaggcuaguccgccggugauucgaaucacugccguuguuccggaagaguacgcca	....((((((((((.((.(((.(((.((((((.....(((..(((((..((....))..)))))...))).))))..)).))).))))))))).).))))).	(-30.40)	0.426	0.705
t47579168	UUCGUGUCUAACCUUUGUAAGU	t32293457	GUAAGAGGGUAUGCAUGAACGA	TR78421|c0_g1_i2	MINUS	247	448	TRUE	0	uucuuucaaaaauuucuucuuuccaauguucugaagucaccuaacuuacuguaguccaccuuguucgugucuaaccuuuguaagucucuagggugagcaguguaugguuauagaacauagguaugugucugcuuaagGUAAGAGGGUAUGCAUGAACGAaccaugaguaagaacuauuuuuggaacuaguaaagaugaguag	.............(((.(((((.(...((((..(((........((((((((.((.....((((((((((.((.(((((..............((((((((..(((.((((.....)))).)))..).))))))).....))))).)).)))))))))))).)).))))))......)))..))))..).))))).)))...	(-42.95)	0.45	0.936
t4852832	AAUGACCACCUGAGCAAACAAGCC	t24810146	CUUGUUUGCUCAGGUGGUCGUUGG	TR78379|c0_g3_i1	PLUS	62	242	TRUE	0	ggcgucacaccucuagcuuaaaacuuggauccAAUGACCACCUGAGCAAACAAGCCugacuguuauuauuauuauuuuuauuggggugaaaugauuuguucaguuauaaauauuaauccuugcaaaauuauaguaacuaggcuuguuugcucagguggucguuggauccaaguuuuuagcu	..............((((.(((((((((((((((((((((((((((((((((((((((...((((((((....(((((....(((((......((((((......))))))....)))))...))))).))))))))))))))))))))))))))))))))))))))))))))))).))))	(-90.90)	0.568	0.771
t48610717	UUGGCAUUGCGCUGGCAUUGCGC	t28757764	GCAUUGCCGGCGGAGGCCUUC	TR99341|c0_g1_i1	PLUS	102	203	TRUE	0	cuguuucccauuuucggcggagccagucuuggcauugcgcuggcauugcgcggccgGCAUUGCCGGCGGAGGCCUUCuagcugcgaaauagaugcaaaucgg	(((.((..(((((....((.(((.((....(((.((.((((((((.(((.(....)))).)))))))).)))))..)).))).))....)))))..)).)))	(-39.10)	0.472	0.533
t50025161	UUUGGACUACGGCGACGGUUC	t4746956	AAUCGUCGCUAUAGUCCAAAAA	TR40206|c0_g1_i1	MINUS	111	205	TRUE	2.04e-139	cggauuuUUUGGACUACGGCGACGGUUCagccgucgucguagcccaaaauagcuauggcaacgggugaaaucgucgcuauaguccaaaaaucugu	(((((((((.((((((..(((((((((((.((((.((((((((........)))))))).)))).)).)))))))))..))))))))))))))).	(-55.80)	0.684	0.765
t50026145	UUUGGACUAUGGCGACGGUUC	t2223301	AACCGUCGCCAUAGUCCAAAA	TR44165|c1_g1_i1	PLUS	26	227	TRUE	0	auauauauaugggcuauauguauauguacagcuguaguauucaaucgggcuauugcaacaauuuuUUUGGACUAUGGCGACGGUUCcauagcuauucugggauaccgccacgggugaaccgucgccauaguccaaaaaaauuguugcaauagcccgauugaauacuacagcuguacauauacauauagcccauauauauaua	((((((((((((((((((((((((((((((((((((((((((((((((((((((((((((((((((((((((((((((((((((((....(((....(((....))).....))))))))))))))))))))))))))))))))))))))))))))))))))))))))))))))))))))))))))))))))))))))))).	(-156.90)	0.617	0.874
t50026145	UUUGGACUAUGGCGACGGUUC	t2223301	AACCGUCGCCAUAGUCCAAAA	TR44165|c1_g1_i2	MINUS	25	226	TRUE	0	auauauauaugggcuauauguauauguacagcuguaguauucaaucgggcuauugcaacaauuuuUUUGGACUAUGGCGACGGUUCcauagcuauucugggauaccgccacgggugaaccgucgccauaguccaaaaaaauuguugcaauagcccgauugaauacuacagcuguacauauacauauagcccauauauauaua	((((((((((((((((((((((((((((((((((((((((((((((((((((((((((((((((((((((((((((((((((((((....(((....(((....))).....))))))))))))))))))))))))))))))))))))))))))))))))))))))))))))))))))))))))))))))))))))))))).	(-156.90)	0.617	0.874
t50026145	UUUGGACUAUGGCGACGGUUC	t2223301	AACCGUCGCCAUAGUCCAAAA	TR44165|c1_g1_i1	MINUS	25	226	TRUE	0	auauauauaugggcuauauguauauguacagcuguaguauucaaucgggcuauugcaacaauuuuUUUGGACUAUGGCGACGGUUCacccguggcgguaucccagaauagcuauggaaccgucgccauaguccaaaaaaauuguugcaauagcccgauugaauacuacagcuguacauauacauauagcccauauauauaua	(((((((((((((((((((((((((((((((((((((((((((((((((((((((((((((((((((((((((((((((((((((...(((((((..............)))))))))))))))))))))))))))))))))))))))))))))))))))))))))))))))))))))))))))))))))))))))))))).	(-159.94)	0.535	0.875
t50647963	UUUUUCCGUCGUUAUAGCAUAAAA	t46808763	UUAUGCUAUAGCGACGGAAAAA	TR25934|c0_g1_i1	MINUS	1	176	TRUE	0	uauagcccgguucucuccagcgaacgaacuaagagugaacugacuauaucgacgguuUUUUUCCGUCGUUAUAGCAUAAAAaaucagcuuuuuaugcuauagcgacggaaaaaccgucacuauugccgguucguucuuaauucgccggaaaaauagacuauauauauauauauaua	(((((....(((...(((.(((((.....(((((((((((((.(.(((..(((((((((..(((((((((((((((((((((......))))))))))))))))))))))))))))))..))).).))))))))))))).))))).)))..)))...)))))..............	(-68.40)	0.288	0.702
t50717457	UUUUUUCCGUCGUUGUAACAUAAA	t37848118	UAUGCUAUAGCGACGGAAAAAAUC	TR99465|c3_g1_i1	MINUS	1	139	TRUE	0	agcgaacuggagggagcgaacuaagaacgaaccgacuauaacgacguuuuuuuccgucguuguaacauaaaaaaccggcuuucUAUGCUAUAGCGACGGAAAAAAUCgucgcuauaaccgguucguucuuaguuugcuc	.............(((((((((((((((((((((..((((.(((((.(((((((((((((((((.((((.(((......))).)))).))))))))))))))))).))))).))))..)))))))))))))))))))))	(-73.50)	0.688	0.77
t5085269	AAUGUGUUGUUAGGAUGGGCCAAU	t42362485	UGACCCAUCUUGGCAGCACAUUUC	TR9404|c0_g2_i1	MINUS	3	207	TRUE	5.98e-194	cgauauaucaauuauuuaauaagaAAUGUGUUGUUAGGAUGGGCCAAUuauuuuguucuuuuaugcaaaccauauaagugcgccaucacaacauguugagauuauucggaauaucucaguauguugugauagcacuccaggauuugcauaaaauaguuaaacaauugacccaucuuggcagcacauuuccuauaaaauaauugaa	.......((((((((((.(((.(((((((((((((((((((((.(((((.(((..((.(((((((((((((.....(((((...((((((((((((((((((..........)))))))))))))))))).)))))...)).))))))))))).))..))).))))).))))))))))))))))))))).))).)))))))))).	(-90.50)	0.573	0.892
t7685343	ACUCCAUCUAGCAGCCAAUCAAAU	t42494446	UGACUGGCCACUAGAGGGAGUAGC	TR40799|c0_g1_i1	MINUS	53	155	TRUE	0	guuggagcuaaccgcuacuccaucuagcagccaaucaaauucuuuuauguugcccgcuacuuccucuauuUGACUGGCCACUAGAGGGAGUAGCagucaacau	((((..(((....((((((((.(((((..((((.((((((........((.(....).)).......)))))).))))..))))).)))))))))))))))..	(-36.36)	0.573	0.994
t7697358	ACUCCUACUCCCGCGGACGUU	t22883181	CGUCGGCGGAAGUAUGAGUGG	TR52460|c0_g2_i1	PLUS	113	217	TRUE	0	gcuaccuaucugauuucucuucaACUCCUACUCCCGCGGACGUUucugcugccgucgccagcagagacgucggcggaaguaugaguggaggaggguuggauugcu	((.....(((..(((.((((((.((((.((((.((((.((((((((((((((....).))))))))))))).)))).)))).)))).)))))))))..))).)).	(-57.20)	0.834	0.872
t8202910	ACUUUUUGUUGCAUUUGCUAC	t36695703	UAGCAAAUGCAACAAAAAGUU	TR92194|c0_g1_i1	PLUS	121	272	TRUE	0	uaaaauugucauacgcaaguccacaacuuuuuguugcauuugcuacaaagguugcauagcgcugacccacaaaaaggguguuaaaugagaaaaauagcggacgcaacuugugccaUAGCAAAUGCAACAAAAAGUUaugaacuuacauaugu	.........((((.(.((((.((.(((((((((((((((((((((((.(((((((.(..(((((((((.......))))...............))))).).))))))).))...))))))))))))))))))))).)).)))).).)))).	(-53.16)	0.982	0.992
t8440169	AGAACCAACGACCGAGAUUAGAAC	t4767678	AAUCUCGGCCGUUGGUUCUUAUA	TR137108|c0_g1_i1	PLUS	26	230	TRUE	7.55e-177	aauauAGAACCAACGACCGAGAUUAGAACuaaaaaaaucaugucuguuacuauuaauagcggaugaugaguuacguccgcuauuaauaguaguggaugaagauacuauuuucagcggcaucugcuacuauuaguagcggacgacaccugucauccacuacuaauaauagcggacuugaauuaaucucggccguugguucuuauau	.((((((((((((((.((((((((((...........(((.((((((((.(((((.(((.(((((((..((..(((((((((((((((((((..((((..((........)).....))))..)))))))))))))))))))..))..))))))).))).))))).)))))))).))).)))))))))).))))))))).)))))	(-100.10)	0.173	0.366
t8973631	AGACAACGGCAGCCAUAACAG	t34722156	UAAAGUGCUCCAUUUUCUAGG	TR97626|c1_g2_i6	MINUS	32	133	TRUE	0	cauugucaaugacuaauaugccaaAGACAACGGCAGCCAUAACAGaagcaaaauuugcuauucuguuaaagugcuccauuuucuaggccagauuaguuuugu	......(((.(((((((..(((..(((.((.((.((((.(((((((((((.....))))..)))))))..).))))).)).))).)))...)))))))))).	(-26.80)	0.941	0.949
