# Supplementary material for: Small RNA profiles from Panax notoginseng roots differing in sizes reveal correlation between miR156 abundances and root biomass levels
Source: Sci Rep. 2017 Aug 25;7:9418. doi: 10.1038/s41598-017-09670-8 (PMC5573331; doi:10.1038/s41598-017-09670-8)
Supplement: Supplementary file 6 — Table S7 [file 41598_2017_9670_MOESM6_ESM.xls]

## Sheet: edgeR
Table S7. The normalized abundances of novel miRNAs in P. notoginseng. The statistics were obtained by comparing samples in the Large group to those in the Small group using edgeR.
		Small			Large
miRNA	Seq	norm_r32(RPTM)	norm_r53(RPTM)	norm_r54(RPTM)	norm_r4(RPTM)	norm_r8(RPTM)	norm_r9(RPTM)	norm_r28(RPTM)	norm_r43(RPTM)	norm_r48(RPTM)	logFC	logCPM	PValue	FDR
t50486372	UUUUGACUGGCCGCUACUCCCUCU	91	170	209	47	18	51	9	39	69	-1.80125	12.4331	0.000285805	0.0157193
t10682343	AGCUGCCGACUCAUUCAUUUA	52	18	4	13	210	5	14	4	15	1.04906	11.5651	0.387033	0.903726
t11259317	AGGAGUUAGAGCAAGAAGGCAA	4	30	12	5	16	6	31	9	10	0.271172	10.2766	0.761743	0.903726
t11691944	AGGGAAUCAUGUGGAAAUAUCAAA	19	10	11	18	15	13	13	9	18	0.357868	10.2433	0.500267	0.903726
t12688561	AGUGAAUGAAGCGGGAGAUAG	210	54	21	45	539	46	67	24	80	0.713642	13.2112	0.551948	0.903726
t1390001	AAAGUGACAUUCUUUGUAGGACAG	5	15	9	17	11	6	10	10	8	0.435239	9.84555	0.468116	0.903726
t1398165	AAAGUGGACUCUCAUUUUGGGAUG	41	45	52	78	87	28	33	45	68	0.551342	12.0131	0.287334	0.903726
t20806444	CCGGCGUCGUCAUUGCACCAC	1278	901	1412	2608	894	1690	1041	994	3766	0.772826	16.8541	0.0999781	0.903726
t21425803	CGAACUAAGAACGAACCGGUU	182	99	49	72	52	152	29	52	151	-0.210559	12.7456	0.724595	0.903726
t22883181	CGUCGGCGGAAGUAUGAGUGG	64	260	75	119	161	106	121	83	158	0.285588	13.2368	0.764679	0.903726
t23838801	CUCUGUUUAAAUAAUUUGGUG	12	15	14	12	13	14	12	24	7	0.359416	10.2554	0.544418	0.903726
t24527263	CUUAGUAGGAUCAUGAAGCGUA	183	326	202	199	115	195	139	108	182	-0.280638	13.7385	0.659822	0.903726
t26949700	GAGCAGGAGCUUGUGGAACUAUCA	67	81	67	84	75	19	20	24	58	-0.389409	12.005	0.448179	0.903726
t27154917	GAGGAGAUUGUUGAGUCGUUA	4	17	9	14	2	4	3	4	13	-0.329293	9.44104	0.633982	0.903726
t28757764	GCAUUGCCGGCGGAGGCCUUC	743	94	214	53	44	97	354	205	390	-0.590329	14.2243	0.484492	0.903726
t28892057	GCCGACUGGUAGCAAAAGGUUU	110	55	60	74	87	11	21	37	132	-0.184153	12.2302	0.722239	0.903726
t29024541	GCGAACUAAGAACGAACCGGCUAU	2462	2359	2544	1871	2764	2445	1497	2208	2869	0.162602	17.425	0.7064	0.903726
t29358965	GCGUGUCAGCACUGUAUUGGUCAU	107	114	127	103	109	133	95	121	151	0.323303	13.1532	0.692339	0.903726
t31980935	GGUGGAGCGAGUAGAAGUAGAAGA	15	17	8	14	71	36	21	17	16	1.45343	10.9912	0.0465942	0.903726
t32293457	GUAAGAGGGUAUGCAUGAACGA	66	85	42	42	81	46	40	34	15	-0.20879	11.9531	0.695701	0.903726
t33045886	GUCGUUAUAGUCGGUUCGUCUU	61	90	93	9	35	34	12	59	76	-0.875926	11.9161	0.120175	0.903726
t34390051	GUUUUCUGUUGUCGUGAUUCU	1425	2658	3506	1480	2574	1796	834	2193	1664	-0.225132	17.1955	0.592661	0.903726
t36208233	UACUAGUCUGUGGGAGUUGGAU	39	45	56	43	76	40	20	41	95	0.374529	11.9067	0.488633	0.903726
t36219479	UACUAUUAGUAGCGGACGGUAA	18	31	33	22	19	25	10	23	22	-0.151315	10.8285	0.753912	0.903726
t36695703	UAGCAAAUGCAACAAAAAGUU	88	92	139	159	51	65	82	156	107	0.265014	12.9958	0.76605	0.903726
t36981240	UAGGCGACAUGUACCACACAGC	2	13	18	30	7	16	5	10	7	0.466651	10.0286	0.536075	0.903726
t37848118	UAUGCUAUAGCGACGGAAAAAAUC	71	292	173	420	288	213	255	227	539	1.16066	14.3449	0.13833	0.903726
t39211300	UCAUCAUUUUGUUGGACCUGGU	57	124	4	30	57	25	13	15	30	-0.794204	11.5139	0.233724	0.903726
t39332186	UCAUUCUCUGGUGGACAAGGCA	1360	1630	1596	994	1345	1282	630	1020	1559	-0.165954	16.5132	0.728985	0.903726
t39399384	UCCAACCAGGCAAGAACCAUCCCC	43	466	311	99	0	302	29	3	907	-0.253402	13.9211	0.772275	0.903726
t39591208	UCCCCAAAUGAGAGUUCACUUUUA	7	9	10	18	14	7	6	10	10	0.591234	9.83343	0.274168	0.903726
t39652043	UCCCUCUAGCGGCCAGUCAAAACA	83	110	150	128	37	55	75	37	122	-0.341387	12.6971	0.578787	0.903726
t39754659	UCCGGCCCAAAAUUCGUCGCU	34	56	33	39	5	39	13	15	57	-0.341417	11.2463	0.55772	0.903726
t39918158	UCCUGUGGGAUUGUAAGCAUG	2	3	326	494	516	573	306	707	235	2.38417	14.8259	0.0748722	0.903726
t40632331	UCUAAAUACUGGAAGAGUUUG	15	16	16	25	10	17	14	12	25	0.388571	10.4465	0.486095	0.903726
t42347759	UGACCAAUAGAGUGUUGACACGCA	89	123	85	121	54	161	115	89	326	0.770165	13.236	0.34142	0.903726
t42494446	UGACUGGCCACUAGAGGGAGUAGC	174	93	56	63	51	64	31	40	113	-0.655637	12.4577	0.259387	0.903726
t44506028	UGGGCUAUAGCGACGGUUUC	444	399	397	426	505	468	124	614	521	0.349829	14.993	0.61249	0.903726
t4679531	AAUCAUGUAUUAUUUUUCACAA	34	64	39	63	27	50	50	25	58	0.318068	11.8085	0.585797	0.903726
t47306263	UUCCCAAGAUCCCCCUAACCGA	67	49	445	52	16	438	104	47	18	-0.420552	13.391	0.639263	0.903726
t4852832	AAUGACCACCUGAGCAAACAAGCC	28	21	20	25	73	8	15	3	64	0.603739	11.1121	0.481129	0.903726
t50026145	UUUGGACUAUGGCGACGGUUC	81	57	40	82	85	55	18	87	25	0.276005	12.1858	0.663896	0.903726
t50299402	UUUUAAUUUAUUGUUGGCCGCUAU	27	30	32	17	21	11	17	25	14	-0.421345	10.8022	0.38991	0.903726
t50647963	UUUUUCCGUCGUUAUAGCAUAAAA	34	22	36	14	27	6	17	31	9	-0.465651	10.8402	0.464312	0.903726
t6206392	ACAUAUAAUAUGUCGGAUGUUGGC	19	19	47	69	43	32	21	24	38	0.649142	11.4313	0.27875	0.903726
t6782543	ACCUCAGACCUGGUGCGUCAUGAU	45	29	49	31	28	32	17	19	40	-0.336035	11.2996	0.504234	0.903726
t7697358	ACUCCUACUCCCGCGGACGUU	1394	3136	1183	928	1197	1135	808	898	2106	-0.401522	16.6347	0.353853	0.903726
t19171587	CAGUCAAUUCUGGGGUUGUGGU	29	31	9	1	22	3	30	22	14	-0.121402	10.6143	0.87107	0.93479
t2265817	AACGAACCGGCUAUAGCGACGG	17	5	11	8	13	16	8	8	8	0.14868	9.89554	0.880807	0.93479
t40415617	UCGGGGAAUAUUCGUACGACGG	228	354	250	229	259	424	172	206	252	0.200703	14.2867	0.816672	0.93479
t46912774	UUAUUGCACAGUAGCACACGGUAU	543	979	798	742	479	947	493	563	817	0.102046	15.6896	0.883801	0.93479
t8973631	AGACAACGGCAGCCAUAACAG	344	0	111	0	1	0	192	147	443	-0.0723117	13.3653	0.864113	0.93479
t4324131	AAUAAGUUAUCUCGGACGGAAUUA	38	41	34	52	52	28	29	8	25	0.0729007	11.4075	0.940578	0.976071
t31948964	GGUGCAAUGAGGGACGCCGAG	22	2	10	10	6	4	16	3	20	0.01159	9.87547	1	1
t34969624	UAACGUAUUUGUGCCUUUCAA	44	60	58	58	51	49	32	45	27	0.0200776	11.8646	1	1
