# Supplementary material for: Small RNA profiles from Panax notoginseng roots differing in sizes reveal correlation between miR156 abundances and root biomass levels
Source: Sci Rep. 2017 Aug 25;7:9418. doi: 10.1038/s41598-017-09670-8 (PMC5573331; doi:10.1038/s41598-017-09670-8)
Supplement: Supplementary file 7 — Table S11 [file 41598_2017_9670_MOESM7_ESM.xls]

## Sheet: Sheet1
Table S11. Other targets of conserved miRNAs in P. notoginseng. The meanings of columns were described in (Zheng et al., 2012).
Query	Ref	Total_Mismatches	Mismatch_PValue	Valid_Reads	Valid_Reads_PValue	Total_Reads	Percentage	Centered_Pair	Ref_Full_Name
MIR1130	TR99299|c3_g12_i1	3	0.00557	5	0.000119	68	0.0735	0	len=752 path=[29425:0-46 29426:47-49 29427:50-751] [-1, 29425, 29426, 29427, -2] NA 752 NA 752
MIR1130	TR44754|c0_g1_i1	3.5	0.0143	2	0.0049	44	0.0455	0	len=444 path=[956:0-90 957:91-114 961:115-162 960:163-186 955:187-443] [-1, 956, 957, 961, 960, 955, -2] NA 444 NA 444
MIR1130	TR98313|c10_g1_i1	3	0.00557	1	0.00175	1	1	0	len=592 path=[1139:0-591] [-1, 1139, -2] NA 592 NA 592
MIR1130	TR20686|c0_g2_i1	3.5	0.0143	1	0.038	12	0.0833	0	len=329 path=[630:0-178 631:179-194 632:195-328] [-1, 630, 631, 632, -2] NA 329 NA 329
MIR1130	TR89807|c0_g1_i1	3.5	0.0143	1	0.000983	1	1	0	len=1036 path=[2480:0-166 2481:167-190 2482:191-213 2483:214-228 2550:229-520 2534:521-543 2543:544-768 2537:769-792 2552:793-851 2542:852-876 2549:877-879 2545:880-903 2551:904-917 2548:918-941 2544:942-976 2509:977-1035] [-1, 2480, 2481, 2482, 2483, 2550, 2534, 2543, 2537, 2552, 2542, 2549, 2545, 2551, 2548, 2544, 2509, -2] NA 1036 NA 1036
MIR1130	TR94338|c1_g1_i1	3.5	0.0143	1	0.48	913	0.0011	0	len=1415 path=[3730:0-340 3731:341-364 3750:365-535 3734:536-559 3735:560-561 3736:562-585 3749:586-681 3728:682-705 3774:706-771 3769:772-864 3780:865-882 3764:883-923 3773:924-966 3779:967-1029 3781:1030-1032 3772:1033-1080 3782:1081-1095 3741:1096-1119 3723:1120-1414] [-1, 3730, 3731, 3750, 3734, 3735, 3736, 3749, 3728, 3774, 3769, 3780, 3764, 3773, 3779, 3781, 3772, 3782, 3741, 3723, -2] AT4G…
MIR1130	TR100587|c1_g1_i1	1	5.84e-05	0	1	0	0	0	len=967 path=[1951:0-500 1952:501-516 1964:517-656 1955:657-673 1956:674-966] [-1, 1951, 1952, 1964, 1955, 1956, -2] NA 967 NA 967
MIR1130	TR180807|c1_g1_i1	1	5.84e-05	0	1	0	0	0	len=249 path=[227:0-248] [-1, 227, -2] NA 249 NA 249
MIR1130	TR81306|c0_g1_i1	1	5.84e-05	0	1	0	0	18	len=993 path=[2155:0-187 2156:188-217 2157:218-241 2183:242-246 2182:247-457 2175:458-481 2181:482-736 2166:737-760 2167:761-992] [-1, 2155, 2156, 2157, 2183, 2182, 2175, 2181, 2166, 2167, -2] NA 993 NA 993
MIR1130	TR99071|c1_g1_i1	1	5.84e-05	0	1	0	0	0	len=259 path=[944:0-112 945:113-136 968:137-138 967:139-144 966:145-156 964:157-233 938:234-258] [-1, 944, 945, 968, 967, 966, 964, 938, -2] NA 259 NA 259
MIR1130	TR100200|c11_g9_i1	1.5	0.000203	0	1	0	0	19.5	len=425 path=[12217:0-198 12218:199-222 12860:223-225 12749:226-249 12994:250-286 12930:287-310 12835:311-381 13149:382-392 13165:393-393 13176:394-400 11794:401-424] [-1, 12217, 12218, 12860, 12749, 12994, 12930, 12835, 13149, 13165, 13176, 11794, -2] NA 425 NA 425
MIR1130	TR100855|c3_g4_i2	1.5	0.000203	0	1	4	0	0	len=606 path=[4304:0-143 4827:144-204 4888:205-228 4874:229-349 4918:350-350 4851:351-366 4895:367-373 4883:374-433 4868:434-457 4841:458-496 4910:497-509 4922:510-517 4897:518-541 4889:542-542 4876:543-547 4860:548-549 4830:550-552 4792:553-553 4750:554-576 4389:577-605] [-1, 4304, 4827, 4888, 4874, 4918, 4851, 4895, 4883, 4868, 4841, 4910, 4922, 4897, 4889, 4876, 4860, 4830, 4792, 4750, 4389, -…
MIR1130	TR103725|c0_g1_i1	1.5	0.000203	0	1	12	0	0	len=905 path=[883:0-798 884:799-904] [-1, 883, 884, -2] NA 905 NA 905
MIR1130	TR113738|c0_g1_i1	1.5	0.000203	0	1	0	0	0	len=249 path=[453:0-248] [-1, 453, -2] NA 249 NA 249
MIR1130	TR121357|c0_g1_i1	1.5	0.000203	0	1	0	0	0	len=534 path=[512:0-533] [-1, 512, -2] NA 534 NA 534
MIR1130	TR126228|c0_g1_i1	1.5	0.000203	0	1	0	0	0	len=347 path=[649:0-346] [-1, 649, -2] NA 347 NA 347
MIR1130	TR131424|c0_g1_i1	1.5	0.000203	0	1	0	0	0	len=397 path=[749:0-396] [-1, 749, -2] NA 397 NA 397
MIR1130	TR147315|c0_g1_i1	1.5	0.000203	0	1	112	0	0	len=400 path=[755:0-399] [-1, 755, -2] NA 400 NA 400
MIR1130	TR151169|c0_g1_i1	1.5	0.000203	0	1	0	0	0	len=484 path=[462:0-483] [-1, 462, -2] NA 484 NA 484
MIR1130	TR176019|c0_g1_i1	1.5	0.000203	0	1	0	0	17.5	len=211 path=[377:0-210] [-1, 377, -2] NA 211 NA 211
MIR1130	TR17733|c0_g1_i1	1.5	0.000203	0	1	0	0	0	len=241 path=[486:0-125 487:126-149 488:150-240] [-1, 486, 487, 488, -2] NA 241 NA 241
MIR1130	TR26882|c1_g1_i1	1.5	0.000203	0	1	0	0	0	len=647 path=[625:0-646] [-1, 625, -2] NA 647 NA 647
MIR1130	TR28469|c0_g1_i1	1.5	0.000203	0	1	0	0	0	len=399 path=[812:0-224 813:225-398] [-1, 812, 813, -2] NA 399 NA 399
MIR1130	TR29855|c0_g1_i1	1.5	0.000203	0	1	0	0	0	len=210 path=[188:0-209] [-1, 188, -2] NA 210 NA 210
MIR1130	TR44283|c0_g1_i1	1.5	0.000203	0	1	0	0	0	len=440 path=[418:0-439] [-1, 418, -2] NA 440 NA 440
MIR1130	TR49579|c0_g1_i2	1.5	0.000203	0	1	0	0	17.5	len=270 path=[706:0-106 707:107-130 715:131-204 705:205-269] [-1, 706, 707, 715, 705, -2] NA 270 NA 270
MIR1130	TR54234|c0_g1_i1	1.5	0.000203	0	1	0	0	0	len=437 path=[1095:0-78 1109:79-93 1108:94-117 1107:118-333 1110:334-381 1093:382-397 1094:398-436] [-1, 1095, 1109, 1108, 1107, 1110, 1093, 1094, -2] NA 437 NA 437
MIR1130	TR61546|c0_g1_i1	1.5	0.000203	0	1	0	0	0	len=400 path=[886:0-208 887:209-232 888:233-261 889:262-399] [-1, 886, 887, 888, 889, -2] NA 400 NA 400
MIR1130	TR76139|c0_g1_i1	1.5	0.000203	0	1	0	0	0	len=345 path=[787:0-175 788:176-199 794:200-266 785:267-311 786:312-344] [-1, 787, 788, 794, 785, 786, -2] NA 345 NA 345
MIR1130	TR80575|c0_g1_i1	1.5	0.000203	0	1	0	0	0	len=1384 path=[2964:0-74 2965:75-91 2983:92-123 2981:124-147 2978:148-251 2975:252-275 2982:276-611 2977:612-799 2972:800-823 2973:824-1383] [-1, 2964, 2965, 2983, 2981, 2978, 2975, 2982, 2977, 2972, 2973, -2] NA 1384 NA 1384
MIR1130	TR81136|c0_g1_i1	1.5	0.000203	0	1	1	0	17.5	len=836 path=[1792:0-504 1793:505-528 1802:529-634 1799:635-658 1801:659-720 1796:721-744 1797:745-835] [-1, 1792, 1793, 1802, 1799, 1801, 1796, 1797, -2] NA 836 NA 836
MIR1130	TR89061|c1_g1_i1	1.5	0.000203	0	1	0	0	0	len=854 path=[1788:0-327 1789:328-351 1794:352-565 1778:566-580 1793:581-612 1791:613-636 1787:637-853] [-1, 1788, 1789, 1794, 1778, 1793, 1791, 1787, -2] NA 854 NA 854
MIR1130	TR93677|c0_g1_i1	1.5	0.000203	0	1	0	0	0	len=1301 path=[3122:0-38 3148:39-39 3147:40-40 3146:41-41 3143:42-218 3151:219-242 3152:243-245 3130:246-276 3142:277-437 3094:438-461 3136:462-531 3097:532-555 3141:556-749 3089:750-773 3135:774-790 3145:791-814 3140:815-829 3134:830-853 3144:854-889 3139:890-913 3133:914-1054 3083:1055-1078 3138:1079-1156 3086:1157-1180 3132:1181-1237 3072:1238-1261 3073:1262-1300] [-1, 3122, 3148, 3147, 3146, …
MIR1130	TR97252|c0_g1_i1	1.5	0.000203	0	1	6	0	0	len=504 path=[7304:0-206 7346:207-224 7353:225-260 7350:261-277 7343:278-278 7333:279-301 7322:302-325 7323:326-503] [-1, 7304, 7346, 7353, 7350, 7343, 7333, 7322, 7323, -2] NA 504 NA 504
MIR1130	TR99633|c0_g1_i5	1.5	0.000203	0	1	0	0	0	len=1425 path=[18680:0-1046 18834:1047-1145 18652:1146-1169 18890:1170-1243 18882:1244-1343 18833:1344-1365 18894:1366-1405 18881:1406-1424] [-1, 18680, 18834, 18652, 18890, 18882, 18833, 18894, 18881] NA 1425 gi|565356624|ref|XM_006345102.1| PREDICTED: Solanum tuberosum DNA annealing helicase and endonuclease ZRANB3-like (LOC102603029), mRNA TR99633|c0_g1_i5 gi|565356624|ref|XM_006345102.1| 86.9…
MIR1130	TR100097|c1_g1_i1	2	0.00066	0	1	0	0	0	len=1092 path=[2194:0-836 2213:837-860 2217:861-870 2216:871-885 2215:886-918 2202:919-924 2203:925-939 2204:940-942 2205:943-1091] [-1, 2194, 2213, 2217, 2216, 2215, 2202, 2203, 2204, 2205, -2] NA 1092 NA 1092
MIR1130	TR100766|c2_g1_i1	2	0.00066	0	1	0	0	0	len=301 path=[1138:0-109 1260:110-125 1243:126-149 1251:150-151 1266:152-155 1262:156-174 1270:175-175 1268:176-196 1265:197-211 1253:212-250 1234:251-291 1136:292-292 1137:293-300] [-1, 1138, 1260, 1243, 1251, 1266, 1262, 1270, 1268, 1265, 1253, 1234, 1136, 1137, -2] NA 301 NA 301
MIR1130	TR101395|c2_g6_i1	2	0.00066	0	1	0	0	0	len=532 path=[18049:0-60 20727:61-85 20963:86-113 20944:114-123 20864:124-134 20907:135-148 20942:149-154 20854:155-172 21114:173-175 20847:176-211 20681:212-260 20392:261-293 20897:294-317 20841:318-339 21062:340-340 20882:341-367 20819:368-375 21066:376-382 20510:383-431 20131:432-467 19733:468-531] [-1, 18049, 20727, 20963, 20944, 20864, 20907, 20942, 20854, 21114, 20847, 20681, 20392, 20897, …
MIR1130	TR102961|c1_g2_i5	2	0.00066	0	1	3	0	16	len=1154 path=[15254:0-38 15255:39-56 17264:57-58 17115:59-79 17541:80-83 17491:84-100 17426:101-110 17346:111-133 17705:134-142 17197:143-166 17029:167-182 16823:183-183 17183:184-192 17019:193-207 17307:208-222 17385:223-290 17624:291-302 17302:303-344 17511:345-346 17453:347-371 17727:372-374 17757:375-375 17159:376-395 17553:396-426 17510:427-510 17728:511-549 17758:550-557 17291:558-586 1762…
MIR1130	TR105119|c0_g1_i1	2	0.00066	0	1	0	0	0	len=536 path=[1027:0-535] [-1, 1027, -2] NA 536 NA 536
MIR1130	TR109780|c0_g1_i1	2	0.00066	0	1	0	0	0	len=260 path=[475:0-259] [-1, 475, -2] NA 260 NA 260
MIR1130	TR131002|c0_g1_i1	2	0.00066	0	1	0	0	0	len=1500 path=[2955:0-1499] [-1, 2955, -2] NA 1500 NA 1500
MIR1130	TR132125|c0_g1_i1	2	0.00066	0	1	0	0	0	len=329 path=[613:0-328] [-1, 613, -2] NA 329 NA 329
MIR1130	TR136539|c0_g1_i1	2	0.00066	0	1	0	0	0	len=201 path=[357:0-200] [-1, 357, -2] NA 201 NA 201
MIR1130	TR1367|c0_g2_i1	2	0.00066	0	1	0	0	16	len=277 path=[523:0-217 524:218-276] [-1, 523, 524, -2] NA 277 NA 277
MIR1130	TR1434|c1_g1_i1	2	0.00066	0	1	0	0	11	len=295 path=[545:0-294] [-1, 545, -2] NA 295 NA 295
MIR1130	TR144052|c1_g1_i1	2	0.00066	0	1	0	0	17	len=604 path=[582:0-603] [-1, 582, -2] NA 604 NA 604
MIR1130	TR151293|c1_g1_i1	2	0.00066	0	1	3	0	0	len=211 path=[189:0-210] [-1, 189, -2] NA 211 NA 211
MIR1130	TR153147|c0_g1_i1	2	0.00066	0	1	0	0	0	len=186 path=[164:0-185] [-1, 164, -2] NA 186 NA 186
MIR1130	TR162170|c0_g1_i1	2	0.00066	0	1	0	0	0	len=773 path=[1501:0-772] [-1, 1501, -2] NA 773 NA 773
MIR1130	TR168119|c0_g1_i1	2	0.00066	0	1	0	0	0	len=201 path=[179:0-200] [-1, 179, -2] NA 201 NA 201
MIR1130	TR170664|c0_g1_i1	2	0.00066	0	1	0	0	0	len=240 path=[435:0-239] [-1, 435, -2] NA 240 NA 240
MIR1130	TR31781|c0_g1_i1	2	0.00066	0	1	2	0	0	len=501 path=[1188:0-88 1195:89-382 1191:383-406 1192:407-500] [-1, 1188, 1195, 1191, 1192, -2] NA 501 gi|694388771|ref|XM_009371785.1| PREDICTED: Pyrus x bretschneideri protein FAR1-RELATED SEQUENCE 11 (LOC103959440), transcript variant X2, mRNA TR31781|c0_g1_i1 gi|694388771|ref|XM_009371785.1| 92.77 83 6 0 7 89 1720 1638 2.00E-22 117 501
MIR1130	TR43198|c0_g3_i1	2	0.00066	0	1	9	0	0	len=1374 path=[2775:0-57 2784:58-464 2778:465-476 2779:477-1373] [-1, 2775, 2784, 2778, 2779, -2] NA 1374 NA 1374
MIR1130	TR47311|c0_g1_i1	2	0.00066	0	1	0	0	16	len=420 path=[872:0-116 873:117-140 875:141-199 870:200-223 871:224-419] [-1, 872, 873, 875, 870, 871, -2] NA 420 NA 420
MIR1130	TR55576|c0_g1_i1	2	0.00066	0	1	0	0	0	len=271 path=[684:0-33 685:34-57 703:58-100 706:101-136 705:137-188 700:189-216 693:217-270] [-1, 684, 685, 703, 706, 705, 700, 693, -2] NA 271 NA 271
MIR1130	TR60742|c0_g1_i1	2	0.00066	0	1	10	0	0	len=273 path=[1313:0-135 1314:136-139 1327:140-184 1326:185-225 1322:226-272] [-1, 1313, 1314, 1327, 1326, 1322, -2] NA 273 NA 273
MIR1130	TR70098|c1_g1_i1	2	0.00066	0	1	13	0	0	len=179 path=[514:0-27 525:28-29 521:30-78 527:79-102 523:103-104 519:105-126 483:127-128 484:129-178] [-1, 514, 525, 521, 527, 523, 519, 483, 484, -2] NA 179 NA 179
MIR1130	TR71942|c0_g1_i1	2	0.00066	0	1	0	0	0	len=257 path=[880:0-52 910:53-90 909:91-146 908:147-170 912:171-182 913:183-191 901:192-236 871:237-256] [-1, 880, 910, 909, 908, 912, 913, 901, 871, -2] NA 257 NA 257
MIR1130	TR72718|c0_g1_i2	2	0.00066	0	1	2	0	0	len=1565 path=[3403:0-27 3404:28-41 3405:42-62 3429:63-239 3424:240-263 3430:264-1201 3431:1202-1228 3428:1229-1365 3426:1366-1529 3408:1530-1564] [-1, 3403, 3404, 3405, 3429, 3424, 3430, 3431, 3428, 3426, 3408, -2] NA 1565 NA 1565
MIR1130	TR73720|c1_g1_i1	2	0.00066	0	1	532	0	0	len=2107 path=[4520:0-135 4521:136-159 4527:160-461 4526:462-1464 4508:1465-1511 4523:1512-1946 4518:1947-1970 4519:1971-2106] [-1, 4520, 4521, 4527, 4526, 4508, 4523, 4518, 4519, -2] NA 2107 gi|731398649|ref|XM_002272324.2| PREDICTED: Vitis vinifera transmembrane protein 87A (LOC100241495), mRNA TR73720|c1_g1_i1 gi|731398649|ref|XM_002272324.2| 83.68 913 149 0 626 1538 582 1494 1.00E-175 628 2107
MIR1130	TR8281|c0_g2_i1	2	0.00066	0	1	0	0	0	len=254 path=[513:0-116 514:117-253] [-1, 513, 514, -2] NA 254 NA 254
MIR1130	TR83197|c0_g2_i1	2	0.00066	0	1	0	0	0	len=1320 path=[3059:0-87 3068:88-209 3057:210-233 3066:234-803 3053:804-819 3054:820-852 3055:853-1319] [-1, 3059, 3068, 3057, 3066, 3053, 3054, 3055, -2] NA 1320 NA 1320
MIR1130	TR85815|c0_g1_i1	2	0.00066	0	1	0	0	0	len=841 path=[6408:0-466 6409:467-490 6442:491-527 6440:528-546 6437:547-612 6383:613-840] [-1, 6408, 6409, 6442, 6440, 6437, 6383, -2] NA 841 NA 841
MIR1130	TR88756|c1_g1_i1	2	0.00066	0	1	1	0	19	len=886 path=[2815:0-94 2816:95-118 2901:119-136 2896:137-210 2846:211-234 2908:235-318 2865:319-342 2905:343-509 2913:510-510 2840:511-524 2910:525-525 2909:526-526 2907:527-550 2904:551-765 2914:766-767 2877:768-791 2878:792-793 2879:794-820 2880:821-821 2881:822-885] [-1, 2815, 2816, 2901, 2896, 2846, 2908, 2865, 2905, 2913, 2840, 2910, 2909, 2907, 2904, 2914, 2877, 2878, 2879, 2880, 2881, -2]…
MIR1130	TR89716|c0_g3_i1	2	0.00066	0	1	0	0	0	len=1048 path=[3439:0-164 3440:165-188 3464:189-358 3467:359-359 3466:360-567 3454:568-591 3465:592-679 3438:680-1047] [-1, 3439, 3440, 3464, 3467, 3466, 3454, 3465, 3438, -2] NA 1048 NA 1048
MIR1130	TR92848|c0_g1_i1	2	0.00066	0	1	0	0	0	len=471 path=[1030:0-83 1065:84-130 1064:131-158 1063:159-167 1027:168-189 1057:190-193 1053:194-412 1042:413-441 1043:442-470] [-1, 1030, 1065, 1064, 1063, 1027, 1057, 1053, 1042, 1043, -2] NA 471 NA 471
MIR1130	TR94723|c0_g1_i1	2	0.00066	0	1	1	0	18	len=516 path=[1012:0-224 1013:225-248 1014:249-515] [-1, 1012, 1013, 1014, -2] NA 516 NA 516
MIR1130	TR99151|c7_g4_i1	2	0.00066	0	1	0	0	0	len=278 path=[8450:0-70 8451:71-94 8645:95-162 8628:163-186 8610:187-206 8642:207-208 8625:209-232 8605:233-237 8404:238-277] [-1, 8450, 8451, 8645, 8628, 8610, 8642, 8625, 8605, 8404, -2] NA 278 NA 278
MIR1130	TR101843|c1_g1_i1	2.5	0.00199	0	1	0	0	0	len=724 path=[1452:0-112 1453:113-136 1454:137-723] [-1, 1452, 1453, 1454, -2] NA 724 NA 724
MIR1130	TR155679|c0_g1_i1	2.5	0.00199	0	1	78	0	0	len=718 path=[696:0-717] [-1, 696, -2] NA 718 NA 718
MIR1130	TR160154|c0_g1_i1	2.5	0.00199	0	1	0	0	0	len=350 path=[655:0-349] [-1, 655, -2] NA 350 NA 350
MIR1130	TR100550|c6_g1_i1	2.5	0.00199	0	1	198	0	0	len=2302 path=[5245:0-138 5246:139-162 5263:163-363 5227:364-387 5269:388-814 5240:815-834 5262:835-989 5256:990-1013 5271:1014-1041 5261:1042-1065 5268:1066-1405 5230:1406-1420 5260:1421-1877 5233:1878-1901 5270:1902-2027 5243:2028-2051 5267:2052-2131 5272:2132-2155 5250:2156-2179 5251:2180-2301] [-1, 5245, 5246, 5263, 5227, 5269, 5240, 5262, 5256, 5271, 5261, 5268, 5230, 5260, 5233, 5270, 5243,…
MIR1130	TR100987|c4_g1_i3	2.5	0.00199	0	1	0	0	0	len=1755 path=[18410:0-273 18411:274-297 18412:298-315 18413:316-339 19120:340-512 18488:513-536 19033:537-713 19410:714-720 19294:721-764 19268:765-788 19225:789-853 19171:854-890 19099:891-897 19008:898-989 18565:990-1029 19168:1030-1095 19004:1096-1421 18712:1422-1445 18713:1446-1754] [-1, 18410, 18411, 18412, 18413, 19120, 18488, 19033, 19410, 19294, 19268, 19225, 19171, 19099, 19008, 18565, …
MIR1130	TR101362|c2_g2_i3	2.5	0.00199	0	1	0	0	0	len=2274 path=[14662:0-388 14663:389-412 14746:413-925 14733:926-1180 14675:1181-1204 14753:1205-1234 14742:1235-1258 14761:1259-1276 14727:1277-1627 14689:1628-1651 14749:1652-1716 14725:1717-1873 14635:1874-1897 14737:1898-2070 14692:2071-2094 14723:2095-2236 14646:2237-2273] [-1, 14662, 14663, 14746, 14733, 14675, 14753, 14742, 14761, 14727, 14689, 14749, 14725, 14635, 14737, 14692, 14723, 146…
MIR1130	TR102277|c1_g3_i1	2.5	0.00199	0	1	0	0	18.5	len=207 path=[533:0-40 534:41-64 550:65-103 547:104-106 544:107-127 523:128-131 524:132-206] [-1, 533, 534, 550, 547, 544, 523, 524, -2] NA 207 NA 207
MIR1130	TR102760|c4_g9_i6	2.5	0.00199	0	1	84	0	0	len=1131 path=[22025:0-257 22026:258-281 22986:282-412 23297:413-430 23057:431-489 23112:490-506 23332:507-512 23419:513-521 23137:522-536 23082:537-540 23015:541-545 22899:546-569 22748:570-570 22553:571-704 21326:705-728 23171:729-746 23136:747-764 23080:765-788 23320:789-791 23343:792-794 23362:795-813 23009:814-818 22893:819-820 22738:821-829 23006:830-837 22889:838-844 23322:845-865 23345:86…
MIR1130	TR102972|c0_g1_i3	2.5	0.00199	0	1	0	0	0	len=1475 path=[9093:0-60 9094:61-84 9095:85-90 9096:91-100 9735:101-114 9786:115-123 9939:124-176 9732:177-200 9932:201-223 9922:224-247 9910:248-292 9892:293-294 9867:295-316 9940:317-318 9951:319-356 9865:357-374 9891:375-540 9941:541-549 9864:550-573 9777:574-584 9827:585-607 9862:608-625 9776:626-649 9920:650-664 9907:665-689 9934:690-706 9931:707-730 9919:731-738 9888:739-762 9859:763-782 99…
MIR1130	TR110284|c0_g1_i1	2.5	0.00199	0	1	0	0	0	len=272 path=[499:0-271] [-1, 499, -2] NA 272 NA 272
MIR1130	TR116440|c0_g1_i1	2.5	0.00199	0	1	0	0	0	len=246 path=[224:0-245] [-1, 224, -2] NA 246 NA 246
MIR1130	TR116463|c0_g1_i1	2.5	0.00199	0	1	6	0	0	len=255 path=[233:0-254] [-1, 233, -2] NA 255 NA 255
MIR1130	TR127302|c0_g1_i1	2.5	0.00199	0	1	0	0	0	len=208 path=[371:0-207] [-1, 371, -2] NA 208 NA 208
MIR1130	TR128629|c0_g1_i1	2.5	0.00199	0	1	0	0	15.5	len=432 path=[410:0-431] [-1, 410, -2] NA 432 NA 432
MIR1130	TR12868|c0_g1_i1	2.5	0.00199	0	1	0	0	0	len=300 path=[580:0-217 581:218-241 582:242-299] [-1, 580, 581, 582, -2] NA 300 NA 300
MIR1130	TR130881|c0_g1_i1	2.5	0.00199	0	1	3	0	15.5	len=240 path=[435:0-239] [-1, 435, -2] NA 240 NA 240
MIR1130	TR137943|c0_g1_i1	2.5	0.00199	0	1	0	0	14.5	len=238 path=[431:0-237] [-1, 431, -2] NA 238 NA 238
MIR1130	TR140596|c0_g1_i1	2.5	0.00199	0	1	0	0	0	len=245 path=[223:0-244] [-1, 223, -2] NA 245 NA 245
MIR1130	TR141918|c0_g1_i1	2.5	0.00199	0	1	0	0	0	len=495 path=[945:0-494] [-1, 945, -2] NA 495 NA 495
MIR1130	TR14193|c0_g2_i1	2.5	0.00199	0	1	0	0	0	len=1395 path=[2771:0-1024 2772:1025-1394] [-1, 2771, 2772, -2] NA 1395 NA 1395
MIR1130	TR142240|c0_g1_i1	2.5	0.00199	0	1	2	0	15.5	len=346 path=[324:0-345] [-1, 324, -2] NA 346 NA 346
MIR1130	TR145829|c0_g1_i1	2.5	0.00199	0	1	0	0	0	len=440 path=[418:0-439] [-1, 418, -2] NA 440 NA 440
MIR1130	TR148657|c0_g1_i1	2.5	0.00199	0	1	0	0	0	len=790 path=[768:0-789] [-1, 768, -2] NA 790 NA 790
MIR1130	TR150364|c0_g1_i1	2.5	0.00199	0	1	0	0	0	len=313 path=[581:0-312] [-1, 581, -2] NA 313 NA 313
MIR1130	TR152439|c0_g1_i1	2.5	0.00199	0	1	0	0	0	len=180 path=[158:0-179] [-1, 158, -2] NA 180 NA 180
MIR1130	TR154421|c0_g1_i1	2.5	0.00199	0	1	0	0	15.5	len=217 path=[389:0-216] [-1, 389, -2] NA 217 NA 217
MIR1130	TR177942|c0_g1_i1	2.5	0.00199	0	1	0	0	0	len=179 path=[157:0-178] [-1, 157, -2] NA 179 NA 179
MIR1130	TR179046|c0_g1_i1	2.5	0.00199	0	1	0	0	0	len=644 path=[1243:0-643] [-1, 1243, -2] NA 644 NA 644
MIR1130	TR179525|c0_g1_i1	2.5	0.00199	0	1	0	0	15.5	len=351 path=[329:0-350] [-1, 329, -2] NA 351 NA 351
MIR1130	TR180203|c0_g1_i1	2.5	0.00199	0	1	0	0	0	len=304 path=[282:0-303] [-1, 282, -2] NA 304 NA 304
MIR1130	TR180271|c0_g1_i1	2.5	0.00199	0	1	0	0	15	len=333 path=[311:0-332] [-1, 311, -2] NA 333 NA 333
MIR1130	TR19314|c0_g2_i1	2.5	0.00199	0	1	0	0	11	len=262 path=[528:0-137 529:138-159 530:160-261] [-1, 528, 529, 530, -2] NA 262 NA 262
MIR1130	TR19718|c0_g1_i1	2.5	0.00199	0	1	0	0	0	len=240 path=[484:0-84 485:85-108 486:109-239] [-1, 484, 485, 486, -2] NA 240 NA 240
MIR1130	TR25144|c0_g1_i1	2.5	0.00199	0	1	0	0	0	len=320 path=[726:0-49 727:50-73 735:74-178 722:179-193 723:194-194 724:195-218 725:219-319] [-1, 726, 727, 735, 722, 723, 724, 725, -2] NA 320 NA 320
MIR1130	TR27658|c0_g1_i1	2.5	0.00199	0	1	0	0	0	len=1164 path=[2331:0-1163] [-1, 2331, -2] NA 1164 NA 1164
MIR1130	TR28426|c0_g1_i1	2.5	0.00199	0	1	0	0	15.5	len=377 path=[734:0-133 735:134-157 736:158-376] [-1, 734, 735, 736, -2] NA 377 NA 377
MIR1130	TR30244|c0_g2_i1	2.5	0.00199	0	1	0	0	0	len=526 path=[1030:0-399 1031:400-432 1032:433-525] [-1, 1030, 1031, 1032, -2] NA 526 NA 526
MIR1130	TR3440|c0_g1_i1	2.5	0.00199	0	1	0	0	0	len=327 path=[658:0-186 659:187-210 660:211-326] [-1, 658, 659, 660, -2] NA 327 NA 327
MIR1130	TR36133|c0_g1_i1	2.5	0.00199	0	1	0	0	15.5	len=566 path=[1223:0-44 1224:45-68 1238:69-101 1241:102-115 1239:116-160 1236:161-184 1231:185-565] [-1, 1223, 1224, 1238, 1241, 1239, 1236, 1231, -2] NA 566 NA 566
MIR1130	TR38757|c1_g1_i1	2.5	0.00199	0	1	0	0	0	len=573 path=[1126:0-498 1127:499-522 1128:523-572] [-1, 1126, 1127, 1128, -2] NA 573 NA 573
MIR1130	TR42173|c0_g2_i1	2.5	0.00199	0	1	0	0	0	len=505 path=[1087:0-115 1100:116-145 1098:146-150 1096:151-192 1094:193-504] [-1, 1087, 1100, 1098, 1096, 1094, -2] NA 505 NA 505
MIR1130	TR42354|c0_g1_i1	2.5	0.00199	0	1	0	0	0	len=363 path=[789:0-237 790:238-261 791:262-362] [-1, 789, 790, 791, -2] NA 363 NA 363
MIR1130	TR440|c0_g2_i1	2.5	0.00199	0	1	0	0	0	len=392 path=[758:0-205 759:206-223 760:224-391] [-1, 758, 759, 760, -2] NA 392 NA 392
MIR1130	TR5001|c0_g1_i1	2.5	0.00199	0	1	0	0	0	len=201 path=[406:0-68 407:69-92 408:93-200] [-1, 406, 407, 408, -2] NA 201 NA 201
MIR1130	TR5212|c0_g2_i1	2.5	0.00199	0	1	129	0	11	len=949 path=[1894:0-390 1895:391-428 1896:429-948] [-1, 1894, 1895, 1896, -2] NA 949 gi|731409480|ref|XM_010658910.1| PREDICTED: Vitis vinifera carboxymethylenebutenolidase homolog (LOC100265397), mRNA TR5212|c0_g2_i1 gi|731409480|ref|XM_010658910.1| 81.27 395 74 0 1 395 431 825 6.00E-46 196 949
MIR1130	TR53627|c0_g1_i1	2.5	0.00199	0	1	0	0	15.5	len=300 path=[629:0-47 630:48-71 635:72-239 633:240-263 634:264-299] [-1, 629, 630, 635, 633, 634, -2] NA 300 NA 300
MIR1130	TR55551|c1_g2_i1	2.5	0.00199	0	1	0	0	0	len=185 path=[692:0-52 693:53-70 694:71-88 695:89-184] [-1, 692, 693, 694, 695, -2] NA 185 NA 185
MIR1130	TR56037|c0_g1_i1	2.5	0.00199	0	1	2	0	0	len=601 path=[1039:0-482 1040:483-541 1041:542-600] [-1, 1039, 1040, 1041, -2] NA 601 NA 601
MIR1130	TR60778|c0_g1_i1	2.5	0.00199	0	1	1	0	0	len=1390 path=[2858:0-747 2859:748-771 2868:772-831 2862:832-855 2867:856-1138 2865:1139-1162 2866:1163-1389] [-1, 2858, 2859, 2868, 2862, 2867, 2865, 2866, -2] NA 1390 NA 1390
MIR1130	TR63211|c0_g1_i1	2.5	0.00199	0	1	0	0	0	len=178 path=[412:0-29 413:30-53 417:54-86 416:87-110 411:111-177] [-1, 412, 413, 417, 416, 411, -2] NA 178 NA 178
MIR1130	TR64901|c0_g1_i1	2.5	0.00199	0	1	0	0	0	len=198 path=[400:0-105 401:106-129 402:130-197] [-1, 400, 401, 402, -2] NA 198 NA 198
MIR1130	TR65888|c0_g2_i1	2.5	0.00199	0	1	0	0	0	len=618 path=[1416:0-162 1426:163-221 1425:222-291 1415:292-617] [-1, 1416, 1426, 1425, 1415, -2] NA 618 NA 618
MIR1130	TR69488|c0_g1_i1	2.5	0.00199	0	1	1	0	0	len=1940 path=[3976:0-401 3977:402-425 3987:426-1160 3974:1161-1184 3986:1185-1462 3980:1463-1484 3981:1485-1939] [-1, 3976, 3977, 3987, 3974, 3986, 3980, 3981, -2] NA 1940 NA 1940
MIR1130	TR70699|c0_g1_i1	2.5	0.00199	0	1	0	0	0	len=479 path=[1094:0-54 1095:55-78 1100:79-86 1102:87-110 1101:111-158 1099:159-182 1091:183-187 1092:188-211 1093:212-478] [-1, 1094, 1095, 1100, 1102, 1101, 1099, 1091, 1092, 1093, -2] NA 479 NA 479
MIR1130	TR72032|c0_g1_i1	2.5	0.00199	0	1	0	0	0	len=762 path=[1795:0-81 1796:82-105 1813:106-260 1809:261-284 1805:285-339 1812:340-363 1808:364-398 1804:399-422 1814:423-462 1806:463-499 @1803@!:500-747 1799:748-761] [-1, 1795, 1796, 1813, 1809, 1805, 1812, 1808, 1804, 1814, 1806, 1803, 1799, -2] NA 762 NA 762
MIR1130	TR72421|c0_g1_i2	2.5	0.00199	0	1	1	0	15	len=559 path=[1829:0-58 1876:59-163 1864:164-220 1868:221-221 1878:222-270 1875:271-282 1879:283-306 1880:307-310 1873:311-334 1869:335-405 1858:406-445 1814:446-558] [-1, 1829, 1876, 1864, 1868, 1878, 1875, 1879, 1880, 1873, 1869, 1858, 1814, -2] NA 559 NA 559
MIR1130	TR72470|c0_g1_i1	2.5	0.00199	0	1	0	0	16	len=704 path=[1596:0-48 1607:49-466 1599:467-490 1606:491-630 1604:631-654 1605:655-703] [-1, 1596, 1607, 1599, 1606, 1604, 1605, -2] NA 704 NA 704
MIR1130	TR75102|c0_g1_i1	2.5	0.00199	0	1	12	0	0	len=973 path=[2274:0-245 2294:246-462 2296:463-486 2297:487-487 2295:488-513 2293:514-537 2290:538-598 2277:599-622 2292:623-650 2289:651-673 2282:674-697 2283:698-972] [-1, 2274, 2294, 2296, 2297, 2295, 2293, 2290, 2277, 2292, 2289, 2282, 2283, -2] NA 973 gi|720072217|ref|XM_010279995.1| PREDICTED: Nelumbo nucifera serine carboxypeptidase-like 31 (LOC104612559), mRNA TR75102|c0_g1_i1 gi|72007221…
MIR1130	TR75344|c0_g1_i1	2.5	0.00199	0	1	2	0	0	len=831 path=[1861:0-80 1862:81-104 1863:105-109 1864:110-133 1871:134-505 1846:506-520 1870:521-577 1868:578-601 1866:602-771 1850:772-795 1851:796-830] [-1, 1861, 1862, 1863, 1864, 1871, 1846, 1870, 1868, 1866, 1850, 1851, -2] NA 831 NA 831
MIR1130	TR79249|c0_g1_i1	2.5	0.00199	0	1	0	0	0	len=294 path=[2809:0-202 2810:203-203 2811:204-293] [-1, 2809, 2810, 2811, -2] NA 294 NA 294
MIR1130	TR80784|c3_g2_i1	2.5	0.00199	0	1	0	0	0	len=244 path=[470:0-119 471:120-141 472:142-243] [-1, 470, 471, 472, -2] NA 244 NA 244
MIR1130	TR82367|c0_g2_i1	2.5	0.00199	0	1	0	0	15.5	len=718 path=[1587:0-74 1595:75-228 1583:229-243 1593:244-526 1586:527-717] [-1, 1587, 1595, 1583, 1593, 1586, -2] NA 718 NA 718
MIR1130	TR84551|c2_g1_i1	2.5	0.00199	0	1	0	0	0	len=680 path=[1622:0-373 1623:374-397 1657:398-458 1662:459-482 1663:483-517 1661:518-563 1659:564-570 1658:571-618 1650:619-646 1627:647-679] [-1, 1622, 1623, 1657, 1662, 1663, 1661, 1659, 1658, 1650, 1627, -2] NA 680 NA 680
MIR1130	TR84813|c0_g1_i4	2.5	0.00199	0	1	0	0	15.5	len=366 path=[1795:0-51 1843:52-89 1829:90-139 1869:140-150 1868:151-157 1867:158-203 1864:204-215 1861:216-222 1855:223-233 1846:234-239 1860:240-269 1854:270-296 1871:297-365] [-1, 1795, 1843, 1829, 1869, 1868, 1867, 1864, 1861, 1855, 1846, 1860, 1854, 1871, -2] NA 366 NA 366
MIR1130	TR85744|c0_g1_i1	2.5	0.00199	0	1	1	0	0	len=593 path=[1189:0-592] [-1, 1189, -2] NA 593 NA 593
MIR1130	TR86752|c1_g1_i1	2.5	0.00199	0	1	0	0	0	len=195 path=[173:0-194] [-1, 173, -2] NA 195 NA 195
MIR1130	TR87448|c2_g1_i2	2.5	0.00199	0	1	0	0	0	len=1144 path=[2999:0-67 3000:68-91 3046:92-183 3050:184-207 3052:208-223 3053:224-230 3038:231-247 3048:248-254 3051:255-288 3037:289-528 2994:529-552 3042:553-627 3036:628-919 2997:920-943 3028:944-1045 3005:1046-1069 3006:1070-1143] [-1, 2999, 3000, 3046, 3050, 3052, 3053, 3038, 3048, 3051, 3037, 2994, 3042, 3036, 2997, 3028, 3005, 3006, -2] NA 1144 NA 1144
MIR1130	TR88584|c0_g1_i1	2.5	0.00199	0	1	0	0	0	len=699 path=[1685:0-71 1686:72-95 1723:96-207 1726:208-215 1696:216-239 1724:240-274 1717:275-320 1720:321-513 1727:514-537 1728:538-573 1708:574-594 1693:595-698] [-1, 1685, 1686, 1723, 1726, 1696, 1724, 1717, 1720, 1727, 1728, 1708, 1693, -2] NA 699 NA 699
MIR1130	TR89293|c2_g1_i2	2.5	0.00199	0	1	0	0	0	len=308 path=[871:0-82 872:83-106 873:107-132 897:133-133 895:134-178 893:179-222 898:223-225 869:226-249 870:250-307] [-1, 871, 872, 873, 897, 895, 893, 898, 869, 870, -2] NA 308 NA 308
MIR1130	TR89747|c0_g1_i1	2.5	0.00199	0	1	0	0	0	len=927 path=[2126:0-234 2153:235-258 2152:259-282 2151:283-400 2150:401-463 2148:464-487 2144:488-488 2145:489-512 2149:513-542 2137:543-585 2138:586-926] [-1, 2126, 2153, 2152, 2151, 2150, 2148, 2144, 2145, 2149, 2137, 2138, -2] NA 927 NA 927
MIR1130	TR90155|c1_g3_i2	2.5	0.00199	0	1	0	0	15.5	len=1168 path=[15324:0-147 15325:148-171 15537:172-664 15566:665-669 15532:670-728 15504:729-751 15458:752-1167] [-1, 15324, 15325, 15537, 15566, 15532, 15504, 15458, -2] NA 1168 NA 1168
MIR1130	TR91583|c0_g1_i1	2.5	0.00199	0	1	0	0	18.5	len=244 path=[468:0-81 469:82-105 470:106-243] [-1, 468, 469, 470, -2] NA 244 NA 244
MIR1130	TR92165|c0_g1_i2	2.5	0.00199	0	1	0	0	0	len=1423 path=[6672:0-74 6673:75-98 6692:99-179 6569:180-203 6723:204-204 6724:205-206 6699:207-377 6646:378-401 6685:402-636 6616:637-660 6705:661-1007 6586:1008-1031 6696:1032-1291 6603:1292-1319 6604:1320-1422] [-1, 6672, 6673, 6692, 6569, 6723, 6724, 6699, 6646, 6685, 6616, 6705, 6586, 6696, 6603, 6604, -2] NA 1423 NA 1423
MIR1130	TR93643|c2_g1_i2	2.5	0.00199	0	1	157	0	0	len=3577 path=[7503:0-86 7504:87-110 7516:111-278 @7518@!:279-1194 7510:1195-1208 7515:1209-1456 7500:1457-3576] [-1, 7503, 7504, 7516, 7518, 7510, 7515, 7500, -2] NA 3577 gi|566199649|ref|XM_002319669.2| Populus trichocarpa hypothetical protein (POPTR_0013s05750g) mRNA, complete cds TR93643|c2_g1_i2 gi|566199649|ref|XM_002319669.2| 81.21 282 53 0 2275 2556 998 1279 4.00E-28 139 3577
MIR1130	TR94347|c2_g1_i1	2.5	0.00199	0	1	38	0	0	len=406 path=[3194:0-264 3195:265-288 3196:289-321 3197:322-322 3198:323-405] [-1, 3194, 3195, 3196, 3197, 3198, -2] NA 406 NA 406
MIR1130	TR94558|c0_g1_i3	2.5	0.00199	0	1	0	0	0	len=1800 path=[4088:0-61 4089:62-82 4111:83-342 4092:343-366 4113:367-904 4083:905-928 4110:929-1193 4115:1194-1514 4095:1515-1538 4112:1539-1600 4100:1601-1624 4101:1625-1799] [-1, 4088, 4089, 4111, 4092, 4113, 4083, 4110, 4115, 4095, 4112, 4100, 4101, -2] NA 1800 NA 1800
MIR1130	TR94949|c2_g1_i1	2.5	0.00199	0	1	0	0	0	len=459 path=[2073:0-49 2240:50-73 2251:74-76 2220:77-89 2264:90-91 2260:92-112 2255:113-133 2232:134-153 2272:154-154 2275:155-157 2276:158-163 2262:164-183 2257:184-186 2252:187-198 2242:199-278 2177:279-295 2241:296-302 2224:303-359 2274:360-375 2026:376-458] [-1, 2073, 2240, 2251, 2220, 2264, 2260, 2255, 2232, 2272, 2275, 2276, 2262, 2257, 2252, 2242, 2177, 2241, 2224, 2274, 2026, -2] NA 459 …
MIR1130	TR96035|c0_g3_i2	2.5	0.00199	0	1	0	0	15.5	len=396 path=[3618:0-42 3708:43-98 3728:99-105 3725:106-125 3721:126-149 3730:150-167 3729:168-170 3727:171-185 3724:186-300 3733:301-314 3698:315-334 3679:335-336 3710:337-338 3696:339-361 3677:362-385 3676:386-395] [-1, 3618, 3708, 3728, 3725, 3721, 3730, 3729, 3727, 3724, 3733, 3698, 3679, 3710, 3696, 3677, 3676, -2] NA 396 NA 396
MIR1130	TR96235|c0_g1_i8	2.5	0.00199	0	1	0	0	0	len=1593 path=[7558:0-132 7559:133-163 7599:164-310 7593:311-484 7604:485-501 7525:502-508 7526:509-509 7527:510-525 7592:526-706 7521:707-730 7584:731-794 7605:795-808 7590:809-847 7582:848-871 7572:872-898 7511:899-901 7596:902-1090 7465:1091-1111 7570:1112-1344 7566:1345-1368 7567:1369-1592] [-1, 7558, 7559, 7599, 7593, 7604, 7525, 7526, 7527, 7592, 7521, 7584, 7605, 7590, 7582, 7572, 7511, 75…
MIR1130	TR96486|c0_g1_i1	2.5	0.00199	0	1	56	0	0	len=1023 path=[13654:0-146 13655:147-170 13656:171-189 13670:190-753 13659:754-777 13660:778-1022] [-1, 13654, 13655, 13656, 13670, 13659, 13660, -2] NA 1023 NA 1023
MIR1130	TR97263|c1_g1_i3	2.5	0.00199	0	1	0	0	0	len=3786 path=[13518:0-106 13519:107-108 13520:109-132 13589:133-889 13572:890-890 13573:891-958 13593:959-1391 13601:1392-1423 13597:1424-1442 @13599@!:1443-2596 13560:2597-2613 @13596@!:2614-2847 13529:2848-2864 13591:2865-3024 13576:3025-3048 13585:3049-3527 13535:3528-3551 13536:3552-3785] [-1, 13518, 13519, 13520, 13589, 13572, 13573, 13593, 13601, 13597, 13599, 13560, 13596, 13529, 13591, 1…
MIR1130	TR97267|c6_g2_i1	2.5	0.00199	0	1	0	0	0	len=1839 path=[4478:0-304 4479:305-328 4524:329-716 4482:717-732 4529:733-749 4528:750-773 4527:774-1252 4487:1253-1276 4526:1277-1618 4530:1619-1652 4491:1653-1666 4522:1667-1669 4518:1670-1796 4476:1797-1820 4477:1821-1838] [-1, 4478, 4479, 4524, 4482, 4529, 4528, 4527, 4487, 4526, 4530, 4491, 4522, 4518, 4476, 4477, -2] NA 1839 NA 1839
MIR1130	TR97503|c1_g1_i3	2.5	0.00199	0	1	1	0	0	len=1689 path=[15601:0-345 15975:346-392 16034:393-450 16009:451-474 15973:475-945 15707:946-969 16055:970-1125 16044:1126-1227 15995:1228-1249 15957:1250-1273 16071:1274-1280 16068:1281-1295 16066:1296-1319 16078:1320-1324 16052:1325-1333 15986:1334-1473 16080:1474-1497 16085:1498-1503 16087:1504-1505 16088:1506-1523 16035:1524-1535 16011:1536-1559 15977:1560-1608 15929:1609-1632 15854:1633-1688…
MIR1130	TR98081|c0_g3_i7	2.5	0.00199	0	1	94	0	0	len=2837 path=[12548:0-297 12741:298-599 12503:600-620 12770:621-621 12766:622-645 12760:646-830 12748:831-880 12765:881-952 12759:953-976 12774:977-1024 12711:1025-1044 12731:1045-1129 12621:1130-1153 12709:1154-1430 12685:1431-1454 12686:1455-1468 12687:1469-1492 12730:1493-1545 12561:1546-1569 12745:1570-1580 12769:1581-1604 12764:1605-1646 12744:1647-1737 12775:1738-1740 12705:1741-1764 12763…
MIR1130	TR98317|c0_g11_i1	2.5	0.00199	0	1	0	0	0	len=409 path=[9565:0-281 9728:282-291 9699:292-293 9745:294-296 9770:297-322 9762:323-351 9741:352-357 9714:358-371 9781:372-375 9787:376-385 9614:386-408] [-1, 9565, 9728, 9699, 9745, 9770, 9762, 9741, 9714, 9781, 9787, 9614, -2] NA 409 NA 409
MIR1130	TR98569|c2_g1_i1	2.5	0.00199	0	1	0	0	0	len=178 path=[156:0-177] [-1, 156, -2] NA 178 NA 178
MIR1130	TR98656|c7_g1_i3	2.5	0.00199	0	1	18	0	0	len=216 path=[840:0-72 857:73-93 862:94-94 860:95-104 858:105-127 856:128-151 864:152-154 847:155-180 805:181-215] [-1, 840, 857, 862, 860, 858, 856, 864, 847, 805, -2] NA 216 NA 216
MIR1130	TR99311|c1_g1_i1	2.5	0.00199	0	1	563	0	0	len=2315 path=[4658:0-646 4659:647-670 4660:671-2314] [-1, 4658, 4659, 4660, -2] NA 2315 gi|731425462|ref|XM_002280939.3| PREDICTED: Vitis vinifera RNA polymerase-associated protein LEO1 (LOC100248444), transcript variant X1, mRNA TR99311|c1_g1_i1 gi|731425462|ref|XM_002280939.3| 81.05 1441 264 2 258 1698 468 1899 0 690 2315
MIR1130	TR101824|c0_g1_i2	3	0.00557	0	1	0	0	0	len=571 path=[1434:0-76 1494:77-129 1495:130-153 1496:154-195 1493:196-210 1497:211-219 1498:220-234 1499:235-240 1484:241-271 1480:272-353 1432:354-394 1433:395-570] [-1, 1434, 1494, 1495, 1496, 1493, 1497, 1498, 1499, 1484, 1480, 1432, 1433, -2] NA 571 NA 571
MIR1130	TR102009|c0_g1_i7	3	0.00557	0	1	368	0	0	len=2590 path=[10215:0-52 10216:53-76 10217:77-93 10218:94-117 10784:118-303 9863:304-327 10703:328-632 10986:633-646 10833:647-673 10695:674-697 10919:698-735 10898:736-751 10774:752-904 10600:905-938 10897:939-976 10828:977-1006 10865:1007-1046 10918:1047-1070 10826:1071-1073 10893:1074-1074 10864:1075-1111 11027:1112-1116 10912:1117-1127 10858:1128-1162 10816:1163-1186 10911:1187-1202 10886:12…
MIR1130	TR102066|c0_g1_i1	3	0.00557	0	1	0	0	0	len=681 path=[1366:0-348 1367:349-372 1368:373-680] [-1, 1366, 1367, 1368, -2] NA 681 NA 681
MIR1130	TR156333|c0_g1_i1	3	0.00557	0	1	0	0	0	len=233 path=[211:0-232] [-1, 211, -2] NA 233 NA 233
MIR1130	TR157072|c0_g1_i1	3	0.00557	0	1	0	0	0	len=326 path=[304:0-325] [-1, 304, -2] NA 326 NA 326
MIR1130	TR159813|c0_g1_i1	3	0.00557	0	1	1	0	0	len=263 path=[481:0-262] [-1, 481, -2] NA 263 gi|747056783|ref|XM_011076364.1| PREDICTED: Sesamum indicum cytokinin riboside 5'-monophosphate phosphoribohydrolase LOG1-like (LOC105159335), mRNA TR159813|c0_g1_i1 gi|747056783|ref|XM_011076364.1| 84.68 235 36 0 25 259 187 421 9.00E-42 180 263
MIR1130	TR160241|c0_g1_i1	3	0.00557	0	1	0	0	15	len=621 path=[1197:0-620] [-1, 1197, -2] NA 621 NA 621
MIR1130	TR160393|c0_g1_i1	3	0.00557	0	1	1	0	15	len=368 path=[346:0-367] [-1, 346, -2] NA 368 NA 368
MIR1130	TR100183|c3_g3_i4	3	0.00557	0	1	0	0	0	len=421 path=[14567:0-39 14789:40-63 14856:64-69 14829:70-93 14784:94-126 14713:127-140 14633:141-174 14367:175-175 14368:176-179 14369:180-190 14958:191-195 14754:196-199 14805:200-363 14419:364-385 14420:386-420] [-1, 14567, 14789, 14856, 14829, 14784, 14713, 14633, 14367, 14368, 14369, 14958, 14754, 14805, 14419, 14420, -2] NA 421 NA 421
MIR1130	TR100184|c1_g1_i1	3	0.00557	0	1	0	0	0	len=695 path=[1540:0-51 1541:52-75 1550:76-221 1547:222-245 1549:246-561 1544:562-585 1545:586-694] [-1, 1540, 1541, 1550, 1547, 1549, 1544, 1545, -2] NA 695 NA 695
MIR1130	TR100288|c2_g1_i1	3	0.00557	0	1	72	0	0	len=559 path=[2361:0-128 2395:129-165 2421:166-170 2441:171-192 2428:193-216 2435:217-240 2404:241-251 2386:252-264 2427:265-322 2418:323-325 2434:326-369 2444:370-420 2436:421-451 2446:452-489 2424:490-500 2447:501-502 2448:503-558] [-1, 2361, 2395, 2421, 2441, 2428, 2435, 2404, 2386, 2427, 2418, 2434, 2444, 2436, 2446, 2424, 2447, 2448, -2] NA 559 NA 559
MIR1130	TR101259|c0_g1_i3	3	0.00557	0	1	0	0	0	len=886 path=[7286:0-52 7511:53-57 7699:58-63 7724:64-84 7648:85-131 7695:132-137 7721:138-139 7637:140-161 7819:162-169 7468:170-197 7630:198-210 7715:211-228 7683:229-242 7625:243-268 7545:269-285 7452:286-309 7822:310-336 7619:337-398 7756:399-448 7823:449-450 7672:451-474 7831:475-507 7836:508-511 7839:512-519 7728:520-543 7702:544-561 7665:562-593 7603:594-605 7782:606-608 7773:609-609 7765:…
MIR1130	TR101297|c2_g5_i1	3	0.00557	0	1	0	0	0	len=174 path=[13740:0-53 13741:54-55 13742:56-66 13743:67-69 14673:70-70 14604:71-94 14505:95-95 14398:96-98 14272:99-154 13496:155-173] [-1, 13740, 13741, 13742, 13743, 14673, 14604, 14505, 14398, 14272, 13496, -2] NA 174 NA 174
MIR1130	TR101440|c9_g9_i12	3	0.00557	0	1	0	0	0	len=1079 path=[45374:0-105 45375:106-129 45589:130-365 45420:366-380 45544:381-469 45239:470-484 45240:485-491 45241:492-492 45534:493-860 45423:861-1078] [-1, 45374, 45375, 45589, 45420, 45544, 45239, 45240, 45241, 45534, 45423, -2] ATMG01320.1 | Symbols: NAD2B, NAD2.2, NAD2 | NADH dehydrogenase 2B | chrM:327890-333105 REVERSE LENGTH=922 TR101440|c9_g9_i12 ATMG01320.1 96.3 81 3 0 1 81 489 409 3.…
MIR1130	TR101463|c2_g1_i4	3	0.00557	0	1	0	0	0	len=586 path=[1841:0-38 1898:39-363 1905:364-417 1910:418-424 1909:425-438 1907:439-463 1903:464-464 1899:465-542 1849:543-585] [-1, 1841, 1898, 1905, 1910, 1909, 1907, 1903, 1899, 1849, -2] NA 586 gi|167545|gb|M92660.1|DARAAT Daucus carota aspartate aminotransferase (cytoplasmic isoform) mRNA, complete cds TR101463|c2_g1_i4 gi|167545|gb|M92660.1|DARAAT 92.63 95 7 0 483 577 208 114 4.00E-27 133 5…
MIR1130	TR101727|c10_g4_i1	3	0.00557	0	1	1	0	0	len=222 path=[1436:0-71 1674:72-80 1686:81-104 1680:105-113 1671:114-120 1658:121-130 1641:131-131 1621:132-152 1409:153-155 1410:156-158 1411:159-164 1412:165-169 1413:170-221] [-1, 1436, 1674, 1686, 1680, 1671, 1658, 1641, 1621, 1409, 1410, 1411, 1412, 1413, -2] NA 222 NA 222
MIR1130	TR102581|c1_g2_i1	3	0.00557	0	1	0	0	0	len=817 path=[2137:0-46 2138:47-816] [-1, 2137, 2138, -2] NA 817 NA 817
MIR1130	TR102713|c1_g1_i4	3	0.00557	0	1	0	0	0	len=4441 path=[14760:0-197 14761:198-250 15317:251-383 15206:384-429 15435:430-433 15430:434-457 15425:458-458 15419:459-482 15414:483-534 14415:535-558 15407:559-743 15439:744-749 15457:750-761 14637:762-791 15353:792-976 15265:977-1008 15459:1009-1022 15406:1023-1070 15472:1071-1075 15480:1076-1076 15485:1077-1099 15489:1100-1100 15493:1101-1111 15393:1112-1143 15376:1144-1150 15349:1151-1173 1…
MIR1130	TR102775|c0_g3_i8	3	0.00557	0	1	1	0	0	len=250 path=[11127:0-37 11128:38-52 11129:53-76 11728:77-83 11903:84-104 11877:105-126 11329:127-249] [-1, 11127, 11128, 11129, 11728, 11903, 11877, 11329, -2] NA 250 NA 250
MIR1130	TR103905|c0_g1_i1	3	0.00557	0	1	0	0	0	len=591 path=[1137:0-590] [-1, 1137, -2] NA 591 NA 591
MIR1130	TR106713|c0_g1_i1	3	0.00557	0	1	0	0	14.5	len=751 path=[1457:0-750] [-1, 1457, -2] NA 751 NA 751
MIR1130	TR10921|c0_g1_i1	3	0.00557	0	1	0	0	0	len=780 path=[1552:0-698 1553:699-716 1554:717-779] [-1, 1552, 1553, 1554, -2] NA 780 NA 780
MIR1130	TR110394|c0_g1_i1	3	0.00557	0	1	0	0	0	len=345 path=[323:0-344] [-1, 323, -2] NA 345 NA 345
MIR1130	TR110677|c0_g1_i1	3	0.00557	0	1	0	0	14.5	len=248 path=[451:0-247] [-1, 451, -2] NA 248 NA 248
MIR1130	TR111389|c0_g1_i1	3	0.00557	0	1	0	0	0	len=352 path=[659:0-351] [-1, 659, -2] NA 352 NA 352
MIR1130	TR111850|c0_g1_i1	3	0.00557	0	1	5	0	0	len=488 path=[931:0-487] [-1, 931, -2] NA 488 NA 488
MIR1130	TR111992|c0_g1_i1	3	0.00557	0	1	0	0	0	len=322 path=[599:0-321] [-1, 599, -2] NA 322 NA 322
MIR1130	TR113010|c0_g1_i1	3	0.00557	0	1	0	0	0	len=297 path=[549:0-296] [-1, 549, -2] NA 297 NA 297
MIR1130	TR113931|c0_g2_i1	3	0.00557	0	1	0	0	0	len=408 path=[825:0-383 826:384-407] [-1, 825, 826, -2] NA 408 NA 408
MIR1130	TR118811|c0_g1_i1	3	0.00557	0	1	0	0	0	len=406 path=[767:0-405] [-1, 767, -2] NA 406 NA 406
MIR1130	TR11966|c0_g1_i1	3	0.00557	0	1	45	0	0	len=821 path=[799:0-820] [-1, 799, -2] NA 821 NA 821
MIR1130	TR121497|c0_g1_i1	3	0.00557	0	1	0	0	0	len=346 path=[324:0-345] [-1, 324, -2] NA 346 NA 346
MIR1130	TR12307|c0_g1_i1	3	0.00557	0	1	0	0	15.5	len=901 path=[879:0-900] [-1, 879, -2] NA 901 NA 901
MIR1130	TR123126|c0_g1_i1	3	0.00557	0	1	0	0	16	len=496 path=[474:0-495] [-1, 474, -2] NA 496 NA 496
MIR1130	TR12384|c0_g1_i1	3	0.00557	0	1	0	0	0	len=182 path=[344:0-78 345:79-102 346:103-181] [-1, 344, 345, 346, -2] NA 182 NA 182
MIR1130	TR126105|c0_g1_i1	3	0.00557	0	1	0	0	0	len=183 path=[321:0-182] [-1, 321, -2] NA 183 NA 183
MIR1130	TR127787|c0_g1_i1	3	0.00557	0	1	0	0	15	len=345 path=[323:0-344] [-1, 323, -2] NA 345 NA 345
MIR1130	TR130537|c0_g1_i1	3	0.00557	0	1	0	0	0	len=190 path=[168:0-189] [-1, 168, -2] NA 190 NA 190
MIR1130	TR138522|c0_g1_i1	3	0.00557	0	1	0	0	0	len=340 path=[635:0-339] [-1, 635, -2] NA 340 NA 340
MIR1130	TR138840|c0_g1_i1	3	0.00557	0	1	0	0	0	len=780 path=[758:0-779] [-1, 758, -2] NA 780 NA 780
MIR1130	TR144059|c1_g1_i1	3	0.00557	0	1	0	0	0	len=844 path=[822:0-843] [-1, 822, -2] NA 844 NA 844
MIR1130	TR147113|c0_g1_i1	3	0.00557	0	1	17	0	0	len=281 path=[259:0-280] [-1, 259, -2] NA 281 NA 281
MIR1130	TR147460|c0_g1_i1	3	0.00557	0	1	0	0	0	len=853 path=[1661:0-852] [-1, 1661, -2] NA 853 NA 853
MIR1130	TR148190|c0_g1_i1	3	0.00557	0	1	0	0	0	len=633 path=[611:0-632] [-1, 611, -2] NA 633 NA 633
MIR1130	TR150024|c0_g1_i1	3	0.00557	0	1	0	0	0	len=378 path=[356:0-377] [-1, 356, -2] NA 378 NA 378
MIR1130	TR1501|c0_g1_i1	3	0.00557	0	1	0	0	0	len=671 path=[1417:0-101 1418:102-670] [-1, 1417, 1418, -2] NA 671 gi|147781012|emb|AM465708.2| Vitis vinifera contig VV78X261323.6, whole genome shotgun sequence TR1501|c0_g1_i1 gi|147781012|emb|AM465708.2| 92.31 117 9 0 1 117 2871 2987 2.00E-35 161 671
MIR1130	TR151039|c0_g1_i1	3	0.00557	0	1	1	0	0	len=561 path=[539:0-560] [-1, 539, -2] NA 561 NA 561
MIR1130	TR151151|c0_g1_i1	3	0.00557	0	1	0	0	0	len=338 path=[316:0-337] [-1, 316, -2] NA 338 NA 338
MIR1130	TR15294|c0_g1_i1	3	0.00557	0	1	0	0	0	len=467 path=[445:0-466] [-1, 445, -2] NA 467 NA 467
MIR1130	TR154119|c0_g1_i1	3	0.00557	0	1	0	0	0	len=177 path=[155:0-176] [-1, 155, -2] NA 177 NA 177
MIR1130	TR160925|c0_g1_i1	3	0.00557	0	1	0	0	0	len=285 path=[525:0-284] [-1, 525, -2] NA 285 NA 285
MIR1130	TR161300|c0_g1_i1	3	0.00557	0	1	34	0	0	len=584 path=[1123:0-583] [-1, 1123, -2] NA 584 NA 584
MIR1130	TR161977|c0_g2_i1	3	0.00557	0	1	0	0	15	len=741 path=[1455:0-537 1456:538-740] [-1, 1455, 1456, -2] NA 741 NA 741
MIR1130	TR162924|c0_g2_i1	3	0.00557	0	1	0	0	0	len=347 path=[672:0-41 673:42-346] [-1, 672, 673, -2] NA 347 NA 347
MIR1130	TR166359|c0_g2_i1	3	0.00557	0	1	0	0	0	len=232 path=[454:0-43 455:44-78 456:79-231] [-1, 454, 455, 456, -2] NA 232 NA 232
MIR1130	TR168821|c0_g1_i1	3	0.00557	0	1	0	0	0	len=317 path=[295:0-316] [-1, 295, -2] NA 317 NA 317
MIR1130	TR168884|c0_g1_i1	3	0.00557	0	1	0	0	15	len=227 path=[205:0-226] [-1, 205, -2] NA 227 NA 227
MIR1130	TR173337|c0_g1_i1	3	0.00557	0	1	0	0	0	len=629 path=[607:0-628] [-1, 607, -2] NA 629 NA 629
MIR1130	TR173895|c0_g1_i1	3	0.00557	0	1	0	0	0	len=763 path=[741:0-762] [-1, 741, -2] NA 763 NA 763
MIR1130	TR174264|c0_g2_i1	3	0.00557	0	1	0	0	0	len=313 path=[596:0-294 597:295-312] [-1, 596, 597, -2] NA 313 NA 313
MIR1130	TR176206|c0_g1_i1	3	0.00557	0	1	0	0	0	len=437 path=[415:0-436] [-1, 415, -2] NA 437 NA 437
MIR1130	TR181383|c0_g1_i1	3	0.00557	0	1	0	0	0	len=207 path=[369:0-206] [-1, 369, -2] NA 207 NA 207
MIR1130	TR18274|c0_g2_i1	3	0.00557	0	1	0	0	0	len=432 path=[830:0-39 831:40-431] [-1, 830, 831, -2] NA 432 NA 432
MIR1130	TR19580|c0_g1_i1	3	0.00557	0	1	0	0	0	len=293 path=[565:0-249 566:250-292] [-1, 565, 566, -2] NA 293 NA 293
MIR1130	TR19952|c0_g1_i1	3	0.00557	0	1	0	0	0	len=253 path=[581:0-132 582:133-154 588:155-204 585:205-252] [-1, 581, 582, 588, 585, -2] NA 253 NA 253
MIR1130	TR20604|c0_g1_i1	3	0.00557	0	1	8	0	0	len=1512 path=[2997:0-1511] [-1, 2997, -2] NA 1512 NA 1512
MIR1130	TR22839|c0_g1_i1	3	0.00557	0	1	0	0	15	len=1334 path=[2694:0-46 2701:47-397 2697:398-421 2698:422-1333] [-1, 2694, 2701, 2697, 2698, -2] NA 1334 NA 1334
MIR1130	TR23063|c0_g2_i1	3	0.00557	0	1	0	0	0	len=277 path=[569:0-220 570:221-276] [-1, 569, 570, -2] NA 277 NA 277
MIR1130	TR23523|c0_g1_i1	3	0.00557	0	1	0	0	14	len=557 path=[535:0-556] [-1, 535, -2] NA 557 NA 557
MIR1130	TR23982|c0_g1_i1	3	0.00557	0	1	36	0	0	len=210 path=[415:0-157 416:158-185 417:186-209] [-1, 415, 416, 417, -2] NA 210 NA 210
MIR1130	TR24025|c0_g1_i1	3	0.00557	0	1	0	0	0	len=381 path=[847:0-66 848:67-71 849:72-90 853:91-95 852:96-265 838:266-380] [-1, 847, 848, 849, 853, 852, 838, -2] NA 381 NA 381
MIR1130	TR24780|c1_g1_i1	3	0.00557	0	1	0	0	0	len=191 path=[1790:0-62 2070:63-66 2097:67-80 2083:81-87 2065:88-88 2091:89-112 2077:113-127 2059:128-128 2087:129-137 2073:138-140 2055:141-181 1856:182-190] [-1, 1790, 2070, 2097, 2083, 2065, 2091, 2077, 2059, 2087, 2073, 2055, 1856, -2] NA 191 NA 191
MIR1130	TR26262|c0_g1_i1	3	0.00557	0	1	0	0	0	len=749 path=[1536:0-440 1537:441-459 1545:460-697 1543:698-721 1544:722-748] [-1, 1536, 1537, 1545, 1543, 1544, -2] NA 749 NA 749
MIR1130	TR28044|c0_g1_i1	3	0.00557	0	1	0	0	0	len=234 path=[524:0-135 525:136-159 529:160-192 528:193-216 523:217-233] [-1, 524, 525, 529, 528, 523, -2] NA 234 NA 234
MIR1130	TR29271|c0_g1_i1	3	0.00557	0	1	0	0	0	len=198 path=[351:0-197] [-1, 351, -2] NA 198 NA 198
MIR1130	TR30949|c0_g2_i1	3	0.00557	0	1	0	0	0	len=241 path=[463:0-76 464:77-100 465:101-240] [-1, 463, 464, 465, -2] NA 241 NA 241
MIR1130	TR33400|c0_g2_i1	3	0.00557	0	1	0	0	0	len=256 path=[483:0-68 484:69-82 485:83-255] [-1, 483, 484, 485, -2] NA 256 NA 256
MIR1130	TR34132|c0_g1_i1	3	0.00557	0	1	2	0	0	len=243 path=[466:0-90 467:91-114 468:115-242] [-1, 466, 467, 468, -2] NA 243 NA 243
MIR1130	TR34247|c0_g1_i1	3	0.00557	0	1	0	0	0	len=335 path=[699:0-90 700:91-114 705:115-174 703:175-198 704:199-334] [-1, 699, 700, 705, 703, 704, -2] NA 335 NA 335
MIR1130	TR35255|c1_g1_i1	3	0.00557	0	1	0	0	15	len=174 path=[152:0-173] [-1, 152, -2] NA 174 NA 174
MIR1130	TR36585|c0_g1_i1	3	0.00557	0	1	2	0	0	len=590 path=[1229:0-102 1230:103-127 @1239@!:128-525 1227:526-558 1228:559-589] [-1, 1229, 1230, 1239, 1227, 1228, -2] NA 590 NA 590
MIR1130	TR37679|c0_g4_i1	3	0.00557	0	1	0	0	0	len=225 path=[910:0-70 911:71-89 912:90-94 913:95-97 914:98-224] [-1, 910, 911, 912, 913, 914, -2] NA 225 NA 225
MIR1130	TR38149|c0_g2_i1	3	0.00557	0	1	0	0	0	len=194 path=[475:0-124 476:125-142 477:143-165 478:166-193] [-1, 475, 476, 477, 478, -2] NA 194 NA 194
MIR1130	TR38250|c0_g1_i1	3	0.00557	0	1	0	0	0	len=263 path=[555:0-65 556:66-89 557:90-110 558:111-134 559:135-262] [-1, 555, 556, 557, 558, 559, -2] NA 263 NA 263
MIR1130	TR38776|c1_g1_i2	3	0.00557	0	1	71	0	0	len=1474 path=[3356:0-565 3357:566-588 3364:589-676 3352:677-698 3353:699-1473] [-1, 3356, 3357, 3364, 3352, 3353, -2] NA 1474 gi|731391031|ref|XM_002268298.3| PREDICTED: Vitis vinifera uncharacterized LOC100267873 (LOC100267873), mRNA TR38776|c1_g1_i2 gi|731391031|ref|XM_002268298.3| 81.6 326 60 0 122 447 112 437 5.00E-38 170 1474
MIR1130	TR41341|c0_g2_i1	3	0.00557	0	1	3	0	11.5	len=180 path=[422:0-96 423:97-135 424:136-179] [-1, 422, 423, 424, -2] NA 180 NA 180
MIR1130	TR42526|c0_g1_i1	3	0.00557	0	1	0	0	0	len=356 path=[760:0-261 761:262-285 762:286-295 763:296-355] [-1, 760, 761, 762, 763, -2] NA 356 NA 356
MIR1130	TR42676|c0_g2_i1	3	0.00557	0	1	0	0	0	len=646 path=[1319:0-72 1320:73-645] [-1, 1319, 1320, -2] NA 646 NA 646
MIR1130	TR44087|c0_g2_i1	3	0.00557	0	1	0	0	0	len=456 path=[1021:0-225 1042:226-282 1040:283-283 1038:284-299 1020:300-455] [-1, 1021, 1042, 1040, 1038, 1020, -2] NA 456 NA 456
MIR1130	TR4458|c0_g2_i1	3	0.00557	0	1	0	0	0	len=203 path=[408:0-97 409:98-144 410:145-202] [-1, 408, 409, 410, -2] NA 203 NA 203
MIR1130	TR46044|c0_g3_i1	3	0.00557	0	1	0	0	0	len=221 path=[716:0-66 717:67-70 718:71-73 719:74-97 720:98-220] [-1, 716, 717, 718, 719, 720, -2] NA 221 NA 221
MIR1130	TR4610|c0_g1_i1	3	0.00557	0	1	0	0	0	len=849 path=[1678:0-436 1679:437-460 1680:461-848] [-1, 1678, 1679, 1680, -2] NA 849 NA 849
MIR1130	TR46298|c0_g2_i1	3	0.00557	0	1	0	0	0	len=216 path=[1039:0-57 1040:58-92 1041:93-215] [-1, 1039, 1040, 1041, -2] NA 216 NA 216
MIR1130	TR49663|c0_g1_i1	3	0.00557	0	1	10	0	0	len=715 path=[1725:0-195 1726:196-219 1727:220-223 1728:224-247 1737:248-618 1731:619-665 1732:666-714] [-1, 1725, 1726, 1727, 1728, 1737, 1731, 1732, -2] NA 715 NA 715
MIR1130	TR50409|c0_g1_i1	3	0.00557	0	1	0	0	12.5	len=568 path=[1203:0-457 1204:458-567] [-1, 1203, 1204, -2] NA 568 NA 568
MIR1130	TR52940|c0_g1_i1	3	0.00557	0	1	2	0	18	len=180 path=[1101:0-78 1102:79-82 1103:83-83 1104:84-90 1105:91-96 1106:97-106 1107:107-120 1108:121-126 1109:127-179] [-1, 1101, 1102, 1103, 1104, 1105, 1106, 1107, 1108, 1109, -2] NA 180 NA 180
MIR1130	TR52974|c0_g1_i1	3	0.00557	0	1	0	0	0	len=559 path=[1073:0-558] [-1, 1073, -2] NA 559 NA 559
MIR1130	TR53949|c0_g1_i1	3	0.00557	0	1	53	0	0	len=653 path=[1286:0-305 1287:306-329 1288:330-652] [-1, 1286, 1287, 1288, -2] NA 653 NA 653
MIR1130	TR55937|c0_g1_i1	3	0.00557	0	1	0	0	0	len=422 path=[824:0-206 825:207-230 826:231-421] [-1, 824, 825, 826, -2] NA 422 NA 422
MIR1130	TR56419|c0_g1_i1	3	0.00557	0	1	0	0	0	len=467 path=[955:0-267 956:268-291 957:292-466] [-1, 955, 956, 957, -2] NA 467 NA 467
MIR1130	TR56464|c1_g1_i1	3	0.00557	0	1	0	0	11	len=230 path=[208:0-229] [-1, 208, -2] NA 230 NA 230
MIR1130	TR57052|c0_g1_i1	3	0.00557	0	1	0	0	0	len=548 path=[1180:0-235 1181:236-259 1185:260-293 1184:294-317 1177:318-330 1178:331-354 1179:355-547] [-1, 1180, 1181, 1185, 1184, 1177, 1178, 1179, -2] NA 548 NA 548
MIR1130	TR5934|c0_g2_i1	3	0.00557	0	1	0	0	0	len=243 path=[511:0-70 512:71-105 513:106-242] [-1, 511, 512, 513, -2] NA 243 NA 243
MIR1130	TR61687|c0_g1_i1	3	0.00557	0	1	0	0	0	len=395 path=[1159:0-186 1168:187-257 1147:258-271 1148:272-281 1149:282-285 1150:286-394] [-1, 1159, 1168, 1147, 1148, 1149, 1150, -2] NA 395 NA 395
MIR1130	TR63564|c0_g1_i1	3	0.00557	0	1	1	0	0	len=735 path=[1570:0-389 1571:390-425 1572:426-449 1573:450-734] [-1, 1570, 1571, 1572, 1573, -2] NA 735 NA 735
MIR1130	TR63825|c0_g1_i1	3	0.00557	0	1	22	0	0	len=886 path=[3808:0-65 3809:66-89 3822:90-164 3821:165-514 3819:515-885] [-1, 3808, 3809, 3822, 3821, 3819, -2] NA 886 NA 886
MIR1130	TR64803|c0_g1_i4	3	0.00557	0	1	0	0	0	len=419 path=[1224:0-59 1267:60-228 1265:229-283 1263:284-307 1269:308-325 1254:326-347 1255:348-418] [-1, 1224, 1267, 1265, 1263, 1269, 1254, 1255, -2] NA 419 NA 419
MIR1130	TR65018|c0_g1_i1	3	0.00557	0	1	3	0	0	len=969 path=[1942:0-799 1943:800-823 1944:824-968] [-1, 1942, 1943, 1944, -2] NA 969 NA 969
MIR1130	TR6524|c0_g1_i1	3	0.00557	0	1	0	0	0	len=377 path=[823:0-58 824:59-376] [-1, 823, 824, -2] NA 377 NA 377
MIR1130	TR65574|c0_g2_i1	3	0.00557	0	1	1	0	0	len=264 path=[1163:0-80 1164:81-263] [-1, 1163, 1164, -2] NA 264 NA 264
MIR1130	TR65731|c1_g1_i1	3	0.00557	0	1	0	0	15	len=561 path=[1192:0-173 1193:174-197 1197:198-497 1191:498-560] [-1, 1192, 1193, 1197, 1191, -2] NA 561 NA 561
MIR1130	TR6793|c0_g1_i1	3	0.00557	0	1	0	0	15.5	len=736 path=[1579:0-260 1580:261-284 1582:285-542 1575:543-566 1576:567-567 1577:568-591 1578:592-735] [-1, 1579, 1580, 1582, 1575, 1576, 1577, 1578, -2] NA 736 NA 736
MIR1130	TR68985|c1_g1_i1	3	0.00557	0	1	0	0	0	len=1181 path=[2342:0-316 2343:317-340 2344:341-1180] [-1, 2342, 2343, 2344, -2] NA 1181 NA 1181
MIR1130	TR69242|c0_g1_i1	3	0.00557	0	1	0	0	15	len=2269 path=[4554:0-329 4555:330-353 4556:354-2268] [-1, 4554, 4555, 4556, -2] NA 2269 NA 2269
MIR1130	TR69698|c0_g1_i1	3	0.00557	0	1	0	0	0	len=470 path=[1109:0-159 1121:160-191 1124:192-217 1123:218-241 1122:242-293 1117:294-338 1118:339-469] [-1, 1109, 1121, 1124, 1123, 1122, 1117, 1118, -2] NA 470 NA 470
MIR1130	TR69834|c1_g1_i1	3	0.00557	0	1	0	0	0	len=418 path=[998:0-78 1048:79-127 1044:128-152 1052:153-155 1051:156-179 1050:180-245 1029:246-261 1039:262-284 1046:285-297 1042:298-332 1038:333-345 1025:346-417] [-1, 998, 1048, 1044, 1052, 1051, 1050, 1029, 1039, 1046, 1042, 1038, 1025, -2] NA 418 NA 418
MIR1130	TR70715|c0_g2_i1	3	0.00557	0	1	74	0	0	len=1215 path=[2408:0-255 2410:256-379 2404:380-1214] [-1, 2408, 2410, 2404, -2] NA 1215 gi|703071387|ref|XM_010090716.1| Morus notabilis hypothetical protein partial mRNA TR70715|c0_g2_i1 gi|703071387|ref|XM_010090716.1| 84.06 433 69 0 1 433 647 1079 2.00E-80 311 1215
MIR1130	TR71202|c1_g1_i1	3	0.00557	0	1	1	0	15	len=210 path=[425:0-158 426:159-182 427:183-209] [-1, 425, 426, 427, -2] NA 210 NA 210
MIR1130	TR71511|c0_g2_i1	3	0.00557	0	1	1	0	0	len=418 path=[1025:0-81 1026:82-105 1047:106-113 1045:114-179 1043:180-198 1023:199-222 1024:223-417] [-1, 1025, 1026, 1047, 1045, 1043, 1023, 1024, -2] NA 418 NA 418
MIR1130	TR74873|c0_g2_i2	3	0.00557	0	1	176	0	0	len=1008 path=[2261:0-182 2262:183-206 2263:207-230 2272:231-354 2273:355-355 2271:356-372 2269:373-396 2267:397-797 2249:798-821 2250:822-1007] [-1, 2261, 2262, 2263, 2272, 2273, 2271, 2269, 2267, 2249, 2250, -2] NA 1008 NA 1008
MIR1130	TR75519|c1_g1_i1	3	0.00557	0	1	5	0	0	len=1061 path=[2225:0-325 2226:326-349 2239:350-903 2240:904-927 2241:928-948 2231:949-966 2232:967-1060] [-1, 2225, 2226, 2239, 2240, 2241, 2231, 2232, -2] NA 1061 NA 1061
MIR1130	TR75900|c0_g1_i1	3	0.00557	0	1	0	0	0	len=1138 path=[2458:0-114 2459:115-142 2501:143-149 2502:150-364 2476:365-387 2504:388-410 2496:411-432 2494:433-593 2456:594-610 2457:611-1137] [-1, 2458, 2459, 2501, 2502, 2476, 2504, 2496, 2494, 2456, 2457, -2] NA 1138 NA 1138
MIR1130	TR76094|c0_g1_i2	3	0.00557	0	1	0	0	0	len=627 path=[1430:0-59 1444:60-354 1422:355-378 1451:379-496 1453:497-542 1452:543-566 1449:567-580 1455:581-594 1456:595-604 1406:605-626] [-1, 1430, 1444, 1422, 1451, 1453, 1452, 1449, 1455, 1456, 1406, -2] NA 627 NA 627
MIR1130	TR76371|c1_g1_i1	3	0.00557	0	1	6	0	0	len=364 path=[766:0-98 767:99-122 768:123-363] [-1, 766, 767, 768, -2] NA 364 NA 364
MIR1130	TR76961|c0_g1_i1	3	0.00557	0	1	0	0	0	len=3371 path=[7034:0-355 7035:356-379 7043:380-1122 7013:1123-1138 7039:1139-2083 7027:2084-2107 7041:2108-2418 7024:2419-2442 7038:2443-2562 7032:2563-2586 7040:2587-2938 7021:2939-2962 7037:2963-3247 7019:3248-3370] [-1, 7034, 7035, 7043, 7013, 7039, 7027, 7041, 7024, 7038, 7032, 7040, 7021, 7037, 7019, -2] NA 3371 NA 3371
MIR1130	TR77354|c0_g2_i1	3	0.00557	0	1	0	0	0	len=535 path=[1198:0-338 1199:339-362 1239:363-396 1235:397-397 1240:398-410 1236:411-411 1232:412-480 1226:481-534] [-1, 1198, 1199, 1239, 1235, 1240, 1236, 1232, 1226, -2] NA 535 NA 535
MIR1130	TR78664|c0_g1_i1	3	0.00557	0	1	39	0	0	len=639 path=[1519:0-74 1522:75-302 1525:303-310 1524:311-334 1523:335-499 1496:500-523 1521:524-618 1505:619-620 1506:621-622 1507:623-624 1508:625-626 1509:627-628 1510:629-630 1511:631-632 1512:633-634 1513:635-636 1514:637-638] [-1, 1519, 1522, 1525, 1524, 1523, 1496, 1521, 1505, 1506, 1507, 1508, 1509, 1510, 1511, 1512, 1513, 1514, -2] NA 639 NA 639
MIR1130	TR79877|c0_g1_i1	3	0.00557	0	1	0	0	0	len=524 path=[1210:0-178 1211:179-202 1219:203-229 1217:230-253 1215:254-269 1218:270-293 1216:294-294 1214:295-318 1203:319-523] [-1, 1210, 1211, 1219, 1217, 1215, 1218, 1216, 1214, 1203, -2] NA 524 NA 524
MIR1130	TR80394|c0_g1_i1	3	0.00557	0	1	0	0	0	len=825 path=[2038:0-174 2094:175-222 2102:223-241 2101:242-265 2100:266-412 2103:413-438 2097:439-457 2091:458-495 2084:496-748 2053:749-772 2054:773-800 2055:801-824] [-1, 2038, 2094, 2102, 2101, 2100, 2103, 2097, 2091, 2084, 2053, 2054, 2055, -2] NA 825 NA 825
MIR1130	TR80493|c0_g1_i1	3	0.00557	0	1	0	0	0	len=1210 path=[2690:0-90 2691:91-114 2695:115-670 2683:671-694 2684:695-697 2685:698-721 2698:722-983 2697:984-1007 2696:1008-1078 2693:1079-1102 2678:1103-1209] [-1, 2690, 2691, 2695, 2683, 2684, 2685, 2698, 2697, 2696, 2693, 2678, -2] NA 1210 NA 1210
MIR1130	TR81012|c0_g1_i1	3	0.00557	0	1	47	0	0	len=2148 path=[4500:0-575 4501:576-599 4523:600-846 4516:847-870 @4521@!:871-1407 4493:1408-1431 4494:1432-1443 4495:1444-2147] [-1, 4500, 4501, 4523, 4516, 4521, 4493, 4494, 4495, -2] NA 2148 NA 2148
MIR1130	TR81075|c1_g1_i1	3	0.00557	0	1	0	0	0	len=643 path=[1339:0-215 1340:216-239 1352:240-426 1349:427-450 1351:451-632 1343:633-634 1344:635-636 1345:637-638 1346:639-640 1347:641-642] [-1, 1339, 1340, 1352, 1349, 1351, 1343, 1344, 1345, 1346, 1347, -2] NA 643 NA 643
MIR1130	TR81825|c0_g2_i1	3	0.00557	0	1	0	0	0	len=1004 path=[6473:0-28 6474:29-52 6490:53-161 6464:162-185 6495:186-525 6494:526-679 6492:680-780 6484:781-795 6485:796-1003] [-1, 6473, 6474, 6490, 6464, 6495, 6494, 6492, 6484, 6485, -2] NA 1004 NA 1004
MIR1130	TR83253|c0_g1_i2	3	0.00557	0	1	0	0	0	len=423 path=[1189:0-79 1204:80-114 1203:115-138 1202:139-254 1201:255-297 1198:298-337 1195:338-422] [-1, 1189, 1204, 1203, 1202, 1201, 1198, 1195, -2] NA 423 NA 423
MIR1130	TR8328|c0_g1_i1	3	0.00557	0	1	0	0	15	len=218 path=[416:0-27 417:28-51 418:52-217] [-1, 416, 417, 418, -2] NA 218 NA 218
MIR1130	TR83745|c0_g1_i2	3	0.00557	0	1	0	0	0	len=1406 path=[3255:0-185 3256:186-205 3261:206-627 3245:628-651 3262:652-765 3251:766-789 3260:790-1140 3248:1141-1164 3249:1165-1405] [-1, 3255, 3256, 3261, 3245, 3262, 3251, 3260, 3248, 3249, -2] NA 1406 gi|590643813|ref|XM_007030844.1| Theobroma cacao Kinase superfamily protein (TCM_026594) mRNA, complete cds TR83745|c0_g1_i2 gi|590643813|ref|XM_007030844.1| 86.03 179 25 0 100 278 1291 1469 7…
MIR1130	TR84236|c0_g1_i2	3	0.00557	0	1	717	0	0	len=1746 path=[4657:0-844 4658:845-898 4714:899-913 4709:914-1126 4670:1127-1150 4716:1151-1216 4681:1217-1240 4712:1241-1333 4722:1334-1334 4718:1335-1363 4715:1364-1387 4711:1388-1411 4705:1412-1612 4703:1613-1636 4704:1637-1745] [-1, 4657, 4658, 4714, 4709, 4670, 4716, 4681, 4712, 4722, 4718, 4715, 4711, 4705, 4703, 4704, -2] AT4G34350.1 | Symbols: CLB6, ISPH, HDR | 4-hydroxy-3-methylbut-2-eny…
MIR1130	TR84941|c1_g1_i1	3	0.00557	0	1	1	0	0	len=959 path=[2150:0-58 2151:59-82 2156:83-166 2138:167-169 2155:170-191 2153:192-857 2145:858-881 2146:882-958] [-1, 2150, 2151, 2156, 2138, 2155, 2153, 2145, 2146, -2] NA 959 NA 959
MIR1130	TR86764|c0_g1_i2	3	0.00557	0	1	3	0	0	len=773 path=[1756:0-133 1757:134-157 1769:158-492 1750:493-516 1768:517-580 1753:581-615 1754:616-628 1755:629-772] [-1, 1756, 1757, 1769, 1750, 1768, 1753, 1754, 1755, -2] NA 773 NA 773
MIR1130	TR87692|c0_g3_i1	3	0.00557	0	1	1	0	0	len=295 path=[4834:0-98 4894:99-115 4898:116-177 4897:178-186 4891:187-192 4899:193-201 4900:202-202 4901:203-212 4824:213-237 4825:238-294] [-1, 4834, 4894, 4898, 4897, 4891, 4899, 4900, 4901, 4824, 4825, -2] NA 295 NA 295
MIR1130	TR87735|c0_g1_i2	3	0.00557	0	1	0	0	16	len=773 path=[2040:0-191 2061:192-331 2060:332-557 2056:558-598 2059:599-612 2057:613-668 2055:669-692 2046:693-772] [-1, 2040, 2061, 2060, 2056, 2059, 2057, 2055, 2046, -2] NA 773 NA 773
MIR1130	TR88467|c0_g1_i1	3	0.00557	0	1	0	0	0	len=1993 path=[4609:0-202 4610:203-226 4624:227-324 4598:325-372 4616:373-595 4623:596-700 4595:701-724 4625:725-856 4626:857-863 4614:864-887 4621:888-909 4617:910-933 4612:934-1624 4607:1625-1648 4608:1649-1992] [-1, 4609, 4610, 4624, 4598, 4616, 4623, 4595, 4625, 4626, 4614, 4621, 4617, 4612, 4607, 4608, -2] NA 1993 gi|590690836|ref|XM_007043555.1| Theobroma cacao O-acyltransferase family prot…
MIR1130	TR89476|c0_g4_i2	3	0.00557	0	1	0	0	0	len=302 path=[7675:0-36 7731:37-38 7729:39-99 7726:100-123 7718:124-182 7647:183-198 7648:199-301] [-1, 7675, 7731, 7729, 7726, 7718, 7647, 7648, -2] NA 302 NA 302
MIR1130	TR90271|c0_g2_i1	3	0.00557	0	1	0	0	0	len=374 path=[3423:0-90 3424:91-96 3485:97-106 3463:107-114 3559:115-117 3549:118-164 3536:165-177 3520:178-180 3548:181-201 3533:202-209 3518:210-218 3574:219-237 3451:238-315 3363:316-317 3364:318-373] [-1, 3423, 3424, 3485, 3463, 3559, 3549, 3536, 3520, 3548, 3533, 3518, 3574, 3451, 3363, 3364, -2] NA 374 NA 374
MIR1130	TR90449|c7_g1_i1	3	0.00557	0	1	0	0	0	len=187 path=[329:0-186] [-1, 329, -2] NA 187 NA 187
MIR1130	TR90574|c0_g2_i6	3	0.00557	0	1	20	0	0	len=1778 path=[7032:0-663 7033:664-705 7114:706-718 7108:719-1065 7048:1066-1089 7119:1090-1150 7115:1151-1297 7104:1298-1355 7109:1356-1379 7083:1380-1402 7103:1403-1593 7070:1594-1617 7071:1618-1777] [-1, 7032, 7033, 7114, 7108, 7048, 7119, 7115, 7104, 7109, 7083, 7103, 7070, 7071, -2] NA 1778 NA 1778
MIR1130	TR92051|c0_g1_i2	3	0.00557	0	1	0	0	0	len=733 path=[1968:0-55 1969:56-79 1970:80-96 1971:97-120 1998:121-209 2001:210-244 1988:245-262 1997:263-286 2002:287-310 2000:311-334 1996:335-348 1937:349-373 1986:374-440 1950:441-464 1991:465-492 1985:493-516 1999:517-593 1989:594-616 1983:617-680 1975:681-732] [-1, 1968, 1969, 1970, 1971, 1998, 2001, 1988, 1997, 2002, 2000, 1996, 1937, 1986, 1950, 1991, 1985, 1999, 1989, 1983, 1975, -2] NA …
MIR1130	TR92588|c0_g2_i1	3	0.00557	0	1	0	0	0	len=619 path=[4119:0-40 4137:41-545 4111:546-546 4112:547-618] [-1, 4119, 4137, 4111, 4112, -2] NA 619 NA 619
MIR1130	TR92619|c0_g3_i1	3	0.00557	0	1	0	0	0	len=1937 path=[7794:0-110 7795:111-134 7846:135-146 7838:147-170 7827:171-173 7853:174-197 7852:198-224 7835:225-248 7855:249-276 7834:277-342 7824:343-366 7851:367-703 7843:704-817 7823:818-1011 7753:1012-1012 7754:1013-1013 7755:1014-1017 7756:1018-1041 7850:1042-1404 7857:1405-1428 7860:1429-1445 7831:1446-1506 7821:1507-1530 7840:1531-1587 7805:1588-1611 7830:1612-1679 7736:1680-1696 7848:169…
MIR1130	TR92712|c1_g1_i1	3	0.00557	0	1	0	0	0	len=1168 path=[2677:0-173 2678:174-197 2735:198-270 2736:271-292 2740:293-304 2730:305-361 2727:362-385 2723:386-739 2705:740-763 2732:764-900 2681:901-924 2729:925-1088 2738:1089-1108 2697:1109-1112 2698:1113-1141 2699:1142-1167] [-1, 2677, 2678, 2735, 2736, 2740, 2730, 2727, 2723, 2705, 2732, 2681, 2729, 2738, 2697, 2698, 2699, -2] NA 1168 NA 1168
MIR1130	TR93573|c0_g2_i1	3	0.00557	0	1	0	0	0	len=1465 path=[3969:0-327 4009:328-511 3993:512-1230 3986:1231-1254 3987:1255-1464] [-1, 3969, 4009, 3993, 3986, 3987, -2] NA 1465 NA 1465
MIR1130	TR93670|c0_g1_i5	3	0.00557	0	1	0	0	0	len=949 path=[2417:0-41 2484:42-164 2494:165-188 2496:189-216 2491:217-222 2488:223-240 2483:241-333 2495:334-357 2497:358-364 2490:365-426 2482:427-477 2474:478-565 2412:566-589 2480:590-684 2423:685-708 2473:709-754 2485:755-783 2479:784-830 2472:831-854 2410:855-948] [-1, 2417, 2484, 2494, 2496, 2491, 2488, 2483, 2495, 2497, 2490, 2482, 2474, 2412, 2480, 2423, 2473, 2485, 2479, 2472, 2410, -2]…
MIR1130	TR94127|c0_g2_i1	3	0.00557	0	1	0	0	0	len=859 path=[2608:0-66 2683:67-92 2681:93-98 2680:99-116 2677:117-226 2645:227-250 2675:251-321 2656:322-328 2674:329-345 2670:346-457 2651:458-481 2673:482-491 2669:492-515 2678:516-552 2676:553-576 2672:577-633 2684:634-643 2637:644-858] [-1, 2608, 2683, 2681, 2680, 2677, 2645, 2675, 2656, 2674, 2670, 2651, 2673, 2669, 2678, 2676, 2672, 2684, 2637, -2] NA 859 NA 859
MIR1130	TR94270|c1_g4_i1	3	0.00557	0	1	0	0	0	len=204 path=[1375:0-124 1376:125-136 1377:137-160 1378:161-162 1379:163-186 1380:187-203] [-1, 1375, 1376, 1377, 1378, 1379, 1380, -2] NA 204 NA 204
MIR1130	TR95172|c0_g1_i2	3	0.00557	0	1	17	0	0	len=1609 path=[4317:0-508 4477:509-626 4454:627-694 4472:695-700 4467:701-727 4462:728-784 4451:785-832 4402:833-856 4436:857-983 4367:984-1007 4474:1008-1079 4469:1080-1126 4464:1127-1155 4434:1156-1181 4456:1182-1199 4445:1200-1239 4432:1240-1244 4455:1245-1268 4444:1269-1269 4431:1270-1293 4430:1294-1608] [-1, 4317, 4477, 4454, 4472, 4467, 4462, 4451, 4402, 4436, 4367, 4474, 4469, 4464, 4434, …
MIR1130	TR95544|c7_g1_i1	3	0.00557	0	1	0	0	0	len=1239 path=[2842:0-217 2874:218-246 2881:247-274 2879:275-298 2873:299-366 2880:367-758 2840:759-782 2878:783-849 2882:850-888 2829:889-912 2871:913-1087 2867:1088-1111 2876:1112-1154 2870:1155-1178 2848:1179-1199 2849:1200-1238] [-1, 2842, 2874, 2881, 2879, 2873, 2880, 2840, 2878, 2882, 2829, 2871, 2867, 2876, 2870, 2848, 2849, -2] NA 1239 NA 1239
MIR1130	TR95550|c2_g1_i1	3	0.00557	0	1	3	0	0	len=443 path=[938:0-270 939:271-294 940:295-442] [-1, 938, 939, 940, -2] NA 443 gi|694321957|ref|XM_009353848.1| PREDICTED: Pyrus x bretschneideri mediator of RNA polymerase II transcription subunit 33A-like (LOC103943542), mRNA TR95550|c2_g1_i1 gi|694321957|ref|XM_009353848.1| 83.63 171 28 0 1 171 3735 3905 2.00E-22 117 443
MIR1130	TR95607|c4_g1_i1	3	0.00557	0	1	0	0	0	len=780 path=[3028:0-415 3029:416-439 3079:440-443 3078:444-461 3076:462-464 3074:465-693 3054:694-710 3055:711-779] [-1, 3028, 3029, 3079, 3078, 3076, 3074, 3054, 3055, -2] NA 780 NA 780
MIR1130	TR95641|c0_g1_i1	3	0.00557	0	1	15	0	0	len=805 path=[2402:0-67 2403:68-84 2505:85-91 2547:92-101 2545:102-157 2542:158-181 2548:182-201 2502:202-225 2529:226-238 2535:239-338 2499:339-380 2526:381-393 2540:394-426 2513:427-458 2534:459-482 2544:483-525 2538:526-560 2533:561-603 2546:604-627 2543:628-664 2532:665-705 2521:706-730 2507:731-739 2492:740-748 2369:749-769 2370:770-804] [-1, 2402, 2403, 2505, 2547, 2545, 2542, 2548, 2502, 2…
MIR1130	TR9565|c0_g1_i1	3	0.00557	0	1	88	0	0	len=221 path=[493:0-161 494:162-220] [-1, 493, 494, -2] NA 221 NA 221
MIR1130	TR96250|c0_g2_i3	3	0.00557	0	1	0	0	0	len=579 path=[3276:0-90 3277:91-109 3405:110-202 3448:203-231 3446:232-255 3443:256-304 3417:305-328 3426:329-331 3441:332-355 3435:356-388 3424:389-412 3396:413-426 3411:427-444 3355:445-451 3394:452-569 3275:570-578] [-1, 3276, 3277, 3405, 3448, 3446, 3443, 3417, 3426, 3441, 3435, 3424, 3396, 3411, 3355, 3394, 3275, -2] NA 579 NA 579
MIR1130	TR96592|c5_g10_i6	3	0.00557	0	1	0	0	0	len=767 path=[17675:0-191 17676:192-215 18259:216-363 17550:364-387 18202:388-472 18402:473-496 18416:497-515 18246:516-531 18187:532-551 18312:552-575 18345:576-620 18409:621-635 18424:636-639 18436:640-640 18445:641-641 17570:642-678 18217:679-679 18412:680-725 17671:726-766] [-1, 17675, 17676, 18259, 17550, 18202, 18402, 18416, 18246, 18187, 18312, 18345, 18409, 18424, 18436, 18445, 17570, 182…
MIR1130	TR96818|c0_g1_i5	3	0.00557	0	1	0	0	0	len=632 path=[3794:0-163 3844:164-239 3785:240-263 3862:264-391 3792:392-415 3853:416-481 3872:482-505 3877:506-513 3870:514-542 3869:543-593 3873:594-608 3739:609-631] [-1, 3794, 3844, 3785, 3862, 3792, 3853, 3872, 3877, 3870, 3869, 3873, 3739, -2] NA 632 gi|590645955|ref|XM_007031426.1| Theobroma cacao Uncharacterized protein isoform 1 (TCM_016896) mRNA, complete cds TR96818|c0_g1_i5 gi|5906459…
MIR1130	TR96903|c1_g1_i6	3	0.00557	0	1	0	0	15	len=1071 path=[13583:0-439 13584:440-479 13708:480-563 13646:564-583 13714:584-696 13679:697-713 13680:714-737 13704:738-990 13628:991-1070] [-1, 13583, 13584, 13708, 13646, 13714, 13679, 13680, 13704, 13628, -2] NA 1071 NA 1071
MIR1130	TR97603|c0_g1_i2	3	0.00557	0	1	1	0	0	len=367 path=[1015:0-58 1030:59-64 1027:65-88 1034:89-102 1031:103-136 1028:137-214 1003:215-273 1004:274-366] [-1, 1015, 1030, 1027, 1034, 1031, 1028, 1003, 1004, -2] NA 367 NA 367
MIR1130	TR97704|c2_g3_i8	3	0.00557	0	1	9	0	0	len=2022 path=[14527:0-287 15867:288-288 15758:289-316 16155:317-319 16139:320-335 16121:336-343 16100:344-347 16073:348-352 16036:353-358 16297:359-377 16231:378-384 16249:385-408 16071:409-409 16033:410-424 16094:425-441 16068:442-442 16030:443-465 15977:466-489 16113:490-491 16089:492-495 16062:496-522 16110:523-548 16087:549-602 16182:603-605 16212:606-608 15816:609-616 16183:617-640 16214:64…
MIR1130	TR97776|c1_g1_i4	3	0.00557	0	1	0	0	0	len=3373 path=[12918:0-412 12919:413-436 13098:437-522 13082:523-547 13108:548-571 13115:572-622 13097:623-646 13112:647-658 13114:659-688 13111:689-712 13106:713-741 13095:742-1118 12992:1119-1142 13078:1143-1464 12934:1465-1488 13105:1489-1672 13093:1673-1681 13077:1682-2093 12952:2094-2117 13092:2118-2262 13062:2263-2286 13110:2287-2344 13118:2345-2353 13090:2354-2368 13117:2369-2374 13113:237…
MIR1130	TR97870|c1_g3_i1	3	0.00557	0	1	0	0	0	len=351 path=[759:0-288 760:289-325 761:326-329 762:330-350] [-1, 759, 760, 761, 762, -2] NA 351 NA 351
MIR1130	TR98029|c0_g1_i2	3	0.00557	0	1	0	0	0	len=278 path=[9528:0-45 9629:46-82 9618:83-231 9521:232-277] [-1, 9528, 9629, 9618, 9521, -2] NA 278 NA 278
MIR1130	TR98354|c0_g1_i1	3	0.00557	0	1	0	0	13	len=1030 path=[3126:0-60 3156:61-153 3181:154-169 3174:170-197 3164:198-221 3153:222-270 3098:271-294 3173:295-326 3163:327-350 3185:351-361 3180:362-396 3172:397-440 3151:441-511 3184:512-516 3178:517-540 3171:541-623 3186:624-624 3103:625-647 3169:648-658 3160:659-723 3183:724-747 3187:748-760 3158:761-816 3176:817-828 3166:829-852 3157:853-911 3070:912-939 3071:940-1029] [-1, 3126, 3156, 3181,…
MIR1130	TR99492|c0_g1_i2	3	0.00557	0	1	4	0	0	len=887 path=[1878:0-256 1886:257-372 1884:373-500 1875:501-524 1885:525-552 1883:553-576 1882:577-886] [-1, 1878, 1886, 1884, 1875, 1885, 1883, 1882, -2] NA 887 NA 887
MIR1130	TR99569|c3_g8_i1	3	0.00557	0	1	0	0	0	len=190 path=[16352:0-73 16353:74-74 16354:75-80 16355:81-81 16356:82-88 16357:89-98 16358:99-128 16359:129-139 16360:140-141 16361:142-189] [-1, 16352, 16353, 16354, 16355, 16356, 16357, 16358, 16359, 16360, 16361, -2] NA 190 NA 190
MIR1130	TR99763|c5_g1_i1	3	0.00557	0	1	0	0	0	len=198 path=[484:0-62 485:63-197] [-1, 484, 485, -2] NA 198 NA 198
MIR1130	TR101833|c2_g1_i1	3.5	0.0143	0	1	3	0	0	len=2120 path=[8966:0-234 8967:235-258 9041:259-296 9029:297-320 9014:321-387 8993:388-411 9038:412-447 9027:448-471 9012:472-543 8921:544-567 8922:568-585 8923:586-609 9054:610-798 9046:799-836 9035:837-860 9053:861-888 9044:889-969 9057:970-972 9060:973-996 9063:997-1040 9030:1041-1061 9018:1062-1194 9001:1195-1698 8918:1699-1722 8919:1723-2119] [-1, 8966, 8967, 9041, 9029, 9014, 8993, 9038, 90…
MIR1130	TR101977|c0_g1_i10	3.5	0.0143	0	1	0	0	0	len=348 path=[17689:0-148 17548:149-210 17284:211-230 17285:231-347] [17689, 17548, 17284, 17285, -2] NA 348 NA 348
MIR1130	TR102101|c9_g1_i1	3.5	0.0143	0	1	0	0	0	len=174 path=[713:0-38 714:39-40 715:41-80 @727@!:81-119 701:120-173] [-1, 713, 714, 715, 727, 701, -2] NA 174 NA 174
MIR1130	TR102107|c4_g1_i2	3.5	0.0143	0	1	0	0	0	len=827 path=[10307:0-47 10685:48-61 10503:62-303 9793:304-327 10425:328-491 10149:492-515 10150:516-826] [-1, 10307, 10685, 10503, 9793, 10425, 10149, 10150, -2] NA 827 NA 827
MIR1130	TR154982|c0_g1_i1	3.5	0.0143	0	1	0	0	0	len=261 path=[239:0-260] [-1, 239, -2] NA 261 NA 261
MIR1130	TR15523|c0_g2_i1	3.5	0.0143	0	1	0	0	0	len=521 path=[1020:0-99 1021:100-125 1022:126-520] [-1, 1020, 1021, 1022, -2] NA 521 NA 521
MIR1130	TR155620|c0_g1_i1	3.5	0.0143	0	1	0	0	0	len=1045 path=[2045:0-1044] [-1, 2045, -2] NA 1045 NA 1045
MIR1130	TR155783|c0_g1_i1	3.5	0.0143	0	1	0	0	0	len=1354 path=[5501:0-1335 5502:1336-1353] [-1, 5501, 5502, -2] NA 1354 gi|731418664|ref|XM_010662459.1| PREDICTED: Vitis vinifera SWI/SNF complex component SNF12 homolog (LOC100261825), transcript variant X3, mRNA TR155783|c0_g1_i1 gi|731418664|ref|XM_010662459.1| 83.38 788 131 0 543 1330 1775 988 3.00E-144 523 1354
MIR1130	TR156082|c0_g1_i1	3.5	0.0143	0	1	0	0	16.5	len=195 path=[173:0-194] [-1, 173, -2] NA 195 NA 195
MIR1130	TR156337|c0_g2_i1	3.5	0.0143	0	1	0	0	0	len=1741 path=[3521:0-643 3522:644-1740] [-1, 3521, 3522, -2] NA 1741 gi|349719469|emb|FQ397770.1| Vitis vinifera clone SS0AEB5YL22 TR156337|c0_g2_i1 gi|349719469|emb|FQ397770.1| 85.1 906 134 1 350 1254 1050 145 0 718 1741
MIR1130	TR156733|c0_g1_i1	3.5	0.0143	0	1	0	0	0	len=540 path=[1035:0-539] [-1, 1035, -2] NA 540 NA 540
MIR1130	TR157329|c0_g1_i1	3.5	0.0143	0	1	0	0	0	len=338 path=[680:0-276 681:277-300 682:301-337] [-1, 680, 681, 682, -2] NA 338 NA 338
MIR1130	TR158168|c0_g1_i1	3.5	0.0143	0	1	0	0	0	len=502 path=[959:0-501] [-1, 959, -2] NA 502 NA 502
MIR1130	TR158354|c0_g1_i1	3.5	0.0143	0	1	0	0	15.5	len=551 path=[1057:0-550] [-1, 1057, -2] NA 551 NA 551
MIR1130	TR158360|c0_g1_i1	3.5	0.0143	0	1	0	0	0	len=696 path=[1347:0-695] [-1, 1347, -2] NA 696 NA 696
MIR1130	TR100060|c1_g2_i1	3.5	0.0143	0	1	20	0	0	len=686 path=[3532:0-181 3533:182-185 3541:186-351 3530:352-375 3531:376-685] [-1, 3532, 3533, 3541, 3530, 3531, -2] NA 686 NA 686
MIR1130	TR100223|c1_g1_i1	3.5	0.0143	0	1	0	0	0	len=352 path=[905:0-44 919:45-125 915:126-162 916:163-186 917:187-351] [-1, 905, 919, 915, 916, 917, -2] NA 352 NA 352
MIR1130	TR100303|c4_g2_i4	3.5	0.0143	0	1	614	0	0	len=2304 path=[8654:0-25 8655:26-28 8799:29-31 8841:32-34 8821:35-37 8797:38-40 8840:41-75 8819:76-106 8794:107-436 8682:437-460 8857:461-784 8792:785-817 8877:818-832 8856:833-892 8868:893-1129 8896:1130-1160 8853:1161-1176 8867:1177-1240 8835:1241-1261 8787:1262-1385 8590:1386-1404 8898:1405-1428 8885:1429-1458 8881:1459-1478 8872:1479-1501 8806:1502-1502 8886:1503-1525 8884:1526-1550 8801:1551…
MIR1130	TR100478|c2_g1_i1	3.5	0.0143	0	1	0	0	0	len=1015 path=[993:0-1014] [-1, 993, -2] NA 1015 NA 1015
MIR1130	TR100578|c8_g12_i2	3.5	0.0143	0	1	5	0	0	len=789 path=[10617:0-76 10618:77-100 11086:101-107 11181:108-125 11130:126-134 11206:135-149 11241:150-160 11234:161-183 11222:184-207 11256:208-209 11160:210-233 11103:234-265 11258:266-269 11269:270-285 11030:286-293 11190:294-341 11152:342-357 11028:358-381 11188:382-592 11150:593-615 11228:616-663 11215:664-671 11259:672-677 11148:678-701 11091:702-705 11023:706-708 10939:709-748 10464:749-7…
MIR1130	TR100584|c2_g9_i1	3.5	0.0143	0	1	0	0	0	len=272 path=[25557:0-35 25558:36-46 25559:47-59 25560:60-67 25561:68-71 25562:72-271] [-1, 25557, 25558, 25559, 25560, 25561, 25562, -2] NA 272 NA 272
MIR1130	TR100691|c7_g1_i1	3.5	0.0143	0	1	26	0	0	len=268 path=[251:0-267] [-1, 251, -2] NA 268 gi|123657231|emb|AM455467.1| Vitis vinifera, whole genome shotgun sequence, contig VV78X047292.4, clone ENTAV 115 TR100691|c7_g1_i1 gi|123657231|emb|AM455467.1| 83.83 235 38 0 4 238 29920 29686 2.00E-39 172 268
MIR1130	TR100756|c4_g13_i1	3.5	0.0143	0	1	0	0	0	len=511 path=[26433:0-50 26825:51-89 26775:90-126 26723:127-151 26651:152-157 26771:158-179 26924:180-198 26645:199-292 25928:293-510] [-1, 26433, 26825, 26775, 26723, 26651, 26771, 26924, 26645, 25928, -2] NA 511 NA 511
MIR1130	TR100757|c1_g1_i4	3.5	0.0143	0	1	18	0	0	len=938 path=[4799:0-46 5189:47-84 5111:85-108 5242:109-111 5182:112-135 5352:136-140 5343:141-164 5372:165-181 5305:182-220 4993:221-258 5400:259-261 5406:262-274 5323:275-300 5303:301-321 5273:322-331 5225:332-348 5161:349-372 5322:373-384 5302:385-408 5272:409-426 5223:427-437 5156:438-450 5375:451-458 5341:459-478 5321:479-487 5300:488-489 5220:490-524 5363:525-525 5358:526-559 5340:560-594 5…
MIR1130	TR100760|c4_g6_i2	3.5	0.0143	0	1	0	0	0	len=522 path=[18484:0-283 18485:284-284 19448:285-451 19621:452-469 18637:470-493 18638:494-521] [-1, 18484, 18485, 19448, 19621, 18637, 18638, -2] NA 522 NA 522
MIR1130	TR100883|c17_g1_i4	3.5	0.0143	0	1	23	0	0	len=582 path=[8284:0-91 8338:92-94 8316:95-138 8348:139-162 8345:163-186 8339:187-251 8351:252-253 8310:254-426 8241:427-450 8242:451-451 8243:452-475 8244:476-581] [-1, 8284, 8338, 8316, 8348, 8345, 8339, 8351, 8310, 8241, 8242, 8243, 8244, -2] NA 582 NA 582
MIR1130	TR101009|c4_g1_i16	3.5	0.0143	0	1	414	0	0	len=2015 path=[23163:0-47 24326:48-72 24214:73-97 24561:98-136 24537:137-187 24504:188-259 24607:260-274 24629:275-278 24643:279-283 24650:284-301 24654:302-328 24497:329-378 24382:379-387 24444:388-473 24613:474-492 23862:493-497 24372:498-516 24600:517-585 24434:586-713 24663:714-740 24634:741-764 24645:765-766 24259:767-805 24581:806-824 24565:825-859 24545:860-886 24475:887-928 24343:929-1037…
MIR1130	TR101054|c0_g1_i1	3.5	0.0143	0	1	0	0	0	len=183 path=[15557:0-54 15558:55-55 15559:56-182] [-1, 15557, 15558, 15559, -2] NA 183 NA 183
MIR1130	TR101221|c3_g1_i1	3.5	0.0143	0	1	39	0	0	len=1324 path=[18092:0-1172 18809:1173-1237 18678:1238-1261 17532:1262-1323] [-1, 18092, 18809, 18678, 17532, -2] NA 1324 gi|731432423|ref|XM_010645966.1| PREDICTED: Vitis vinifera ubiquitin carboxyl-terminal hydrolase 14 (LOC100264052), mRNA TR101221|c3_g1_i1 gi|731432423|ref|XM_010645966.1| 82.31 1080 191 0 91 1170 215 1294 3.00E-175 626 1324
MIR1130	TR101252|c0_g1_i1	3.5	0.0143	0	1	0	0	0	len=503 path=[986:0-341 987:342-365 988:366-502] [-1, 986, 987, 988, -2] NA 503 NA 503
MIR1130	TR101346|c2_g9_i3	3.5	0.0143	0	1	0	0	0	len=2527 path=[24919:0-50 24920:51-60 24921:61-121 25178:122-122 @25151@!:123-1125 24796:1126-1129 25177:1130-1184 25219:1185-1206 25221:1207-1214 25216:1215-1238 25209:1239-1250 25192:1251-1251 25167:1252-1262 25132:1263-1287 25206:1288-1293 25189:1294-1370 24785:1371-1438 25165:1439-1527 25224:1528-1532 24761:1533-1543 25188:1544-1556 25128:1557-1625 25217:1626-1667 25225:1668-1678 25215:1679-1…
MIR1130	TR101368|c1_g2_i6	3.5	0.0143	0	1	0	0	0	len=4012 path=[10764:0-128 11054:129-129 11023:130-222 10923:223-246 10989:247-1435 10947:1436-1459 11020:1460-1618 10909:1619-1642 10986:1643-3347 11093:3348-3359 11085:3360-3368 11072:3369-3434 11103:3435-3470 11018:3471-3496 11084:3497-3520 11102:3521-3544 11097:3545-3561 11070:3562-3583 11014:3584-3586 11082:3587-3591 11067:3592-3592 11011:3593-3616 11078:3617-3622 11060:3623-3633 11099:3634-…
MIR1130	TR101424|c2_g1_i1	3.5	0.0143	0	1	1	0	0	len=1765 path=[23353:0-280 23354:281-301 23733:302-1378 23674:1379-1726 23343:1727-1727 23344:1728-1764] [-1, 23353, 23354, 23733, 23674, 23343, 23344, -2] ATCG01280.1 | Symbols: YCF2.2 | Chloroplast Ycf2;ATPase, AAA type, core | chrC:145291-152175 REVERSE LENGTH=6885 TR101424|c2_g1_i1 ATCG01280.1 97.06 68 2 0 247 314 5012 4945 1.00E-25 119 1765 gi|926658191|gb|KR078314.1| Capsicum baccatum var. …
MIR1130	TR101477|c6_g1_i16	3.5	0.0143	0	1	56	0	0	len=4425 path=[29725:0-36 29726:37-53 30092:54-81 30057:82-334 29641:335-358 30010:359-560 29669:561-584 30086:585-955 29739:956-979 30051:980-1425 30137:1426-1449 30145:1450-1486 30048:1487-1505 30135:1506-1517 30134:1518-1536 30127:1537-1608 30140:1609-1609 29994:1610-1625 30100:1626-1631 30116:1632-1769 30037:1770-1793 30097:1794-1844 30071:1845-1868 30033:1869-1904 29985:1905-1928 30069:1929-…
MIR1130	TR101799|c9_g2_i6	3.5	0.0143	0	1	238	0	0	len=2922 path=[22151:0-65 22829:66-79 22761:80-100 22872:101-105 22824:106-129 22756:130-153 22870:154-154 22819:155-178 22750:179-255 22662:256-509 22364:510-533 22862:534-660 23027:661-716 22653:717-736 22735:737-824 21955:825-848 22896:849-994 23031:995-1025 23054:1026-1032 23086:1033-1049 22921:1050-1069 22889:1070-1085 22786:1086-1146 22846:1147-1152 23035:1153-1164 22782:1165-1165 22706:116…
MIR1130	TR102182|c5_g2_i9	3.5	0.0143	0	1	26	0	0	len=2313 path=[7129:0-365 7222:366-385 7227:386-451 7209:452-596 7059:597-612 @7200@!:613-1414 7160:1415-1432 7177:1433-1538 7220:1539-1546 7214:1547-1620 7198:1621-1626 7229:1627-1628 7165:1629-1644 7218:1645-1649 7213:1650-1726 7134:1727-1748 7216:1749-1749 7212:1750-1853 7184:1854-1901 7206:1902-1925 7195:1926-1938 7171:1939-1961 7205:1962-1991 7194:1992-2066 7169:2067-2169 7099:2170-2170 7100…
MIR1130	TR102248|c4_g2_i2	3.5	0.0143	0	1	192	0	11	len=2745 path=[7661:0-58 7755:59-74 7751:75-96 7746:97-185 7692:186-202 7693:203-226 7729:227-347 7717:348-371 7739:372-569 7686:570-599 7727:600-791 7700:792-812 7736:813-845 7748:846-851 7756:852-905 7753:906-923 7747:924-963 7742:964-983 7732:984-1007 7719:1008-1886 7658:1887-2744] [-1, 7661, 7755, 7751, 7746, 7692, 7693, 7729, 7717, 7739, 7686, 7727, 7700, 7736, 7748, 7756, 7753, 7747, 7742, …
MIR1130	TR102256|c8_g6_i5	3.5	0.0143	0	1	0	0	0	len=1682 path=[20163:0-274 20164:275-298 21735:299-751 21052:752-770 21547:771-1106 21980:1107-1116 21996:1117-1140 22008:1141-1175 21830:1176-1199 21964:1200-1207 21890:1208-1223 21858:1224-1231 21817:1232-1264 21759:1265-1303 21688:1304-1318 21490:1319-1372 21347:1373-1396 21593:1397-1420 21850:1421-1426 21808:1427-1450 21676:1451-1484 21747:1485-1519 21584:1520-1542 21673:1543-1549 20880:1550-…
MIR1130	TR102300|c4_g7_i1	3.5	0.0143	0	1	3	0	0	len=889 path=[16372:0-391 17317:392-568 15677:569-592 15678:593-888] [-1, 16372, 17317, 15677, 15678, -2] NA 889 NA 889
MIR1130	TR102401|c6_g1_i4	3.5	0.0143	0	1	1	0	0	len=2018 path=[8008:0-67 8009:68-92 8217:93-107 8254:108-131 8247:132-161 8234:162-185 8261:186-204 8233:205-278 8214:279-485 8163:486-509 8230:510-557 8211:558-581 8245:582-598 8229:599-622 8210:623-638 8253:639-662 8244:663-678 8228:679-702 8252:703-705 8243:706-729 8227:730-758 8257:759-782 8263:783-823 8225:824-844 8266:845-863 8117:864-888 8260:889-1143 8241:1144-1176 8256:1177-1223 8264:122…
MIR1130	TR102507|c5_g1_i1	3.5	0.0143	0	1	0	0	0	len=452 path=[3988:0-39 3989:40-63 4033:64-429 4010:430-430 4011:431-451] [-1, 3988, 3989, 4033, 4010, 4011, -2] NA 452 NA 452
MIR1130	TR102665|c0_g1_i1	3.5	0.0143	0	1	0	0	0	len=1034 path=[2282:0-406 2283:407-430 2371:431-472 2365:473-512 2381:513-568 2382:569-571 2375:572-576 2373:577-593 2367:594-595 2359:596-1008 2383:1009-1009 2384:1010-1015 2385:1016-1016 2386:1017-1022 2387:1023-1023 2309:1024-1033] [-1, 2282, 2283, 2371, 2365, 2381, 2382, 2375, 2373, 2367, 2359, 2383, 2384, 2385, 2386, 2387, 2309, -2] NA 1034 NA 1034
MIR1130	TR102670|c4_g1_i1	3.5	0.0143	0	1	0	0	0	len=297 path=[275:0-296] [-1, 275, -2] NA 297 NA 297
MIR1130	TR102712|c0_g6_i3	3.5	0.0143	0	1	552	0	12	len=2498 path=[15770:0-214 16270:215-271 16478:272-275 16376:276-276 16259:277-297 16532:298-335 16579:336-404 16614:405-420 16668:421-439 16633:440-482 16572:483-508 16335:509-547 16518:548-565 16605:566-613 16630:614-627 16514:628-669 16674:670-685 16433:686-720 16644:721-728 16629:729-781 16565:782-783 16201:784-805 16675:806-807 16693:808-823 16602:824-849 16563:850-850 16509:851-918 16197:91…
MIR1130	TR102717|c1_g1_i6	3.5	0.0143	0	1	2	0	0	len=5139 path=[22582:0-298 22583:299-322 22891:323-393 22505:394-417 23112:418-714 22979:715-828 23210:829-844 23226:845-874 23233:875-887 23201:888-940 23192:941-958 23175:959-998 23211:999-999 23108:1000-1040 23047:1041-1064 22973:1065-1183 23145:1184-1455 23200:1456-1498 23191:1499-1516 23174:1517-1540 23212:1541-1542 23227:1543-1569 23104:1570-1636 23044:1637-1649 22874:1650-1858 22243:1859-1…
MIR1130	TR102720|c1_g1_i7	3.5	0.0143	0	1	368	0	0	len=11503 path=[35904:0-2203 35905:2204-2227 37012:2228-2620 36729:2621-2644 37237:2645-2947 35777:2948-2971 37126:2972-5278 37442:5279-5327 37581:5328-5342 37408:5343-5385 37441:5386-5401 37363:5402-5425 37582:5426-5435 37218:5436-5464 37362:5465-5520 37466:5521-5564 37488:5565-5619 37405:5620-5632 37487:5633-5667 37583:5668-5669 37610:5670-5683 37403:5684-5693 37357:5694-5694 36960:5695-5734 37…
MIR1130	TR102788|c9_g4_i1	3.5	0.0143	0	1	4	0	0	len=1720 path=[15724:0-69 17668:70-78 17443:79-156 17951:157-162 17989:163-172 18021:173-173 18049:174-178 18077:179-179 18104:180-181 18128:182-186 18152:187-202 18175:203-218 18053:219-245 17994:246-255 18080:256-269 18054:270-273 17505:274-305 17406:306-329 17287:330-334 16778:335-346 17768:347-349 16963:350-358 16774:359-483 16174:484-507 16959:508-889 16718:890-913 16771:914-1062 16108:1063-…
MIR1130	TR102962|c0_g1_i1	3.5	0.0143	0	1	0	0	0	len=374 path=[22189:0-67 22190:68-72 22191:73-124 22589:125-143 22026:144-144 22408:145-240 22324:241-242 22470:243-283 22405:284-284 22556:285-315 22521:316-373] [-1, 22189, 22190, 22191, 22589, 22026, 22408, 22324, 22470, 22405, 22556, 22521] NA 374 NA 374
MIR1130	TR102971|c4_g3_i3	3.5	0.0143	0	1	0	0	0	len=2349 path=[15294:0-726 15295:727-743 15296:744-747 16067:748-1023 15540:1024-1047 15982:1048-1159 15431:1160-1167 15432:1168-1199 16281:1200-1205 16288:1206-1212 16128:1213-1267 16217:1268-1279 16258:1280-1283 16167:1284-1300 16124:1301-1324 15970:1325-1326 16247:1327-1327 16239:1328-1340 16230:1341-1367 16215:1368-1372 16190:1373-1376 16159:1377-1386 16108:1387-1400 16238:1401-1410 16228:141…
MIR1130	TR103023|c6_g2_i1	3.5	0.0143	0	1	0	0	0	len=216 path=[486:0-66 487:67-90 502:91-133 500:134-158 492:159-215] [-1, 486, 487, 502, 500, 492, -2] NA 216 NA 216
MIR1130	TR103550|c0_g1_i1	3.5	0.0143	0	1	0	0	0	len=246 path=[447:0-245] [-1, 447, -2] NA 246 NA 246
MIR1130	TR1040|c0_g2_i1	3.5	0.0143	0	1	0	0	0	len=647 path=[1264:0-588 1265:589-646] [-1, 1264, 1265, -2] NA 647 NA 647
MIR1130	TR104884|c0_g1_i1	3.5	0.0143	0	1	21	0	0	len=825 path=[803:0-824] [-1, 803, -2] NA 825 NA 825
MIR1130	TR10545|c0_g2_i1	3.5	0.0143	0	1	6	0	0	len=1057 path=[2088:0-298 2089:299-316 2090:317-1056] [-1, 2088, 2089, 2090, -2] NA 1057 NA 1057
MIR1130	TR105882|c0_g1_i1	3.5	0.0143	0	1	0	0	13	len=671 path=[1297:0-670] [-1, 1297, -2] NA 671 NA 671
MIR1130	TR106005|c0_g1_i1	3.5	0.0143	0	1	0	0	0	len=306 path=[567:0-305] [-1, 567, -2] NA 306 NA 306
MIR1130	TR106085|c0_g1_i1	3.5	0.0143	0	1	0	0	0	len=778 path=[756:0-777] [-1, 756, -2] NA 778 NA 778
MIR1130	TR106313|c0_g1_i1	3.5	0.0143	0	1	0	0	0	len=204 path=[182:0-203] [-1, 182, -2] NA 204 NA 204
MIR1130	TR107459|c0_g1_i1	3.5	0.0143	0	1	0	0	0	len=278 path=[511:0-277] [-1, 511, -2] NA 278 NA 278
MIR1130	TR107699|c0_g1_i1	3.5	0.0143	0	1	0	0	0	len=529 path=[507:0-528] [-1, 507, -2] NA 529 NA 529
MIR1130	TR108166|c0_g1_i1	3.5	0.0143	0	1	0	0	0	len=471 path=[922:0-369 923:370-393 924:394-470] [-1, 922, 923, 924, -2] NA 471 NA 471
MIR1130	TR108976|c0_g1_i1	3.5	0.0143	0	1	0	0	0	len=206 path=[367:0-205] [-1, 367, -2] NA 206 NA 206
MIR1130	TR110368|c0_g1_i1	3.5	0.0143	0	1	0	0	0	len=339 path=[317:0-338] [-1, 317, -2] NA 339 NA 339
MIR1130	TR112306|c0_g1_i1	3.5	0.0143	0	1	0	0	0	len=361 path=[339:0-360] [-1, 339, -2] NA 361 NA 361
MIR1130	TR112526|c0_g1_i1	3.5	0.0143	0	1	0	0	0	len=329 path=[613:0-328] [-1, 613, -2] NA 329 NA 329
MIR1130	TR114104|c0_g1_i1	3.5	0.0143	0	1	0	0	0	len=207 path=[185:0-206] [-1, 185, -2] NA 207 NA 207
MIR1130	TR115665|c0_g1_i1	3.5	0.0143	0	1	0	0	0	len=235 path=[213:0-234] [-1, 213, -2] NA 235 NA 235
MIR1130	TR116855|c0_g1_i1	3.5	0.0143	0	1	1	0	0	len=251 path=[457:0-250] [-1, 457, -2] NA 251 NA 251
MIR1130	TR117235|c0_g1_i1	3.5	0.0143	0	1	0	0	0	len=197 path=[175:0-196] [-1, 175, -2] NA 197 NA 197
MIR1130	TR117327|c0_g1_i1	3.5	0.0143	0	1	0	0	15.5	len=319 path=[593:0-318] [-1, 593, -2] NA 319 NA 319
MIR1130	TR118775|c0_g1_i1	3.5	0.0143	0	1	5	0	0	len=406 path=[384:0-405] [-1, 384, -2] NA 406 NA 406
MIR1130	TR120763|c0_g1_i1	3.5	0.0143	0	1	0	0	0	len=723 path=[701:0-722] [-1, 701, -2] NA 723 NA 723
MIR1130	TR120860|c0_g1_i1	3.5	0.0143	0	1	0	0	0	len=394 path=[743:0-393] [-1, 743, -2] NA 394 NA 394
MIR1130	TR122645|c0_g1_i1	3.5	0.0143	0	1	0	0	0	len=281 path=[517:0-280] [-1, 517, -2] NA 281 NA 281
MIR1130	TR123036|c0_g1_i1	3.5	0.0143	0	1	0	0	0	len=398 path=[376:0-397] [-1, 376, -2] NA 398 NA 398
MIR1130	TR123219|c0_g1_i1	3.5	0.0143	0	1	0	0	0	len=341 path=[637:0-340] [-1, 637, -2] NA 341 NA 341
MIR1130	TR123797|c0_g1_i1	3.5	0.0143	0	1	0	0	0	len=302 path=[280:0-301] [-1, 280, -2] NA 302 NA 302
MIR1130	TR12578|c0_g1_i1	3.5	0.0143	0	1	0	0	0	len=711 path=[1426:0-601 1427:602-625 1428:626-710] [-1, 1426, 1427, 1428, -2] NA 711 NA 711
MIR1130	TR126474|c0_g1_i1	3.5	0.0143	0	1	0	0	11	len=254 path=[463:0-253] [-1, 463, -2] NA 254 NA 254
MIR1130	TR126542|c0_g1_i1	3.5	0.0143	0	1	0	0	0	len=353 path=[661:0-352] [-1, 661, -2] NA 353 NA 353
MIR1130	TR126875|c0_g1_i1	3.5	0.0143	0	1	0	0	0	len=233 path=[421:0-232] [-1, 421, -2] NA 233 NA 233
MIR1130	TR128310|c0_g1_i1	3.5	0.0143	0	1	0	0	0	len=269 path=[247:0-268] [-1, 247, -2] NA 269 NA 269
MIR1130	TR130403|c0_g1_i1	3.5	0.0143	0	1	0	0	0	len=999 path=[977:0-998] [-1, 977, -2] NA 999 NA 999
MIR1130	TR135279|c0_g1_i1	3.5	0.0143	0	1	0	0	0	len=241 path=[437:0-240] [-1, 437, -2] NA 241 NA 241
MIR1130	TR135522|c0_g1_i1	3.5	0.0143	0	1	3	0	0	len=589 path=[1133:0-588] [-1, 1133, -2] NA 589 NA 589
MIR1130	TR135712|c0_g1_i1	3.5	0.0143	0	1	0	0	0	len=472 path=[899:0-471] [-1, 899, -2] NA 472 NA 472
MIR1130	TR136047|c0_g1_i1	3.5	0.0143	0	1	0	0	12	len=299 path=[277:0-298] [-1, 277, -2] NA 299 gi|743895790|ref|XR_844511.1| PREDICTED: Populus euphratica xylem cysteine proteinase 2-like (LOC105137202), transcript variant X2, misc_RNA TR136047|c0_g1_i1 gi|743895790|ref|XR_844511.1| 82.23 287 51 0 1 287 971 685 6.00E-37 165 299
MIR1130	TR13647|c0_g2_i1	3.5	0.0143	0	1	2	0	0	len=812 path=[1595:0-352 1596:353-370 1597:371-811] [-1, 1595, 1596, 1597, -2] NA 812 NA 812
MIR1130	TR136722|c0_g1_i1	3.5	0.0143	0	1	0	0	0	len=257 path=[469:0-256] [-1, 469, -2] NA 257 NA 257
MIR1130	TR137229|c0_g1_i1	3.5	0.0143	0	1	0	0	0	len=710 path=[1375:0-709] [-1, 1375, -2] NA 710 NA 710
MIR1130	TR141141|c0_g1_i1	3.5	0.0143	0	1	0	0	0	len=183 path=[321:0-182] [-1, 321, -2] NA 183 NA 183
MIR1130	TR141615|c0_g1_i1	3.5	0.0143	0	1	0	0	0	len=293 path=[541:0-292] [-1, 541, -2] NA 293 NA 293
MIR1130	TR141640|c0_g1_i1	3.5	0.0143	0	1	0	0	0	len=285 path=[525:0-284] [-1, 525, -2] NA 285 NA 285
MIR1130	TR143167|c0_g1_i1	3.5	0.0143	0	1	0	0	0	len=351 path=[329:0-350] [-1, 329, -2] NA 351 NA 351
MIR1130	TR144233|c0_g1_i1	3.5	0.0143	0	1	2	0	0	len=736 path=[1427:0-735] [-1, 1427, -2] NA 736 NA 736
MIR1130	TR14429|c0_g1_i1	3.5	0.0143	0	1	0	0	0	len=846 path=[1720:0-305 1721:306-329 1722:330-845] [-1, 1720, 1721, 1722, -2] NA 846 NA 846
MIR1130	TR145789|c0_g1_i1	3.5	0.0143	0	1	0	0	0	len=393 path=[371:0-392] [-1, 371, -2] NA 393 NA 393
MIR1130	TR147139|c0_g1_i1	3.5	0.0143	0	1	0	0	0	len=220 path=[198:0-219] [-1, 198, -2] NA 220 NA 220
MIR1130	TR147685|c0_g1_i1	3.5	0.0143	0	1	0	0	0	len=203 path=[361:0-202] [-1, 361, -2] NA 203 NA 203
MIR1130	TR148098|c0_g1_i1	3.5	0.0143	0	1	0	0	11	len=332 path=[310:0-331] [-1, 310, -2] NA 332 NA 332
MIR1130	TR151680|c0_g1_i1	3.5	0.0143	0	1	0	0	0	len=239 path=[217:0-238] [-1, 217, -2] NA 239 NA 239
MIR1130	TR151956|c0_g1_i1	3.5	0.0143	0	1	0	0	0	len=486 path=[927:0-485] [-1, 927, -2] NA 486 NA 486
MIR1130	TR154099|c0_g1_i1	3.5	0.0143	0	1	0	0	0	len=245 path=[445:0-244] [-1, 445, -2] NA 245 NA 245
MIR1130	TR154935|c0_g1_i1	3.5	0.0143	0	1	0	0	0	len=407 path=[385:0-406] [-1, 385, -2] NA 407 NA 407
MIR1130	TR160596|c0_g1_i1	3.5	0.0143	0	1	0	0	0	len=419 path=[793:0-418] [-1, 793, -2] NA 419 NA 419
MIR1130	TR162580|c0_g1_i1	3.5	0.0143	0	1	0	0	12	len=391 path=[369:0-390] [-1, 369, -2] NA 391 gi|731419416|ref|XM_010662711.1| PREDICTED: Vitis vinifera pentatricopeptide repeat-containing protein At4g21065 (LOC100266421), mRNA TR162580|c0_g1_i1 gi|731419416|ref|XM_010662711.1| 83.84 297 48 0 26 322 1216 1512 6.00E-50 208 391
MIR1130	TR166340|c0_g1_i1	3.5	0.0143	0	1	0	0	0	len=405 path=[765:0-404] [-1, 765, -2] NA 405 NA 405
MIR1130	TR167340|c0_g1_i1	3.5	0.0143	0	1	7	0	0	len=298 path=[551:0-297] [-1, 551, -2] NA 298 NA 298
MIR1130	TR167547|c0_g2_i1	3.5	0.0143	0	1	0	0	0	len=308 path=[608:0-42 609:43-307] [-1, 608, 609, -2] NA 308 NA 308
MIR1130	TR168807|c0_g1_i1	3.5	0.0143	0	1	0	0	0	len=282 path=[260:0-281] [-1, 260, -2] NA 282 NA 282
MIR1130	TR169676|c0_g1_i1	3.5	0.0143	0	1	0	0	0	len=180 path=[315:0-179] [-1, 315, -2] NA 180 NA 180
MIR1130	TR170637|c0_g1_i1	3.5	0.0143	0	1	0	0	0	len=546 path=[524:0-545] [-1, 524, -2] NA 546 NA 546
MIR1130	TR171259|c0_g1_i1	3.5	0.0143	0	1	0	0	0	len=279 path=[513:0-278] [-1, 513, -2] NA 279 NA 279
MIR1130	TR171521|c0_g1_i1	3.5	0.0143	0	1	0	0	0	len=345 path=[323:0-344] [-1, 323, -2] NA 345 NA 345
MIR1130	TR17220|c0_g1_i1	3.5	0.0143	0	1	0	0	0	len=215 path=[410:0-56 411:57-80 412:81-214] [-1, 410, 411, 412, -2] NA 215 NA 215
MIR1130	TR172510|c0_g1_i1	3.5	0.0143	0	1	0	0	0	len=216 path=[387:0-215] [-1, 387, -2] NA 216 NA 216
MIR1130	TR175424|c0_g1_i1	3.5	0.0143	0	1	0	0	0	len=188 path=[166:0-187] [-1, 166, -2] NA 188 NA 188
MIR1130	TR176205|c0_g1_i1	3.5	0.0143	0	1	0	0	0	len=296 path=[274:0-295] [-1, 274, -2] NA 296 NA 296
MIR1130	TR176431|c0_g1_i1	3.5	0.0143	0	1	0	0	0	len=324 path=[603:0-323] [-1, 603, -2] NA 324 NA 324
MIR1130	TR177132|c0_g1_i1	3.5	0.0143	0	1	0	0	0	len=288 path=[531:0-287] [-1, 531, -2] NA 288 NA 288
MIR1130	TR18811|c0_g1_i1	3.5	0.0143	0	1	2	0	0	len=216 path=[415:0-171 416:172-195 417:196-196 418:197-215] [-1, 415, 416, 417, 418, -2] NA 216 NA 216
MIR1130	TR19144|c0_g1_i1	3.5	0.0143	0	1	0	0	0	len=564 path=[1108:0-347 1109:348-371 1110:372-563] [-1, 1108, 1109, 1110, -2] NA 564 NA 564
MIR1130	TR19521|c0_g1_i1	3.5	0.0143	0	1	0	0	0	len=255 path=[514:0-147 515:148-171 516:172-254] [-1, 514, 515, 516, -2] NA 255 NA 255
MIR1130	TR20166|c0_g1_i1	3.5	0.0143	0	1	0	0	0	len=263 path=[481:0-262] [-1, 481, -2] NA 263 NA 263
MIR1130	TR20558|c0_g1_i1	3.5	0.0143	0	1	0	0	0	len=236 path=[427:0-235] [-1, 427, -2] NA 236 NA 236
MIR1130	TR22147|c0_g2_i2	3.5	0.0143	0	1	0	0	0	len=413 path=[917:0-57 925:58-97 930:98-130 928:131-139 923:140-163 903:164-412] [-1, 917, 925, 930, 928, 923, 903, -2] NA 413 NA 413
MIR1130	TR22756|c0_g1_i1	3.5	0.0143	0	1	0	0	0	len=987 path=[1989:0-150 1994:151-611 1992:612-986] [-1, 1989, 1994, 1992, -2] NA 987 NA 987
MIR1130	TR23143|c0_g2_i1	3.5	0.0143	0	1	0	0	0	len=628 path=[1249:0-124 1250:125-627] [-1, 1249, 1250, -2] NA 628 NA 628
MIR1130	TR23412|c0_g1_i1	3.5	0.0143	0	1	0	0	0	len=398 path=[838:0-182 839:183-185 840:186-209 841:210-397] [-1, 838, 839, 840, 841, -2] NA 398 NA 398
MIR1130	TR23608|c0_g2_i1	3.5	0.0143	0	1	0	0	0	len=523 path=[1062:0-69 1063:70-74 1064:75-98 1065:99-522] [-1, 1062, 1063, 1064, 1065, -2] NA 523 NA 523
MIR1130	TR23752|c0_g1_i1	3.5	0.0143	0	1	0	0	0	len=705 path=[1405:0-76 1406:77-704] [-1, 1405, 1406, -2] NA 705 NA 705
MIR1130	TR24342|c0_g1_i1	3.5	0.0143	0	1	0	0	0	len=487 path=[978:0-171 979:172-195 980:196-486] [-1, 978, 979, 980, -2] NA 487 NA 487
MIR1130	TR24455|c0_g1_i1	3.5	0.0143	0	1	0	0	0	len=318 path=[689:0-211 690:212-235 697:236-268 696:269-292 695:293-317] [-1, 689, 690, 697, 696, 695, -2] NA 318 NA 318
MIR1130	TR25055|c0_g1_i1	3.5	0.0143	0	1	0	0	0	len=1127 path=[2258:0-435 2259:436-459 2260:460-1126] [-1, 2258, 2259, 2260, -2] NA 1127 NA 1127
MIR1130	TR25427|c0_g1_i1	3.5	0.0143	0	1	0	0	15.5	len=617 path=[1287:0-252 1288:253-276 1293:277-536 1291:537-560 1292:561-616] [-1, 1287, 1288, 1293, 1291, 1292, -2] NA 617 NA 617
MIR1130	TR2602|c0_g2_i1	3.5	0.0143	0	1	0	0	0	len=337 path=[962:0-285 963:286-289 964:290-336] [-1, 962, 963, 964, -2] NA 337 NA 337
MIR1130	TR26995|c0_g1_i1	3.5	0.0143	0	1	0	0	0	len=891 path=[1762:0-150 1763:151-174 1764:175-890] [-1, 1762, 1763, 1764, -2] NA 891 NA 891
MIR1130	TR27125|c0_g1_i1	3.5	0.0143	0	1	0	0	0	len=235 path=[474:0-205 475:206-229 476:230-234] [-1, 474, 475, 476, -2] NA 235 NA 235
MIR1130	TR27698|c0_g2_i1	3.5	0.0143	0	1	0	0	0	len=288 path=[621:0-173 622:174-287] [-1, 621, 622, -2] NA 288 NA 288
MIR1130	TR27821|c0_g1_i1	3.5	0.0143	0	1	0	0	0	len=195 path=[345:0-194] [-1, 345, -2] NA 195 NA 195
MIR1130	TR27902|c0_g2_i1	3.5	0.0143	0	1	0	0	0	len=204 path=[675:0-53 676:54-84 677:85-203] [-1, 675, 676, 677, -2] NA 204 NA 204
MIR1130	TR28991|c0_g2_i1	3.5	0.0143	0	1	3	0	0	len=508 path=[1165:0-82 1166:83-507] [-1, 1165, 1166, -2] NA 508 NA 508
MIR1130	TR30475|c0_g1_i1	3.5	0.0143	0	1	0	0	0	len=1450 path=[2929:0-1232 2930:1233-1256 2935:1257-1331 2933:1332-1355 2934:1356-1449] [-1, 2929, 2930, 2935, 2933, 2934, -2] NA 1450 NA 1450
MIR1130	TR30978|c0_g2_i1	3.5	0.0143	0	1	3	0	0	len=207 path=[419:0-66 420:67-91 421:92-206] [-1, 419, 420, 421, -2] NA 207 NA 207
MIR1130	TR31356|c0_g1_i1	3.5	0.0143	0	1	0	0	0	len=252 path=[711:0-98 715:99-232 708:233-251] [-1, 711, 715, 708, -2] NA 252 gi|374081932|gb|JQ248574.1| Daucus carota subsp. sativus mitochondrion, complete genome TR31356|c0_g1_i1 gi|374081932|gb|JQ248574.1| 93.51 77 5 0 124 200 224740 224664 2.00E-21 113 252
MIR1130	TR33151|c0_g1_i1	3.5	0.0143	0	1	2	0	0	len=215 path=[410:0-80 411:81-104 412:105-214] [-1, 410, 411, 412, -2] NA 215 NA 215
MIR1130	TR33710|c0_g1_i1	3.5	0.0143	0	1	0	0	16	len=790 path=[1612:0-158 1619:159-692 1615:693-716 1616:717-789] [-1, 1612, 1619, 1615, 1616, -2] NA 790 NA 790
MIR1130	TR33733|c0_g1_i1	3.5	0.0143	0	1	0	0	0	len=721 path=[1422:0-525 1423:526-549 1424:550-720] [-1, 1422, 1423, 1424, -2] NA 721 NA 721
MIR1130	TR3383|c0_g1_i1	3.5	0.0143	0	1	0	0	0	len=417 path=[835:0-337 836:338-380 837:381-416] [-1, 835, 836, 837, -2] NA 417 NA 417
MIR1130	TR34161|c0_g1_i1	3.5	0.0143	0	1	0	0	15.5	len=462 path=[927:0-461] [-1, 927, -2] NA 462 NA 462
MIR1130	TR34187|c0_g1_i1	3.5	0.0143	0	1	0	0	0	len=236 path=[449:0-157 450:158-235] [-1, 449, 450, -2] NA 236 NA 236
MIR1130	TR34296|c0_g1_i1	3.5	0.0143	0	1	0	0	0	len=510 path=[1024:0-315 1025:316-339 1026:340-509] [-1, 1024, 1025, 1026, -2] NA 510 NA 510
MIR1130	TR34649|c1_g1_i1	3.5	0.0143	0	1	0	0	0	len=397 path=[749:0-396] [-1, 749, -2] NA 397 NA 397
MIR1130	TR34831|c0_g1_i1	3.5	0.0143	0	1	0	0	0	len=911 path=[889:0-910] [-1, 889, -2] NA 911 NA 911
MIR1130	TR35084|c0_g1_i1	3.5	0.0143	0	1	0	0	0	len=404 path=[763:0-403] [-1, 763, -2] NA 404 NA 404
MIR1130	TR36655|c0_g1_i1	3.5	0.0143	0	1	0	0	0	len=309 path=[650:0-108 651:109-132 655:133-168 654:169-192 649:193-308] [-1, 650, 651, 655, 654, 649, -2] NA 309 NA 309
MIR1130	TR37986|c0_g1_i1	3.5	0.0143	0	1	10	0	0	len=788 path=[1729:0-309 1730:310-333 1736:334-587 1733:588-611 1735:612-757 1727:758-781 1728:782-787] [-1, 1729, 1730, 1736, 1733, 1735, 1727, 1728, -2] NA 788 NA 788
MIR1130	TR39643|c0_g2_i1	3.5	0.0143	0	1	0	0	0	len=187 path=[500:0-59 507:60-90 510:91-97 508:98-111 505:112-135 499:136-186] [-1, 500, 507, 510, 508, 505, 499, -2] NA 187 NA 187
MIR1130	TR39744|c0_g1_i1	3.5	0.0143	0	1	0	0	0	len=391 path=[786:0-216 787:217-240 788:241-390] [-1, 786, 787, 788, -2] NA 391 NA 391
MIR1130	TR40171|c1_g1_i1	3.5	0.0143	0	1	0	0	0	len=1606 path=[3464:0-691 3465:692-723 @3475@!:724-1348 3468:1349-1366 3473:1367-1470 3462:1471-1494 3463:1495-1605] [-1, 3464, 3465, 3475, 3468, 3473, 3462, 3463, -2] NA 1606 NA 1606
MIR1130	TR40735|c0_g2_i1	3.5	0.0143	0	1	0	0	0	len=188 path=[373:0-107 374:108-149 375:150-187] [-1, 373, 374, 375, -2] NA 188 NA 188
MIR1130	TR41338|c0_g2_i1	3.5	0.0143	0	1	0	0	0	len=358 path=[845:0-135 846:136-159 858:160-197 860:198-233 859:234-259 857:260-283 844:284-357] [-1, 845, 846, 858, 860, 859, 857, 844, -2] NA 358 NA 358
MIR1130	TR41749|c0_g1_i1	3.5	0.0143	0	1	0	0	0	len=327 path=[952:0-57 981:58-73 980:74-97 979:98-155 982:156-182 983:183-193 963:194-206 964:207-208 965:209-326] [-1, 952, 981, 980, 979, 982, 983, 963, 964, 965, -2] NA 327 NA 327
MIR1130	TR42057|c0_g1_i2	3.5	0.0143	0	1	0	0	0	len=743 path=[1634:0-139 1635:140-163 1638:164-308 1629:309-332 1640:333-433 1623:434-457 1639:458-683 1626:684-687 1627:688-742] [-1, 1634, 1635, 1638, 1629, 1640, 1623, 1639, 1626, 1627, -2] NA 743 gi|697139786|ref|XM_009625692.1| PREDICTED: Nicotiana tomentosiformis pyruvate dehydrogenase E1 component subunit alpha, mitochondrial-like (LOC104115119), mRNA TR42057|c0_g1_i2 gi|697139786|ref|XM_0…
MIR1130	TR42365|c0_g1_i1	3.5	0.0143	0	1	0	0	0	len=355 path=[766:0-71 767:72-95 769:96-271 764:272-295 765:296-354] [-1, 766, 767, 769, 764, 765, -2] NA 355 NA 355
MIR1130	TR43129|c0_g1_i1	3.5	0.0143	0	1	0	0	0	len=997 path=[1949:0-996] [-1, 1949, -2] NA 997 NA 997
MIR1130	TR43880|c0_g3_i1	3.5	0.0143	0	1	0	0	0	len=316 path=[732:0-124 733:125-138 734:139-148 735:149-162 736:163-167 737:168-191 738:192-315] [-1, 732, 733, 734, 735, 736, 737, 738, -2] NA 316 NA 316
MIR1130	TR44144|c0_g1_i1	3.5	0.0143	0	1	0	0	0	len=1015 path=[2083:0-495 2084:496-519 2085:520-532 2086:533-556 2087:557-1014] [-1, 2083, 2084, 2085, 2086, 2087, -2] NA 1015 NA 1015
MIR1130	TR44780|c0_g2_i1	3.5	0.0143	0	1	0	0	14.5	len=274 path=[573:0-164 574:165-188 575:189-220 576:221-235 577:236-273] [-1, 573, 574, 575, 576, 577, -2] NA 274 NA 274
MIR1130	TR45694|c0_g1_i1	3.5	0.0143	0	1	0	0	0	len=642 path=[1288:0-570 1289:571-594 1290:595-641] [-1, 1288, 1289, 1290, -2] NA 642 NA 642
MIR1130	TR47894|c0_g1_i1	3.5	0.0143	0	1	0	0	0	len=1027 path=[2034:0-388 2035:389-412 2036:413-1026] [-1, 2034, 2035, 2036, -2] NA 1027 NA 1027
MIR1130	TR4869|c0_g1_i1	3.5	0.0143	0	1	2	0	0	len=1169 path=[2360:0-572 2361:573-596 2362:597-1168] [-1, 2360, 2361, 2362, -2] AT4G30220.1 | Symbols: RUXF | small nuclear ribonucleoprotein F | chr4:14802950-14804323 REVERSE LENGTH=481 TR4869|c0_g1_i1 AT4G30220.1 82.86 245 42 0 724 968 309 65 6.00E-36 153 1169 gi|747106486|ref|XM_011103234.1| PREDICTED: Sesamum indicum probable small nuclear ribonucleoprotein F (LOC105179597), transcript vari…
MIR1130	TR48735|c0_g1_i1	3.5	0.0143	0	1	0	0	0	len=634 path=[1309:0-433 1310:434-457 1315:458-542 1313:543-566 1314:567-633] [-1, 1309, 1310, 1315, 1313, 1314, -2] NA 634 NA 634
MIR1130	TR48784|c0_g3_i1	3.5	0.0143	0	1	0	0	0	len=746 path=[1542:0-127 1543:128-147 1544:148-151 1545:152-745] [-1, 1542, 1543, 1544, 1545, -2] NA 746 NA 746
MIR1130	TR49338|c0_g2_i1	3.5	0.0143	0	1	0	0	0	len=737 path=[1668:0-172 1669:173-196 1686:197-275 1684:276-361 1672:362-736] [-1, 1668, 1669, 1686, 1684, 1672, -2] NA 737 NA 737
MIR1130	TR49971|c0_g2_i1	3.5	0.0143	0	1	0	0	0	len=851 path=[1662:0-598 1663:599-617 1664:618-850] [-1, 1662, 1663, 1664, -2] NA 851 NA 851
MIR1130	TR50005|c0_g1_i1	3.5	0.0143	0	1	0	0	0	len=1039 path=[2447:0-1005 2448:1006-1007 2449:1008-1038] [-1, 2447, 2448, 2449, -2] NA 1039 NA 1039
MIR1130	TR50346|c0_g2_i1	3.5	0.0143	0	1	9	0	0	len=904 path=[1940:0-52 1944:53-95 1943:96-135 1939:136-903] [-1, 1940, 1944, 1943, 1939, -2] NA 904 NA 904
MIR1130	TR51372|c0_g1_i1	3.5	0.0143	0	1	24	0	0	len=619 path=[1270:0-105 1271:106-129 1278:130-396 1274:397-618] [-1, 1270, 1271, 1278, 1274, -2] NA 619 NA 619
MIR1130	TR51397|c0_g1_i1	3.5	0.0143	0	1	0	0	0	len=438 path=[1158:0-338 1159:339-362 1171:363-413 1172:414-415 1169:416-437] [-1, 1158, 1159, 1171, 1172, 1169, -2] NA 438 NA 438
MIR1130	TR51500|c0_g1_i1	3.5	0.0143	0	1	0	0	0	len=494 path=[1111:0-91 1112:92-105 1117:106-222 1115:223-246 1116:247-493] [-1, 1111, 1112, 1117, 1115, 1116, -2] NA 494 NA 494
MIR1130	TR51795|c0_g1_i1	3.5	0.0143	0	1	0	0	0	len=249 path=[631:0-149 632:150-171 633:172-248] [-1, 631, 632, 633, -2] NA 249 NA 249
MIR1130	TR52314|c0_g2_i1	3.5	0.0143	0	1	0	0	0	len=477 path=[1321:0-195 1322:196-199 1323:200-476] [-1, 1321, 1322, 1323, -2] NA 477 NA 477
MIR1130	TR52482|c0_g2_i1	3.5	0.0143	0	1	0	0	0	len=293 path=[654:0-170 655:171-194 656:195-200 657:201-292] [-1, 654, 655, 656, 657, -2] NA 293 NA 293
MIR1130	TR552|c0_g1_i1	3.5	0.0143	0	1	1	0	0	len=511 path=[1002:0-88 1003:89-112 1004:113-510] [-1, 1002, 1003, 1004, -2] NA 511 NA 511
MIR1130	TR56341|c0_g1_i1	3.5	0.0143	0	1	0	0	0	len=309 path=[634:0-170 635:171-194 636:195-308] [-1, 634, 635, 636, -2] NA 309 NA 309
MIR1130	TR57194|c0_g2_i1	3.5	0.0143	0	1	0	0	0	len=202 path=[476:0-68 477:69-201] [-1, 476, 477, -2] NA 202 NA 202
MIR1130	TR5730|c0_g1_i1	3.5	0.0143	0	1	2	0	0	len=373 path=[750:0-227 751:228-251 752:252-372] [-1, 750, 751, 752, -2] NA 373 NA 373
MIR1130	TR59306|c0_g1_i2	3.5	0.0143	0	1	0	0	0	len=317 path=[785:0-83 787:84-258 783:259-282 784:283-316] [-1, 785, 787, 783, 784, -2] NA 317 NA 317
MIR1130	TR60183|c0_g1_i1	3.5	0.0143	0	1	0	0	0	len=1018 path=[2178:0-370 2180:371-463 2174:464-487 2175:488-495 2176:496-519 2177:520-1017] [-1, 2178, 2180, 2174, 2175, 2176, 2177, -2] NA 1018 NA 1018
MIR1130	TR60315|c0_g2_i2	3.5	0.0143	0	1	3	0	0	len=828 path=[2706:0-69 2727:70-133 2726:134-242 2722:243-790 2702:791-827] [-1, 2706, 2727, 2726, 2722, 2702, -2] NA 828 NA 828
MIR1130	TR60994|c1_g1_i1	3.5	0.0143	0	1	0	0	0	len=655 path=[1265:0-654] [-1, 1265, -2] NA 655 NA 655
MIR1130	TR61193|c0_g3_i1	3.5	0.0143	0	1	0	0	12	len=1243 path=[2626:0-128 2678:129-139 2686:140-152 2689:153-163 2688:164-174 2685:175-198 2682:199-207 2674:208-228 2643:229-1242] [-1, 2626, 2678, 2686, 2689, 2688, 2685, 2682, 2674, 2643, -2] NA 1243 NA 1243
MIR1130	TR62406|c0_g2_i1	3.5	0.0143	0	1	0	0	0	len=194 path=[1112:0-113 1113:114-193] [-1, 1112, 1113, -2] NA 194 NA 194
MIR1130	TR62454|c0_g1_i2	3.5	0.0143	0	1	2	0	0	len=543 path=[1134:0-56 1143:57-316 1142:317-393 1137:394-417 1138:418-542] [-1, 1134, 1143, 1142, 1137, 1138, -2] NA 543 NA 543
MIR1130	TR6293|c0_g1_i1	3.5	0.0143	0	1	0	0	0	len=275 path=[505:0-274] [-1, 505, -2] NA 275 NA 275
MIR1130	TR63282|c0_g2_i1	3.5	0.0143	0	1	0	0	0	len=254 path=[603:0-102 616:103-137 614:138-154 612:155-185 602:186-253] [-1, 603, 616, 614, 612, 602, -2] NA 254 NA 254
MIR1130	TR63943|c0_g2_i1	3.5	0.0143	0	1	19	0	0	len=2433 path=[5169:0-78 @5173@!:79-477 5171:478-1837 5166:1838-2432] [-1, 5169, 5173, 5171, 5166, -2] NA 2433 NA 2433
MIR1130	TR64496|c0_g2_i1	3.5	0.0143	0	1	1	0	0	len=715 path=[2374:0-615 2375:616-639 2376:640-690 2377:691-714] [-1, 2374, 2375, 2376, 2377, -2] NA 715 gi|703114599|ref|XM_010102398.1| Morus notabilis hypothetical protein partial mRNA TR64496|c0_g2_i1 gi|703114599|ref|XM_010102398.1| 84.42 199 31 0 492 690 368 170 9.00E-32 149 715
MIR1130	TR6490|c0_g1_i1	3.5	0.0143	0	1	0	0	15.5	len=215 path=[434:0-169 435:170-193 436:194-214] [-1, 434, 435, 436, -2] NA 215 NA 215
MIR1130	TR65163|c0_g1_i1	3.5	0.0143	0	1	1	0	0	len=1552 path=[3218:0-632 3219:633-656 3223:657-1315 3216:1316-1339 3222:1340-1413 3213:1414-1439 3214:1440-1551] [-1, 3218, 3219, 3223, 3216, 3222, 3213, 3214, -2] NA 1552 NA 1552
MIR1130	TR66381|c0_g1_i1	3.5	0.0143	0	1	0	0	0	len=1035 path=[2255:0-86 2256:87-111 2268:112-557 2265:558-581 2269:582-660 2262:661-684 2267:685-792 2259:793-816 2260:817-1034] [-1, 2255, 2256, 2268, 2265, 2269, 2262, 2267, 2259, 2260, -2] NA 1035 NA 1035
MIR1130	TR67850|c1_g1_i1	3.5	0.0143	0	1	0	0	15.5	len=493 path=[966:0-76 967:77-100 968:101-492] [-1, 966, 967, 968, -2] NA 493 NA 493
MIR1130	TR67944|c0_g1_i1	3.5	0.0143	0	1	4	0	0	len=888 path=[1884:0-79 1885:80-103 1888:104-151 1882:152-175 1887:176-600 1879:601-624 1880:625-887] [-1, 1884, 1885, 1888, 1882, 1887, 1879, 1880, -2] NA 888 NA 888
MIR1130	TR68025|c0_g2_i1	3.5	0.0143	0	1	0	0	0	len=453 path=[902:0-115 903:116-153 904:154-452] [-1, 902, 903, 904, -2] NA 453 NA 453
MIR1130	TR68295|c0_g1_i1	3.5	0.0143	0	1	2	0	0	len=1762 path=[3614:0-458 3615:459-482 3626:483-511 3625:512-535 3624:536-1599 3619:1600-1623 3620:1624-1761] [-1, 3614, 3615, 3626, 3625, 3624, 3619, 3620, -2] NA 1762 gi|731375719|ref|XM_010656608.1| PREDICTED: Vitis vinifera UBX domain-containing protein 2 (LOC100247740), transcript variant X2, mRNA TR68295|c0_g1_i1 gi|731375719|ref|XM_010656608.1| 79.67 900 177 1 334 1227 1435 536 2.00E-87 33…
MIR1130	TR68301|c2_g1_i1	3.5	0.0143	0	1	5	0	0	len=772 path=[2230:0-652 2231:653-654 2232:655-771] [-1, 2230, 2231, 2232, -2] NA 772 NA 772
MIR1130	TR68618|c0_g1_i1	3.5	0.0143	0	1	0	0	0	len=1327 path=[2831:0-102 2832:103-126 2863:127-170 2862:171-190 2853:191-214 2858:215-931 2836:932-955 2855:956-1050 2829:1051-1074 2830:1075-1326] [-1, 2831, 2832, 2863, 2862, 2853, 2858, 2836, 2855, 2829, 2830, -2] NA 1327 gi|788945971|gb|KM401936.1| Panax ginseng UGTPg28 mRNA, complete cds TR68618|c0_g1_i1 gi|788945971|gb|KM401936.1| 97.82 1148 22 1 1 1148 1145 1 0 2074 1327
MIR1130	TR68725|c0_g2_i1	3.5	0.0143	0	1	5	0	0	len=693 path=[2670:0-90 2697:91-170 2675:171-193 2694:194-598 2681:599-692] [-1, 2670, 2697, 2675, 2694, 2681, -2] NA 693 NA 693
MIR1130	TR69115|c0_g1_i1	3.5	0.0143	0	1	0	0	0	len=785 path=[1630:0-416 1631:417-431 1645:432-561 1646:562-585 1647:586-601 1643:602-784] [-1, 1630, 1631, 1645, 1646, 1647, 1643, -2] NA 785 NA 785
MIR1130	TR69241|c0_g1_i1	3.5	0.0143	0	1	17	0	0	len=548 path=[1285:0-54 1286:55-72 1300:73-98 1299:99-122 1298:123-264 1270:265-288 1296:289-365 1291:366-386 1292:387-390 1293:391-414 1294:415-547] [-1, 1285, 1286, 1300, 1299, 1298, 1270, 1296, 1291, 1292, 1293, 1294, -2] NA 548 gi|563616788|gb|KF591481.1| Aralia stellata voucher US:Maxwell02 internal transcribed spacer 1, partial sequence; 5.8S ribosomal RNA gene, complete sequence; and inter…
MIR1130	TR69520|c0_g1_i1	3.5	0.0143	0	1	0	0	0	len=486 path=[1081:0-42 1082:43-66 1093:67-247 1094:248-271 1095:272-281 1089:282-323 1076:324-485] [-1, 1081, 1082, 1093, 1094, 1095, 1089, 1076, -2] NA 486 NA 486
MIR1130	TR69825|c0_g2_i1	3.5	0.0143	0	1	0	0	0	len=1352 path=[2703:0-1120 2708:1121-1314 2702:1315-1351] [-1, 2703, 2708, 2702, -2] NA 1352 NA 1352
MIR1130	TR71021|c0_g1_i1	3.5	0.0143	0	1	0	0	0	len=444 path=[910:0-52 911:53-86 914:87-284 904:285-443] [-1, 910, 911, 914, 904, -2] NA 444 NA 444
MIR1130	TR71027|c0_g1_i1	3.5	0.0143	0	1	0	0	0	len=572 path=[1575:0-367 1576:368-391 1579:392-482 1569:483-492 1570:493-523 1571:524-571] [-1, 1575, 1576, 1579, 1569, 1570, 1571, -2] NA 572 NA 572
MIR1130	TR71862|c0_g1_i2	3.5	0.0143	0	1	0	0	15.5	len=240 path=[746:0-73 747:74-90 752:91-189 750:190-239] [-1, 746, 747, 752, 750, -2] NA 240 NA 240
MIR1130	TR72309|c0_g1_i2	3.5	0.0143	0	1	0	0	0	len=1686 path=[3878:0-933 3879:934-957 3892:958-1243 3891:1244-1555 3890:1556-1665 3875:1666-1685] [-1, 3878, 3879, 3892, 3891, 3890, 3875, -2] NA 1686 NA 1686
MIR1130	TR72828|c0_g3_i1	3.5	0.0143	0	1	8	0	0	len=1843 path=[5805:0-411 5806:412-435 5824:436-1419 5813:1420-1437 5814:1438-1461 5815:1462-1471 5816:1472-1842] [-1, 5805, 5806, 5824, 5813, 5814, 5815, 5816, -2] NA 1843 NA 1843
MIR1130	TR72951|c2_g2_i1	3.5	0.0143	0	1	0	0	0	len=809 path=[2932:0-774 2933:775-808] [-1, 2932, 2933, -2] NA 809 NA 809
MIR1130	TR73426|c0_g1_i1	3.5	0.0143	0	1	0	0	0	len=680 path=[1457:0-54 1458:55-78 1459:79-94 1472:95-320 1473:321-441 1462:442-465 1471:466-632 1470:633-679] [-1, 1457, 1458, 1459, 1472, 1473, 1462, 1471, 1470, -2] NA 680 NA 680
MIR1130	TR74893|c0_g1_i1	3.5	0.0143	0	1	4	0	0	len=663 path=[2270:0-78 2283:79-98 2281:99-262 2248:263-279 2249:280-662] [-1, 2270, 2283, 2281, 2248, 2249, -2] NA 663 NA 663
MIR1130	TR74960|c0_g1_i1	3.5	0.0143	0	1	0	0	0	len=1079 path=[2814:0-61 2820:62-62 2818:63-807 2808:808-831 2809:832-1078] [-1, 2814, 2820, 2818, 2808, 2809, -2] NA 1079 NA 1079
MIR1130	TR76819|c1_g3_i1	3.5	0.0143	0	1	0	0	0	len=855 path=[2142:0-820 2143:821-821 2144:822-822 2145:823-829 2146:830-854] [-1, 2142, 2143, 2144, 2145, 2146, -2] NA 855 NA 855
MIR1130	TR76962|c2_g1_i1	3.5	0.0143	0	1	0	0	12.5	len=484 path=[462:0-483] [-1, 462, -2] NA 484 NA 484
MIR1130	TR77492|c0_g3_i1	3.5	0.0143	0	1	0	0	0	len=1718 path=[3827:0-262 3828:263-263 3845:264-769 3834:770-793 3844:794-1108 3837:1109-1132 3838:1133-1717] [-1, 3827, 3828, 3845, 3834, 3844, 3837, 3838, -2] NA 1718 NA 1718
MIR1130	TR77542|c0_g1_i3	3.5	0.0143	0	1	159	0	0	len=1721 path=[5127:0-23 5128:24-24 5129:25-25 5130:26-26 5131:27-27 5132:28-28 5133:29-29 5134:30-30 5135:31-31 5136:32-32 5137:33-33 5138:34-34 5139:35-35 5140:36-36 5141:37-37 5142:38-38 5143:39-39 5227:40-845 5233:846-875 5235:876-889 5226:890-1075 5214:1076-1167 5207:1168-1510 5180:1511-1534 5181:1535-1720] [-1, 5127, 5128, 5129, 5130, 5131, 5132, 5133, 5134, 5135, 5136, 5137, 5138, 5139, 51…
MIR1130	TR78049|c0_g1_i1	3.5	0.0143	0	1	1	0	0	len=923 path=[2145:0-198 2146:199-207 2147:208-222 2148:223-227 2149:228-251 2172:252-415 2140:416-462 2170:463-603 2155:604-627 2168:628-845 2143:846-869 2144:870-922] [-1, 2145, 2146, 2147, 2148, 2149, 2172, 2140, 2170, 2155, 2168, 2143, 2144, -2] NA 923 NA 923
MIR1130	TR78674|c0_g1_i1	3.5	0.0143	0	1	2	0	0	len=481 path=[1132:0-107 1141:108-315 1135:316-342 1138:343-344 1136:345-357 1134:358-381 1105:382-480] [-1, 1132, 1141, 1135, 1138, 1136, 1134, 1105, -2] NA 481 NA 481
MIR1130	TR7894|c0_g1_i1	3.5	0.0143	0	1	0	0	0	len=227 path=[458:0-170 459:171-194 460:195-226] [-1, 458, 459, 460, -2] NA 227 NA 227
MIR1130	TR79367|c0_g1_i1	3.5	0.0143	0	1	0	0	0	len=663 path=[1407:0-298 1418:299-615 1415:616-654 1416:655-662] [-1, 1407, 1418, 1415, 1416, -2] NA 663 NA 663
MIR1130	TR79595|c0_g1_i3	3.5	0.0143	0	1	0	0	0	len=674 path=[1532:0-157 1533:158-181 1554:182-514 1558:515-559 1556:560-617 1553:618-637 1537:638-673] [-1, 1532, 1533, 1554, 1558, 1556, 1553, 1537, -2] NA 674 NA 674
MIR1130	TR79669|c0_g1_i1	3.5	0.0143	0	1	1	0	0	len=1190 path=[2567:0-71 2568:72-95 2592:96-261 2574:262-285 2597:286-337 2596:338-352 2593:353-416 2590:417-440 2578:441-1189] [-1, 2567, 2568, 2592, 2574, 2597, 2596, 2593, 2590, 2578, -2] NA 1190 NA 1190
MIR1130	TR79703|c0_g2_i1	3.5	0.0143	0	1	0	0	0	len=1058 path=[2143:0-528 2144:529-552 2148:553-583 2147:584-600 2142:601-1057] [-1, 2143, 2144, 2148, 2147, 2142, -2] NA 1058 NA 1058
MIR1130	TR80003|c0_g1_i1	3.5	0.0143	0	1	0	0	0	len=616 path=[1535:0-319 1561:320-336 1560:337-360 1558:361-425 1543:426-449 1556:450-462 1559:463-486 1557:487-528 1555:529-552 1541:553-615] [-1, 1535, 1561, 1560, 1558, 1543, 1556, 1559, 1557, 1555, 1541, -2] NA 616 NA 616
MIR1130	TR80159|c0_g3_i1	3.5	0.0143	0	1	0	0	0	len=662 path=[1614:0-42 1615:43-66 1639:67-83 1637:84-107 1638:108-130 1634:131-154 1636:155-377 1620:378-392 1621:393-416 1622:417-444 1623:445-661] [-1, 1614, 1615, 1639, 1637, 1638, 1634, 1636, 1620, 1621, 1622, 1623, -2] NA 662 NA 662
MIR1130	TR80482|c0_g1_i1	3.5	0.0143	0	1	0	0	0	len=523 path=[1243:0-273 1244:274-297 1266:298-305 1264:306-390 1260:391-414 1265:415-445 1263:446-469 1253:470-522] [-1, 1243, 1244, 1266, 1264, 1260, 1265, 1263, 1253, -2] NA 523 NA 523
MIR1130	TR80632|c0_g1_i1	3.5	0.0143	0	1	0	0	0	len=974 path=[2145:0-177 2146:178-201 2153:202-440 2143:441-464 2152:465-675 2140:676-705 2141:706-973] [-1, 2145, 2146, 2153, 2143, 2152, 2140, 2141, -2] NA 974 NA 974
MIR1130	TR80774|c0_g1_i1	3.5	0.0143	0	1	0	0	0	len=998 path=[2194:0-78 2195:79-102 2203:103-358 2192:359-382 2205:383-534 2184:535-558 2204:559-614 2187:615-631 2188:632-651 2189:652-675 2190:676-997] [-1, 2194, 2195, 2203, 2192, 2205, 2184, 2204, 2187, 2188, 2189, 2190, -2] NA 998 NA 998
MIR1130	TR80809|c0_g1_i1	3.5	0.0143	0	1	0	0	0	len=484 path=[2147:0-119 2148:120-143 2232:144-160 2224:161-181 2211:182-200 2179:201-215 2180:216-483] [-1, 2147, 2148, 2232, 2224, 2211, 2179, 2180, -2] NA 484 NA 484
MIR1130	TR81201|c0_g1_i1	3.5	0.0143	0	1	1	0	0	len=646 path=[1429:0-75 1430:76-99 1457:100-200 1459:201-221 1449:222-224 1458:225-235 1456:236-426 1452:427-609 1433:610-645] [-1, 1429, 1430, 1457, 1459, 1449, 1458, 1456, 1452, 1433, -2] NA 646 NA 646
MIR1130	TR81733|c0_g1_i1	3.5	0.0143	0	1	0	0	15.5	len=968 path=[2006:0-175 2007:176-199 2016:200-517 2010:518-534 2011:535-967] [-1, 2006, 2007, 2016, 2010, 2011, -2] NA 968 NA 968
MIR1130	TR82280|c1_g2_i2	3.5	0.0143	0	1	0	0	14	len=1754 path=[3797:0-394 3798:395-411 3814:412-1342 3795:1343-1366 3796:1367-1753] [-1, 3797, 3798, 3814, 3795, 3796, -2] NA 1754 gi|568857000|ref|XM_006481996.1| PREDICTED: Citrus sinensis serine carboxypeptidase-like 45-like (LOC102609406), mRNA TR82280|c1_g2_i2 gi|568857000|ref|XM_006481996.1| 80.11 568 113 0 930 1497 881 314 8.00E-56 230 1754
MIR1130	TR83625|c0_g1_i1	3.5	0.0143	0	1	0	0	0	len=570 path=[2828:0-308 2852:309-331 2849:332-332 2853:333-364 2851:365-388 2848:389-514 2846:515-515 2847:516-569] [-1, 2828, 2852, 2849, 2853, 2851, 2848, 2846, 2847, -2] NA 570 NA 570
MIR1130	TR83926|c0_g1_i1	3.5	0.0143	0	1	0	0	0	len=868 path=[1951:0-355 1962:356-435 1954:436-459 1961:460-592 1959:593-616 1960:617-867] [-1, 1951, 1962, 1954, 1961, 1959, 1960, -2] NA 868 gi|595883489|ref|XM_007212736.1| Prunus persica hypothetical protein (PRUPE_ppa020164mg) mRNA, complete cds TR83926|c0_g1_i1 gi|595883489|ref|XM_007212736.1| 82.82 262 41 3 15 274 638 897 3.00E-29 141 868
MIR1130	TR84997|c0_g1_i2	3.5	0.0143	0	1	10	0	0	len=354 path=[3519:0-78 3555:79-126 3539:127-130 3566:131-154 3597:155-170 3594:171-171 3590:172-222 3580:223-265 3602:266-293 3559:294-317 3604:318-329 3379:330-353] [-1, 3519, 3555, 3539, 3566, 3597, 3594, 3590, 3580, 3602, 3559, 3604, 3379, -2] NA 354 NA 354
MIR1130	TR85417|c0_g1_i1	3.5	0.0143	0	1	149	0	0	len=1676 path=[3595:0-324 3614:325-356 3617:357-415 3616:416-439 3613:440-1233 3599:1234-1257 3600:1258-1675] [-1, 3595, 3614, 3617, 3616, 3613, 3599, 3600, -2] NA 1676 gi|747057152|ref|XM_011076564.1| PREDICTED: Sesamum indicum uncharacterized LOC105159485 (LOC105159485), transcript variant X3, mRNA TR85417|c0_g1_i1 gi|747057152|ref|XM_011076564.1| 83.87 217 35 0 922 1138 76 292 1.00E-32 153 1676
MIR1130	TR85607|c1_g2_i1	3.5	0.0143	0	1	0	0	0	len=689 path=[8150:0-149 8151:150-688] [-1, 8150, 8151, -2] NA 689 NA 689
MIR1130	TR87423|c0_g1_i1	3.5	0.0143	0	1	0	0	0	len=898 path=[2137:0-251 2138:252-275 2139:276-277 2140:278-287 2141:288-301 2160:302-311 2159:312-797 2145:798-821 2146:822-897] [-1, 2137, 2138, 2139, 2140, 2141, 2160, 2159, 2145, 2146, -2] NA 898 NA 898
MIR1130	TR87766|c0_g2_i1	3.5	0.0143	0	1	2	0	0	len=683 path=[2409:0-374 2410:375-398 2426:399-526 2428:527-550 2429:551-566 2425:567-623 2423:624-647 2407:648-648 2408:649-682] [-1, 2409, 2410, 2426, 2428, 2429, 2425, 2423, 2407, 2408, -2] NA 683 NA 683
MIR1130	TR87904|c1_g1_i1	3.5	0.0143	0	1	49	0	0	len=4884 path=[10009:0-344 10010:345-368 10024:369-580 10007:581-604 10022:605-1397 10016:1398-1421 10025:1422-3507 10004:3508-3532 10021:3533-4713 10019:4714-4737 10020:4738-4883] [-1, 10009, 10010, 10024, 10007, 10022, 10016, 10025, 10004, 10021, 10019, 10020, -2] AT2G26910.1 | Symbols: PDR4, ATPDR4 | pleiotropic drug resistance 4 | chr2:11481623-11488186 FORWARD LENGTH=4575 TR87904|c1_g1_i1 AT…
MIR1130	TR87945|c1_g1_i2	3.5	0.0143	0	1	35	0	0	len=1624 path=[5916:0-335 5917:336-359 5945:360-482 5849:483-506 5850:507-554 5851:555-555 5962:556-689 5966:690-722 5965:723-767 5967:768-773 5948:774-926 5959:927-941 5939:942-977 5953:978-1001 5946:1002-1025 5937:1026-1591 5892:1592-1593 5893:1594-1595 5894:1596-1597 5895:1598-1599 5896:1600-1601 5897:1602-1603 5898:1604-1605 5899:1606-1607 5900:1608-1609 5901:1610-1611 5902:1612-1613 5903:161…
MIR1130	TR88198|c0_g1_i2	3.5	0.0143	0	1	17	0	0	len=2034 path=[4380:0-319 4381:320-343 4409:344-374 4407:375-398 4404:399-578 4400:579-602 4408:603-735 4385:736-783 4403:784-895 4391:896-919 4405:920-1605 4388:1606-1629 4402:1630-1727 4378:1728-1751 4379:1752-2033] [-1, 4380, 4381, 4409, 4407, 4404, 4400, 4408, 4385, 4403, 4391, 4405, 4388, 4402, 4378, 4379, -2] NA 2034 NA 2034
MIR1130	TR88275|c1_g1_i1	3.5	0.0143	0	1	0	0	0	len=1835 path=[3887:0-387 3888:388-411 3899:412-626 3891:627-650 3898:651-1598 3896:1599-1834] [-1, 3887, 3888, 3899, 3891, 3898, 3896, -2] NA 1835 NA 1835
MIR1130	TR8909|c0_g2_i1	3.5	0.0143	0	1	0	0	0	len=236 path=[504:0-77 505:78-98 506:99-122 507:123-235] [-1, 504, 505, 506, 507, -2] NA 236 NA 236
MIR1130	TR89230|c0_g3_i1	3.5	0.0143	0	1	0	0	15.5	len=1824 path=[9678:0-103 9679:104-116 9737:117-191 9721:192-215 9730:216-369 9705:370-393 9706:394-394 9707:395-418 9734:419-501 9702:502-525 9727:526-930 9673:931-954 9674:955-1823] [-1, 9678, 9679, 9737, 9721, 9730, 9705, 9706, 9707, 9734, 9702, 9727, 9673, 9674, -2] NA 1824 NA 1824
MIR1130	TR89699|c4_g1_i3	3.5	0.0143	0	1	0	0	0	len=2187 path=[10011:0-437 10012:438-461 10013:462-480 10132:481-692 @10138@!:693-1098 10122:1099-1450 10006:1451-1474 10130:1475-1527 10125:1528-1599 10118:1600-1623 9974:1624-2186] [-1, 10011, 10012, 10013, 10132, 10138, 10122, 10006, 10130, 10125, 10118, 9974, -2] NA 2187 gi|731393480|ref|XM_010653195.1| PREDICTED: Vitis vinifera probable magnesium transporter NIPA6 (LOC100246553), transcript …
MIR1130	TR90101|c1_g1_i1	3.5	0.0143	0	1	775	0	0	len=1707 path=[3536:0-133 3537:134-148 3548:149-182 3547:183-206 3546:207-1102 3526:1103-1126 3545:1127-1199 3542:1200-1213 3543:1214-1706] [-1, 3536, 3537, 3548, 3547, 3546, 3526, 3545, 3542, 3543, -2] NA 1707 gi|697172913|ref|XM_009597097.1| PREDICTED: Nicotiana tomentosiformis probable protein phosphatase 2C 58 (LOC104091696), mRNA TR90101|c1_g1_i1 gi|697172913|ref|XM_009597097.1| 79.9 602 121…
MIR1130	TR90488|c0_g1_i2	3.5	0.0143	0	1	139	0	12	len=2521 path=[6042:0-510 6072:511-531 6070:532-587 6067:588-611 6071:612-636 6069:637-660 6066:661-685 6048:686-709 6068:710-971 6029:972-995 6065:996-2508 6059:2509-2510 6060:2511-2512 6061:2513-2514 6062:2515-2516 6063:2517-2518 6064:2519-2520] [-1, 6042, 6072, 6070, 6067, 6071, 6069, 6066, 6048, 6068, 6029, 6065, 6059, 6060, 6061, 6062, 6063, 6064, -2] NA 2521 gi|731423721|ref|XM_010664296.1|…
MIR1130	TR90581|c0_g1_i2	3.5	0.0143	0	1	0	0	0	len=372 path=[3216:0-144 3217:145-168 3234:169-240 3225:241-371] [-1, 3216, 3217, 3234, 3225, -2] AT4G00050.1 | Symbols: UNE10 | basic helix-loop-helix (bHLH) DNA-binding superfamily protein | chr4:17792-20066 FORWARD LENGTH=1489 TR90581|c0_g1_i2 AT4G00050.1 84 175 28 0 49 223 933 759 4.00E-28 125 372 gi|698492249|ref|XM_009794181.1| PREDICTED: Nicotiana sylvestris transcription factor UNE10 (LOC…
MIR1130	TR90665|c2_g1_i1	3.5	0.0143	0	1	1	0	0	len=769 path=[2096:0-95 2097:96-119 2102:120-208 2092:209-232 2093:233-234 2094:235-258 2105:259-613 2106:614-637 2107:638-680 2100:681-738 2086:739-768] [-1, 2096, 2097, 2102, 2092, 2093, 2094, 2105, 2106, 2107, 2100, 2086, -2] NA 769 NA 769
MIR1130	TR90683|c0_g2_i2	3.5	0.0143	0	1	0	0	0	len=784 path=[4394:0-43 4437:44-269 4432:270-496 4428:497-520 4436:521-655 4433:656-709 4430:710-733 4398:734-783] [-1, 4394, 4437, 4432, 4428, 4436, 4433, 4430, 4398, -2] NA 784 NA 784
MIR1130	TR90829|c1_g4_i1	3.5	0.0143	0	1	0	0	0	len=369 path=[3871:0-260 3947:261-281 3921:282-296 3957:297-308 3934:309-319 3909:320-346 3896:347-368] [-1, 3871, 3947, 3921, 3957, 3934, 3909, 3896, -2] NA 369 NA 369
MIR1130	TR90977|c6_g1_i1	3.5	0.0143	0	1	0	0	0	len=623 path=[1348:0-212 1350:213-493 1344:494-517 1345:518-622] [-1, 1348, 1350, 1344, 1345, -2] NA 623 NA 623
MIR1130	TR91136|c0_g1_i1	3.5	0.0143	0	1	0	0	0	len=2247 path=[4798:0-311 4799:312-335 4818:336-493 4811:494-517 4815:518-588 4793:589-612 4817:613-864 4805:865-888 4814:889-1146 4796:1147-1170 4816:1171-1387 4808:1388-1411 4813:1412-1988 4802:1989-2012 4803:2013-2246] [-1, 4798, 4799, 4818, 4811, 4815, 4793, 4817, 4805, 4814, 4796, 4816, 4808, 4813, 4802, 4803, -2] NA 2247 NA 2247
MIR1130	TR91516|c2_g1_i1	3.5	0.0143	0	1	0	0	0	len=392 path=[739:0-391] [-1, 739, -2] NA 392 NA 392
MIR1130	TR91750|c0_g1_i4	3.5	0.0143	0	1	0	0	0	len=1423 path=[4883:0-68 4884:69-121 4891:122-563 4898:564-564 4897:565-566 4896:567-590 4895:591-665 4873:666-692 4890:693-1383 4858:1384-1422] [-1, 4883, 4884, 4891, 4898, 4897, 4896, 4895, 4873, 4890, 4858, -2] NA 1423 gi|384939108|emb|FQ014226.1| Beta vulgaris subsp. maritima genotype male-sterile E mitochondrion, partial genome TR91750|c0_g1_i4 gi|384939108|emb|FQ014226.1| 86.36 154 19 2 523…
MIR1130	TR91802|c3_g5_i1	3.5	0.0143	0	1	0	0	0	len=397 path=[2337:0-130 2360:131-148 2355:149-194 2350:195-210 2321:211-396] [-1, 2337, 2360, 2355, 2350, 2321, -2] NA 397 NA 397
MIR1130	TR92079|c0_g2_i1	3.5	0.0143	0	1	0	0	0	len=699 path=[3195:0-146 3240:147-268 3237:269-319 3242:320-330 3241:331-355 3239:356-496 3185:497-520 3236:521-595 3243:596-619 3244:620-628 3213:629-652 3214:653-698] [-1, 3195, 3240, 3237, 3242, 3241, 3239, 3185, 3236, 3243, 3244, 3213, 3214, -2] NA 699 NA 699
MIR1130	TR92114|c0_g1_i2	3.5	0.0143	0	1	60	0	0	len=1353 path=[4124:0-85 4222:86-99 4205:100-194 4058:195-230 4220:231-311 4135:312-341 4203:342-468 4176:469-479 4219:480-526 4242:527-527 4238:528-575 4243:576-592 4216:593-617 4199:618-734 4071:735-758 4240:759-884 4198:885-975 4229:976-991 4212:992-1015 4235:1016-1024 4226:1025-1059 4209:1060-1078 4192:1079-1102 4069:1103-1352] [-1, 4124, 4222, 4205, 4058, 4220, 4135, 4203, 4176, 4219, 4242, …
MIR1130	TR92360|c1_g1_i1	3.5	0.0143	0	1	1	0	0	len=247 path=[498:0-157 499:158-181 500:182-246] [-1, 498, 499, 500, -2] NA 247 NA 247
MIR1130	TR92822|c0_g1_i1	3.5	0.0143	0	1	2	0	0	len=2028 path=[4570:0-231 4571:232-255 4609:256-474 4568:475-498 4620:499-622 4556:623-646 4617:647-828 4621:829-829 4600:830-853 4616:854-856 4612:857-880 4606:881-1008 4618:1009-1068 4611:1069-1092 4615:1093-1262 4580:1263-1294 4610:1295-1395 4596:1396-1419 4604:1420-1663 4593:1664-1687 4594:1688-2027] [-1, 4570, 4571, 4609, 4568, 4620, 4556, 4617, 4621, 4600, 4616, 4612, 4606, 4618, 4611, 4615…
MIR1130	TR92926|c0_g1_i7	3.5	0.0143	0	1	3	0	0	len=884 path=[4269:0-201 4357:202-229 4351:230-246 4345:247-405 4374:406-440 4372:441-464 4365:465-493 4341:494-648 4306:649-672 4363:673-764 4377:765-822 4340:823-844 4336:845-883] [-1, 4269, 4357, 4351, 4345, 4374, 4372, 4365, 4341, 4306, 4363, 4377, 4340, 4336, -2] NA 884 NA 884
MIR1130	TR93635|c0_g2_i1	3.5	0.0143	0	1	0	0	12	len=1806 path=[6592:0-1000 6593:1001-1007 6594:1008-1010 6595:1011-1011 6653:1012-1067 6661:1068-1071 6666:1072-1090 6663:1091-1114 6660:1115-1149 6649:1150-1166 6667:1167-1168 6668:1169-1182 6669:1183-1189 6590:1190-1213 6591:1214-1805] [-1, 6592, 6593, 6594, 6595, 6653, 6661, 6666, 6663, 6660, 6649, 6667, 6668, 6669, 6590, 6591, -2] NA 1806 NA 1806
MIR1130	TR93818|c0_g3_i8	3.5	0.0143	0	1	41	0	13	len=1538 path=[13584:0-97 13583:98-118 13581:119-119 13579:120-149 13572:150-167 13553:168-271 13522:272-316 13571:317-352 13582:353-358 13580:359-382 13578:383-413 13533:414-437 13588:438-439 13590:440-494 13531:495-587 13312:588-602 13574:603-889 13569:890-1172 13513:1173-1217 13560:1218-1228 13591:1229-1229 13529:1230-1263 13510:1264-1391 13227:1392-1407 13228:1408-1447 13229:1448-1537] [-1, 1…
MIR1130	TR94254|c3_g2_i1	3.5	0.0143	0	1	0	0	0	len=300 path=[2137:0-166 2344:167-190 2361:191-225 2351:226-226 2341:227-250 2357:251-261 2347:262-265 2337:266-266 2324:267-272 2325:273-299] [-1, 2137, 2344, 2361, 2351, 2341, 2357, 2347, 2337, 2324, 2325, -2] NA 300 NA 300
MIR1130	TR94809|c0_g1_i6	3.5	0.0143	0	1	6	0	0	len=2893 path=[8692:0-254 8693:255-278 8899:279-356 8927:357-380 8930:381-416 8909:417-661 8717:662-685 8898:686-804 8854:805-821 8908:822-851 8897:852-875 8878:876-944 8790:945-968 8791:969-978 8792:979-1002 8907:1003-1189 8895:1190-1214 8916:1215-1247 8906:1248-1271 8894:1272-1446 8733:1447-1470 8874:1471-1558 8893:1559-1727 8774:1728-1751 8905:1752-1928 8724:1929-1990 8891:1991-2003 8871:2004-…
MIR1130	TR95405|c1_g1_i1	3.5	0.0143	0	1	0	0	0	len=2081 path=[4268:0-618 4269:619-633 4284:634-791 4281:792-815 4285:816-1175 4278:1176-1199 4283:1200-1971 4275:1972-1995 4276:1996-2080] [-1, 4268, 4269, 4284, 4281, 4285, 4278, 4283, 4275, 4276, -2] NA 2081 NA 2081
MIR1130	TR95511|c0_g2_i2	3.5	0.0143	0	1	9	0	0	len=1816 path=[6025:0-162 6096:163-249 5932:250-273 6137:274-341 6142:342-342 6147:343-362 6151:363-366 6155:367-376 6159:377-380 6109:381-395 6154:396-428 6108:429-447 6097:448-452 6087:453-471 6072:472-769 5925:770-793 6086:794-961 6071:962-1169 5970:1170-1193 5971:1194-1815] [-1, 6025, 6096, 5932, 6137, 6142, 6147, 6151, 6155, 6159, 6109, 6154, 6108, 6097, 6087, 6072, 5925, 6086, 6071, 5970, 5…
MIR1130	TR95815|c4_g4_i3	3.5	0.0143	0	1	0	0	0	len=267 path=[2876:0-44 2923:45-68 2935:69-109 2932:110-133 2928:134-145 2939:146-164 2896:165-188 2835:189-203 2836:204-266] [-1, 2876, 2923, 2935, 2932, 2928, 2939, 2896, 2835, 2836, -2] NA 267 NA 267
MIR1130	TR96270|c0_g1_i6	3.5	0.0143	0	1	0	0	12.5	len=874 path=[5677:0-115 5736:116-250 5724:251-344 5675:345-368 5732:369-505 5753:506-610 5651:611-630 5726:631-722 5705:723-873] [-1, 5677, 5736, 5724, 5675, 5732, 5753, 5651, 5726, 5705, -2] NA 874 NA 874
MIR1130	TR96593|c1_g2_i1	3.5	0.0143	0	1	0	0	0	len=3360 path=[11498:0-495 11499:496-496 11529:497-812 11405:813-813 11551:814-952 11391:953-976 11541:977-1252 11572:1253-1276 11578:1277-1304 11509:1305-1320 11523:1321-1953 11512:1954-1977 11537:1978-2378 11496:2379-2402 11521:2403-2586 11397:2587-2610 11535:2611-2854 11479:2855-2878 11519:2879-3280 11505:3281-3359] [-1, 11498, 11499, 11529, 11405, 11551, 11391, 11541, 11572, 11578, 11509, 115…
MIR1130	TR96838|c0_g2_i1	3.5	0.0143	0	1	24	0	0	len=1112 path=[4513:0-118 4614:119-332 4541:333-356 4633:357-372 4625:373-413 4639:414-448 4638:449-472 4636:473-491 4621:492-714 4640:715-738 4642:739-741 4620:742-814 4557:815-815 4610:816-901 4629:902-937 4637:938-989 4635:990-998 4628:999-1038 4617:1039-1064 4606:1065-1083 4562:1084-1111] [-1, 4513, 4614, 4541, 4633, 4625, 4639, 4638, 4636, 4621, 4640, 4642, 4620, 4557, 4610, 4629, 4637, 4635…
MIR1130	TR96853|c2_g1_i5	3.5	0.0143	0	1	12	0	0	len=3248 path=[15796:0-24 15797:25-26 16068:27-198 16127:199-222 16135:223-244 15927:245-269 16105:270-548 16129:549-549 16137:550-616 16114:617-650 16103:651-672 16086:673-790 16130:791-793 16031:794-952 15950:953-976 16063:977-1101 15971:1102-1125 16030:1126-1451 16085:1452-1715 15803:1716-1746 16029:1747-1822 16101:1823-1835 16061:1836-1859 16084:1860-2301 15999:2302-2316 16060:2317-2635 15806…
MIR1130	TR96993|c1_g3_i2	3.5	0.0143	0	1	2	0	0	len=1365 path=[7699:0-161 7700:162-187 7846:188-321 7847:322-344 7851:345-368 7855:369-389 7858:390-391 7835:392-413 7824:414-415 7811:416-495 7714:496-519 7845:520-678 7848:679-691 7823:692-708 7809:709-732 7793:733-790 7637:791-814 7832:815-862 7808:863-886 7821:887-1207 7849:1208-1231 7853:1232-1267 7790:1268-1311 7757:1312-1364] [-1, 7699, 7700, 7846, 7847, 7851, 7855, 7858, 7835, 7824, 7811,…
MIR1130	TR97038|c3_g1_i11	3.5	0.0143	0	1	0	0	0	len=1913 path=[14126:0-464 14127:465-478 14584:479-834 14155:835-858 14685:859-1201 14626:1202-1248 14725:1249-1276 14715:1277-1300 14701:1301-1320 14623:1321-1346 14574:1347-1351 14676:1352-1367 14647:1368-1419 14610:1420-1520 14749:1521-1522 14759:1523-1523 14606:1524-1633 14268:1634-1639 14601:1640-1657 14551:1658-1814 14084:1815-1838 14085:1839-1912] [-1, 14126, 14127, 14584, 14155, 14685, 14…
MIR1130	TR97125|c1_g3_i2	3.5	0.0143	0	1	0	0	0	len=2842 path=[10268:0-275 10340:276-333 10314:334-351 10328:352-474 10292:475-498 10310:499-574 10157:575-575 10335:576-726 10142:727-741 10306:742-1136 10127:1137-1160 10333:1161-1180 10320:1181-1204 10302:1205-1227 10147:1228-1251 10331:1252-1335 10164:1336-1349 10299:1350-1562 10251:1563-1586 10316:1587-1757 10195:1758-1781 10298:1782-2019 10266:2020-2043 10267:2044-2841] [-1, 10268, 10340, 1…
MIR1130	TR97577|c1_g1_i5	3.5	0.0143	0	1	0	0	0	len=2026 path=[16629:0-717 16707:718-886 16668:887-910 16693:911-1011 16549:1012-1016 16714:1017-1173 16569:1174-1197 16705:1198-1672 16726:1673-1673 16637:1674-2025] [-1, 16629, 16707, 16668, 16693, 16549, 16714, 16569, 16705, 16726, 16637, -2] NA 2026 NA 2026
MIR1130	TR97593|c0_g2_i2	3.5	0.0143	0	1	1	0	0	len=696 path=[3608:0-32 3609:33-46 3682:47-61 3721:62-73 3715:74-81 3695:82-84 3705:85-133 3728:134-156 3714:157-180 3731:181-195 3660:196-229 3713:230-277 3727:278-333 3735:334-346 3719:347-363 3701:364-404 3730:405-414 3729:415-423 3718:424-498 3737:499-506 3738:507-521 3723:522-554 3717:555-572 3698:573-607 3685:608-631 3716:632-654 3734:655-665 3413:666-695] [-1, 3608, 3609, 3682, 3721, 3715,…
MIR1130	TR97688|c5_g1_i1	3.5	0.0143	0	1	3	0	0	len=1347 path=[3051:0-151 3052:152-175 3095:176-191 3102:192-215 3099:216-236 3092:237-665 3049:666-689 3097:690-974 3084:975-998 3091:999-1116 3075:1117-1140 3096:1141-1168 3090:1169-1192 3069:1193-1346] [-1, 3051, 3052, 3095, 3102, 3099, 3092, 3049, 3097, 3084, 3091, 3075, 3096, 3090, 3069, -2] NA 1347 NA 1347
MIR1130	TR97759|c0_g1_i1	3.5	0.0143	0	1	0	0	0	len=3565 path=[9653:0-100 9654:101-124 9771:125-163 9768:164-187 9762:188-550 9774:551-574 9719:575-609 9773:610-714 9751:715-781 9770:782-816 9766:817-849 9749:850-865 9760:866-1105 9658:1106-1106 9747:1107-1231 9758:1232-1733 9704:1734-1757 9745:1758-1873 9691:1874-1897 9757:1898-2341 9672:2342-2365 9744:2366-2847 9733:2848-2871 9769:2872-2985 9743:2986-3039 9763:3040-3056 9754:3057-3085 9741:3…
MIR1130	TR98041|c3_g1_i1	3.5	0.0143	0	1	0	0	0	len=487 path=[18096:0-42 18090:43-92 18084:93-96 18094:97-99 18087:100-134 18079:135-148 18066:149-172 18042:173-185 17966:186-314 18108:315-338 18118:339-351 17524:352-371 18112:372-372 18119:373-373 18124:374-389 17953:390-469 18113:470-478 17403:479-486] [-1, 18096, 18090, 18084, 18094, 18087, 18079, 18066, 18042, 17966, 18108, 18118, 17524, 18112, 18119, 18124, 17953, 18113, 17403] NA 487 NA …
MIR1130	TR98102|c0_g2_i1	3.5	0.0143	0	1	261	0	0	len=1470 path=[9419:0-63 9420:64-87 9506:88-579 9437:580-603 9438:604-606 9439:607-630 9504:631-716 9483:717-740 9527:741-830 9400:831-854 9501:855-977 9405:978-1001 9511:1002-1061 9447:1062-1085 9499:1086-1117 9510:1118-1141 9534:1142-1291 9530:1292-1351 9519:1352-1375 9540:1376-1397 9541:1398-1424 9542:1425-1464 9380:1465-1469] [-1, 9419, 9420, 9506, 9437, 9438, 9439, 9504, 9483, 9527, 9400, 95…
MIR1130	TR98110|c8_g1_i2	3.5	0.0143	0	1	0	0	0	len=1913 path=[9288:0-232 9289:233-260 9685:261-282 9662:283-306 9634:307-615 9741:616-639 9746:640-647 9750:648-653 9754:654-679 9713:680-716 9697:717-740 9677:741-857 9744:858-869 9747:870-881 9751:882-884 9614:885-893 9573:894-1021 9472:1022-1045 9611:1046-1284 9554:1285-1308 9571:1309-1396 9533:1397-1420 9641:1421-1679 9567:1680-1780 9467:1781-1804 9468:1805-1828 9469:1829-1852 9470:1853-1912…
MIR1130	TR98384|c5_g1_i8	3.5	0.0143	0	1	0	0	0	len=567 path=[8852:0-171 9229:172-172 9209:173-251 9285:252-275 9325:276-289 9116:290-383 8769:384-384 8770:385-392 8771:393-432 9105:433-476 8922:477-477 8923:478-490 8924:491-505 8925:506-566] [-1, 8852, 9229, 9209, 9285, 9325, 9116, 8769, 8770, 8771, 9105, 8922, 8923, 8924, 8925, -2] NA 567 gi|523458075|gb|KF357943.1| Panax ginseng clone BAC PgH008D23, complete sequence TR98384|c5_g1_i8 gi|523…
MIR1130	TR98457|c3_g4_i1	3.5	0.0143	0	1	35	0	0	len=3544 path=[19980:0-94 19981:95-118 19982:119-122 20239:123-154 20258:155-163 20270:164-172 20268:173-178 20265:179-196 20274:197-205 20246:206-247 20283:248-266 20284:267-271 20285:272-273 20259:274-286 20251:287-311 20276:312-314 20203:315-335 20171:336-608 19973:609-632 20137:633-1718 19925:1719-1720 19926:1721-1763 19927:1764-1767 20136:1768-2223 20061:2224-2224 20201:2225-2250 20170:2251-…
MIR1130	TR98586|c5_g5_i1	3.5	0.0143	0	1	0	0	0	len=817 path=[7276:0-523 7277:524-547 7519:548-711 7395:712-712 7481:713-792 7212:793-793 7213:794-816] [-1, 7276, 7277, 7519, 7395, 7481, 7212, 7213, -2] NA 817 NA 817
MIR1130	TR98617|c4_g9_i1	3.5	0.0143	0	1	6	0	0	len=1032 path=[13139:0-160 13140:161-184 13492:185-351 13657:352-352 13535:353-389 13652:390-391 13647:392-392 13640:393-416 13633:417-423 13600:424-426 13583:427-428 13612:429-452 13599:453-467 13666:468-471 13610:472-508 13681:509-512 13546:513-531 13644:532-536 13636:537-537 13627:538-561 13497:562-581 13605:582-584 13590:585-596 13670:597-597 13539:598-675 13684:676-677 13695:678-695 13705:69…
MIR1130	TR98853|c0_g3_i2	3.5	0.0143	0	1	5	0	0	len=982 path=[2904:0-77 2922:78-122 2920:123-593 2887:594-617 2918:618-825 2902:826-849 2903:850-981] [-1, 2904, 2922, 2920, 2887, 2918, 2902, 2903, -2] NA 982 NA 982
MIR1130	TR99067|c1_g1_i1	3.5	0.0143	0	1	0	0	0	len=648 path=[1403:0-240 1404:241-276 1410:277-429 1407:430-453 1409:454-506 1398:507-530 1399:531-647] [-1, 1403, 1404, 1410, 1407, 1409, 1398, 1399, -2] NA 648 NA 648
MIR1130	TR99298|c2_g2_i1	3.5	0.0143	0	1	1	0	0	len=421 path=[11899:0-149 11900:150-159 11901:160-173 11902:174-420] [-1, 11899, 11900, 11901, 11902, -2] NA 421 NA 421
MIR1130	TR99314|c2_g3_i3	3.5	0.0143	0	1	65	0	0	len=401 path=[15116:0-78 15117:79-82 15118:83-91 15119:92-109 15120:110-124 15345:125-125 15334:126-141 15316:142-182 15361:183-185 15329:186-209 15311:210-224 15244:225-285 15327:286-300 15310:301-322 15353:323-349 15325:350-400] [-1, 15116, 15117, 15118, 15119, 15120, 15345, 15334, 15316, 15361, 15329, 15311, 15244, 15327, 15310, 15353, 15325] NA 401 gi|89213524|gb|AY835985.1| Madhuca longifoli…
MIR1130	TR99362|c2_g4_i3	3.5	0.0143	0	1	3	0	0	len=430 path=[16795:0-25 16943:26-57 17084:58-69 17137:70-76 17248:77-110 17209:111-111 17217:112-122 17224:123-123 17174:124-141 17165:142-147 17259:148-150 17255:151-157 17251:158-162 17246:163-171 17205:172-172 17172:173-173 17162:174-177 17146:178-180 17123:181-207 17170:208-220 17159:221-238 17140:239-244 17117:245-249 17086:250-273 17028:274-308 16947:309-328 16501:329-429] [-1, 16795, 1694…
MIR1130	TR99436|c0_g1_i1	3.5	0.0143	0	1	0	0	0	len=3004 path=[6974:0-164 6975:165-188 6976:189-210 6977:211-234 7029:235-536 6933:537-560 7017:561-602 7028:603-626 7036:627-664 7016:665-688 7027:689-777 6991:778-801 7035:802-882 7039:883-906 7041:907-928 7038:929-958 7034:959-985 7024:986-1009 7012:1010-1023 7033:1024-1047 7037:1048-1226 7011:1227-1268 7032:1269-1340 7022:1341-1364 7010:1365-1436 6997:1437-1460 7031:1461-1851 6955:1852-1875 7…
MIR1130	TR99470|c3_g2_i1	3.5	0.0143	0	1	0	0	0	len=1374 path=[11722:0-402 11723:403-406 11814:407-716 11765:717-740 11799:741-940 11718:941-964 11820:965-1008 11796:1009-1013 11810:1014-1015 11679:1016-1019 11792:1020-1119 11759:1120-1121 11760:1122-1156 11761:1157-1373] [-1, 11722, 11723, 11814, 11765, 11799, 11718, 11820, 11796, 11810, 11679, 11792, 11759, 11760, 11761, -2] NA 1374 NA 1374
MIR1130	TR99585|c2_g1_i1	3.5	0.0143	0	1	0	0	0	len=1594 path=[3609:0-432 3640:433-484 3637:485-551 3634:552-705 3602:706-729 3603:730-744 3604:745-768 3641:769-1006 3624:1007-1038 3638:1039-1197 3618:1198-1218 3635:1219-1384 3596:1385-1408 3632:1409-1469 3607:1470-1493 3608:1494-1593] [-1, 3609, 3640, 3637, 3634, 3602, 3603, 3604, 3641, 3624, 3638, 3618, 3635, 3596, 3632, 3607, 3608, -2] NA 1594 NA 1594
MIR1130	TR99686|c1_g2_i4	3.5	0.0143	0	1	2	0	0	len=2604 path=[15055:0-498 15056:499-522 15963:523-887 15896:888-965 15779:966-1007 15930:1008-1021 15835:1022-1075 @15888@!:1076-1651 15926:1652-1795 16010:1796-1815 15993:1816-1874 15984:1875-1898 16016:1899-1906 16020:1907-1910 16022:1911-1912 15742:1913-1936 15980:1937-1947 15969:1948-1965 15942:1966-1967 15906:1968-1991 15968:1992-2021 15941:2022-2031 15905:2032-2055 15967:2056-2061 15940:20…
MIR1130	TR99802|c6_g14_i2	3.5	0.0143	0	1	3	0	0	len=1261 path=[18106:0-32 18107:33-51 18723:52-83 18562:84-103 18636:104-127 18701:128-177 18537:178-207 18611:208-248 18888:249-272 18843:273-510 18966:511-542 19004:543-563 18739:564-608 18794:609-612 18578:613-637 18866:638-694 18836:695-741 18788:742-789 18727:790-943 18568:944-1052 18045:1053-1078 18046:1079-1260] [-1, 18106, 18107, 18723, 18562, 18636, 18701, 18537, 18611, 18888, 18843, 189…
MIR1130	TR99898|c7_g1_i2	3.5	0.0143	0	1	5	0	0	len=1047 path=[3442:0-115 3521:116-152 3536:153-184 3544:185-214 3543:215-240 3541:241-260 3526:261-284 3547:285-310 3503:311-473 3372:474-497 3514:498-503 3502:504-513 3533:514-529 3524:530-563 3542:564-574 3540:575-615 3532:616-652 3523:653-691 3499:692-779 3425:780-803 3530:804-837 3522:838-861 3511:862-1001 3420:1002-1046] [-1, 3442, 3521, 3536, 3544, 3543, 3541, 3526, 3547, 3503, 3372, 3514,…
miR1171	TR64609|c0_g1_i1	3	0.00392	12	1.09e-08	275	0.0436	0	len=702 path=[1389:0-413 1390:414-437 1392:438-659 1382:660-665 1383:666-671 1384:672-677 1385:678-683 1386:684-689 1387:690-695 1388:696-701] [-1, 1389, 1390, 1392, 1382, 1383, 1384, 1385, 1386, 1387, 1388, -2] NA 702 NA 702
miR1171	TR102650|c4_g1_i1	0	7.38e-06	0	1	0	0	23	len=342 path=[21395:0-341] [-1, 21395, -2] NA 342 NA 342
miR1171	TR120228|c0_g1_i1	0	7.38e-06	0	1	0	0	23	len=219 path=[393:0-218] [-1, 393, -2] NA 219 NA 219
miR1171	TR179515|c0_g1_i1	0	7.38e-06	0	1	0	0	23	len=344 path=[643:0-343] [-1, 643, -2] NA 344 NA 344
miR1171	TR72363|c0_g1_i1	0	7.38e-06	0	1	19	0	23	len=1413 path=[3759:0-675 3760:676-699 3769:700-863 3763:864-887 3770:888-1089 3766:1090-1113 3768:1114-1407 3757:1408-1408 3758:1409-1412] [-1, 3759, 3760, 3769, 3763, 3770, 3766, 3768, 3757, 3758, -2] NA 1413 gi|645269110|ref|XM_008241625.1| PREDICTED: Prunus mume uncharacterized LOC103338424 (LOC103338424), mRNA TR72363|c0_g1_i1 gi|645269110|ref|XM_008241625.1| 83.33 396 66 0 420 815 638 1033 …
miR1171	TR115360|c0_g1_i1	0.5	2.38e-05	0	1	0	0	22.5	len=225 path=[405:0-224] [-1, 405, -2] NA 225 NA 225
miR1171	TR86672|c0_g1_i1	0.5	2.38e-05	0	1	0	0	22.5	len=1423 path=[3046:0-587 3047:588-611 3062:612-1126 3035:1127-1150 3060:1151-1274 3064:1275-1298 3065:1299-1330 3055:1331-1352 3051:1353-1370 3052:1371-1396 3053:1397-1422] [-1, 3046, 3047, 3062, 3035, 3060, 3064, 3065, 3055, 3051, 3052, 3053, -2] NA 1423 NA 1423
miR1171	TR2354|c0_g1_i1	1	7.32e-05	0	1	1	0	22	len=175 path=[324:0-41 325:42-66 326:67-174] [-1, 324, 325, 326, -2] NA 175 NA 175
miR1171	TR90698|c0_g2_i8	1	7.32e-05	0	1	186	0	22	len=3730 path=[8797:0-513 8871:514-696 8873:697-697 8869:698-1837 8875:1838-1877 8874:1878-1907 8858:1908-1927 8868:1928-2086 8790:2087-2107 8863:2108-2339 8826:2340-2356 8852:2357-2857 8800:2858-2881 8801:2882-3729] [-1, 8797, 8871, 8873, 8869, 8875, 8874, 8858, 8868, 8790, 8863, 8826, 8852, 8800, 8801, -2] AT1G27520.1 | Symbols: | Glycosyl hydrolase family 47 protein | chr1:9558635-9562381 FORW…
miR1171	TR93297|c0_g2_i2	1	7.32e-05	0	1	103	0	22	len=1681 path=[6245:0-176 6246:177-200 6247:201-206 6248:207-207 6294:208-296 6298:297-311 6301:312-349 6258:350-367 6284:368-452 6203:453-476 6276:477-524 6282:525-542 6295:543-917 6288:918-993 6291:994-1065 6287:1066-1095 6280:1096-1178 6300:1179-1207 6208:1208-1680] [-1, 6245, 6246, 6247, 6248, 6294, 6298, 6301, 6258, 6284, 6203, 6276, 6282, 6295, 6288, 6291, 6287, 6280, 6300, 6208, -2] NA 168…
miR1171	TR101143|c0_g1_i3	1.5	0.000215	0	1	0	0	21.5	len=1122 path=[5937:0-132 6039:133-151 6063:152-181 6009:182-201 6036:202-203 6076:204-244 6060:245-249 6090:250-250 6074:251-285 6091:286-293 6083:294-305 6072:306-329 6092:330-344 6096:345-354 6070:355-403 6054:404-415 6093:416-416 6097:417-419 6025:420-488 5995:489-555 6050:556-579 6024:580-603 5994:604-627 6049:628-702 5893:703-726 6023:727-820 6094:821-844 6098:845-873 6021:874-1020 5991:102…
miR1171	TR68526|c2_g1_i1	1.5	0.000215	0	1	1	0	17	len=368 path=[631:0-307 632:308-337 633:338-367] [-1, 631, 632, 633, -2] NA 368 gi|690185843|emb|LM795755.1| Protopolystoma xenopodis genome assembly P_xenopodis_South_Africa ,scaffold PXEA_scaffold0043462 TR68526|c2_g1_i1 gi|690185843|emb|LM795755.1| 100 64 0 0 1 64 1359 1296 2.00E-25 127 368
miR1171	TR82525|c0_g2_i2	1.5	0.000215	0	1	5	0	21	len=439 path=[1245:0-255 1246:256-259 1247:260-260 1248:261-262 1252:263-360 1231:361-382 1232:383-383 1233:384-438] [-1, 1245, 1246, 1247, 1248, 1252, 1231, 1232, 1233, -2] NA 439 NA 439
miR1171	TR83618|c0_g3_i1	1.5	0.000215	0	1	4	0	17.5	len=1829 path=[4313:0-564 4314:565-581 4328:582-1068 4317:1069-1092 4318:1093-1828] [-1, 4313, 4314, 4328, 4317, 4318, -2] NA 1829 NA 1829
miR1171	TR103487|c0_g1_i1	2	0.000598	0	1	0	0	18	len=671 path=[649:0-670] [-1, 649, -2] NA 671 NA 671
miR1171	TR147345|c0_g1_i1	2	0.000598	0	1	0	0	21	len=290 path=[535:0-289] [-1, 535, -2] NA 290 NA 290
miR1171	TR151683|c0_g1_i1	2	0.000598	0	1	0	0	0	len=447 path=[849:0-446] [-1, 849, -2] NA 447 NA 447
miR1171	TR15622|c0_g1_i1	2	0.000598	0	1	0	0	0	len=577 path=[555:0-576] [-1, 555, -2] NA 577 NA 577
miR1171	TR167344|c0_g1_i1	2	0.000598	0	1	0	0	12	len=271 path=[249:0-270] [-1, 249, -2] NA 271 NA 271
miR1171	TR172262|c0_g1_i1	2	0.000598	0	1	0	0	11	len=183 path=[161:0-182] [-1, 161, -2] NA 183 NA 183
miR1171	TR26104|c0_g1_i1	2	0.000598	0	1	0	0	12	len=176 path=[279:0-59 304:60-60 303:61-84 302:85-160 284:161-161 285:162-165 286:166-166 287:167-170 288:171-171 289:172-175] [-1, 279, 304, 303, 302, 284, 285, 286, 287, 288, 289, -2] NA 176 NA 176
miR1171	TR83252|c0_g1_i1	2	0.000598	0	1	6	0	12	len=859 path=[2113:0-454 2114:455-478 2115:479-495 2121:496-520 2120:521-587 2118:588-752 2102:753-776 2103:777-858] [-1, 2113, 2114, 2115, 2121, 2120, 2118, 2102, 2103, -2] NA 859 gi|848865343|ref|XM_012977930.1| PREDICTED: Erythranthe guttatus probable calcium-binding protein CML25 (LOC105954257), mRNA TR83252|c0_g1_i1 gi|848865343|ref|XM_012977930.1| 81.44 404 75 0 349 752 374 777 5.00E-49 206…
miR1171	TR103015|c1_g2_i1	2.5	0.00158	0	1	37	0	12.5	len=1054 path=[2638:0-418 2639:419-442 2645:443-856 2651:857-888 2650:889-939 2648:940-962 2642:963-970 2632:971-985 2633:986-1009 2634:1010-1053] [-1, 2638, 2639, 2645, 2651, 2650, 2648, 2642, 2632, 2633, 2634, -2] NA 1054 NA 1054
miR1171	TR104990|c0_g1_i1	2.5	0.00158	0	1	0	0	0	len=203 path=[361:0-202] [-1, 361, -2] NA 203 NA 203
miR1171	TR180524|c0_g1_i1	2.5	0.00158	0	1	0	0	12	len=196 path=[347:0-195] [-1, 347, -2] NA 196 NA 196
miR1171	TR47352|c1_g1_i1	2.5	0.00158	0	1	0	0	0	len=1255 path=[2465:0-1254] [-1, 2465, -2] AT1G53860.1 | Symbols: | Remorin family protein | chr1:20107107-20109511 REVERSE LENGTH=1440 TR47352|c1_g1_i1 AT1G53860.1 84.85 132 20 0 529 660 1205 1074 5.00E-21 103 1255 gi|567868344|ref|XM_006426732.1| Citrus clementina hypothetical protein (CICLE_v10025517mg) mRNA, complete cds TR47352|c1_g1_i1 gi|567868344|ref|XM_006426732.1| 82.98 523 89 0 523 104…
miR1171	TR66238|c1_g1_i1	2.5	0.00158	0	1	22	0	11	len=1430 path=[3081:0-399 3082:400-423 3099:424-756 3088:757-792 3096:793-1077 3094:1078-1101 3095:1102-1429] [-1, 3081, 3082, 3099, 3088, 3096, 3094, 3095, -2] NA 1430 gi|358248763|ref|NM_001253007.1| Glycine max ethylene-responsive transcription factor ERF012-like (AP2-5), mRNA gi|212717195|gb|FJ228457.1| Glycine max AP2 domain-containing transcription factor 5 (AP2-5) mRNA, complete cds TR6623…
miR1171	TR100707|c3_g4_i6	3	0.00392	0	1	0	0	0	len=951 path=[18649:0-177 19495:178-215 19610:216-246 19580:247-268 19665:269-271 19656:272-295 19690:296-308 19625:309-374 19599:375-388 19695:389-389 19711:390-399 19512:400-470 19442:471-494 19359:495-788 19558:789-793 19508:794-828 19436:829-852 19353:853-878 19336:879-879 19337:880-903 19338:904-950] [-1, 18649, 19495, 19610, 19580, 19665, 19656, 19690, 19625, 19599, 19695, 19711, 19512, 194…
miR1171	TR100756|c4_g3_i15	3	0.00392	0	1	178	0	18	len=1829 path=[26954:0-121 26926:122-122 26937:123-152 26945:153-157 26949:158-160 26804:161-184 26750:185-338 26930:339-340 26939:341-362 26946:363-376 26063:377-408 @26674@!:409-952 26423:953-1828] [-1, 26954, 26926, 26937, 26945, 26949, 26804, 26750, 26930, 26939, 26946, 26063, 26674, 26423, -2] AT1G03090.1 | Symbols: MCCA | methylcrotonyl-CoA carboxylase alpha chain, mitochondrial / 3-methylc…
miR1171	TR101513|c8_g1_i2	3	0.00392	0	1	95	0	0	len=845 path=[1945:0-357 1946:358-373 1970:374-428 1967:429-499 1971:500-520 1968:521-568 1965:569-592 1961:593-729 1939:730-753 1940:754-844] [-1, 1945, 1946, 1970, 1967, 1971, 1968, 1965, 1961, 1939, 1940, -2] NA 845 NA 845
miR1171	TR102699|c4_g2_i1	3	0.00392	0	1	3	0	0	len=452 path=[1174:0-196 1175:197-219 1185:220-315 1183:316-451] [-1, 1174, 1175, 1185, 1183, -2] NA 452 gi|731402547|ref|XM_010656407.1| PREDICTED: Vitis vinifera N-alpha-acetyltransferase 15, NatA auxiliary subunit (LOC100263412), transcript variant X3, mRNA TR102699|c4_g2_i1 gi|731402547|ref|XM_010656407.1| 88.63 255 29 0 197 451 149 403 4.00E-70 276 452
miR1171	TR103640|c0_g1_i1	3	0.00392	0	1	9	0	12	len=275 path=[505:0-274] [-1, 505, -2] AT3G53750.1 | Symbols: ACT3 | actin 3 | chr3:19915288-19917641 FORWARD LENGTH=1557 TR103640|c0_g1_i1 AT3G53750.1 88.98 118 13 0 158 275 149 266 5.00E-30 131 275 gi|922393973|ref|XM_013609938.1| Medicago truncatula actin-97 partial mRNA TR103640|c0_g1_i1 gi|922393973|ref|XM_013609938.1| 96.46 113 4 0 163 275 1 113 2.00E-45 192 275
miR1171	TR117336|c0_g1_i1	3	0.00392	0	1	7	0	0	len=744 path=[722:0-743] [-1, 722, -2] NA 744 NA 744
miR1171	TR140380|c0_g1_i1	3	0.00392	0	1	0	0	0	len=365 path=[734:0-278 735:279-302 736:303-364] [-1, 734, 735, 736, -2] NA 365 NA 365
miR1171	TR141375|c0_g1_i1	3	0.00392	0	1	0	0	0	len=194 path=[172:0-193] [-1, 172, -2] NA 194 NA 194
miR1171	TR147926|c0_g1_i1	3	0.00392	0	1	0	0	0	len=307 path=[285:0-306] [-1, 285, -2] NA 307 NA 307
miR1171	TR15413|c0_g1_i1	3	0.00392	0	1	0	0	0	len=1825 path=[3639:0-1756 3640:1757-1774 3641:1775-1824] [-1, 3639, 3640, 3641, -2] AT4G25640.2 | Symbols: DTX35 | detoxifying efflux carrier 35 | chr4:13076444-13079048 REVERSE LENGTH=1760 TR15413|c0_g1_i1 AT4G25640.2 83.23 161 27 0 737 897 1057 897 2.00E-21 105 1825 gi|747059479|ref|XM_011077822.1| PREDICTED: Sesamum indicum protein TRANSPARENT TESTA 12-like (LOC105160450), mRNA TR15413|c0_g1_…
miR1171	TR179512|c0_g1_i1	3	0.00392	0	1	0	0	0	len=250 path=[228:0-249] [-1, 228, -2] NA 250 NA 250
miR1171	TR20159|c0_g5_i1	3	0.00392	0	1	5	0	0	len=362 path=[763:0-278 764:279-318 765:319-320 766:321-322 767:323-330 768:331-361] [-1, 763, 764, 765, 766, 767, 768, -2] NA 362 NA 362
miR1171	TR25374|c0_g1_i1	3	0.00392	0	1	0	0	11	len=498 path=[813:0-359 814:360-428 815:429-497] [-1, 813, 814, 815, -2] NA 498 NA 498
miR1171	TR48545|c0_g1_i1	3	0.00392	0	1	0	0	11	len=382 path=[862:0-66 876:67-206 877:207-222 878:223-223 828:224-236 829:237-381] [-1, 862, 876, 877, 878, 828, 829, -2] NA 382 NA 382
miR1171	TR66948|c1_g1_i1	3	0.00392	0	1	1	0	0	len=206 path=[367:0-205] [-1, 367, -2] NA 206 NA 206
miR1171	TR71009|c0_g1_i1	3	0.00392	0	1	48	0	14	len=887 path=[2524:0-538 2525:539-587 2526:588-886] [-1, 2524, 2525, 2526, -2] AT1G51140.1 | Symbols: | basic helix-loop-helix (bHLH) DNA-binding superfamily protein | chr1:18943457-18945753 REVERSE LENGTH=1625 TR71009|c0_g1_i1 AT1G51140.1 87.93 116 14 0 422 537 1049 1164 6.00E-26 119 887 gi|720031358|ref|XM_010267489.1| PREDICTED: Nelumbo nucifera transcription factor bHLH130-like (LOC104603455)…
miR1171	TR78630|c0_g1_i1	3	0.00392	0	1	27	0	0	len=1708 path=[6897:0-226 6898:227-250 6915:251-562 6895:563-586 6912:587-798 6892:799-822 6916:823-1167 6914:1168-1194 6911:1195-1399 6901:1400-1423 6902:1424-1447 6903:1448-1471 6904:1472-1707] [-1, 6897, 6898, 6915, 6895, 6912, 6892, 6916, 6914, 6911, 6901, 6902, 6903, 6904, -2] AT2G18620.1 | Symbols: | Terpenoid synthases superfamily protein | chr2:8078288-8079360 FORWARD LENGTH=1073 TR78630|…
miR1171	TR88432|c0_g1_i1	3	0.00392	0	1	366	0	18	len=1595 path=[3903:0-246 3904:247-270 3952:271-513 3885:514-537 3956:538-636 3958:637-765 3950:766-798 3954:799-834 3961:835-849 3957:850-915 3948:916-939 3963:940-945 3882:946-984 3883:985-1594] [-1, 3903, 3904, 3952, 3885, 3956, 3958, 3950, 3954, 3961, 3957, 3948, 3963, 3882, 3883, -2] AT5G14390.1 | Symbols: | alpha/beta-Hydrolases superfamily protein | chr5:4637312-4639756 REVERSE LENGTH=1530…
miR1171	TR92989|c0_g2_i3	3	0.00392	0	1	3	0	0	len=1511 path=[7616:0-205 7617:206-208 7971:209-235 7908:236-257 7941:258-277 7986:278-296 8013:297-310 8001:311-334 7983:335-335 8019:336-359 8012:360-368 8000:369-413 8026:414-414 8032:415-431 7929:432-492 7892:493-516 7955:517-670 7926:671-679 7890:680-770 7779:771-794 7780:795-812 7781:813-836 7923:837-918 7635:919-962 7636:963-1510] [-1, 7616, 7617, 7971, 7908, 7941, 7986, 8013, 8001, 7983, …
miR1171	TR93100|c2_g2_i1	3	0.00392	0	1	462	0	0	len=1905 path=[5616:0-1048 5645:1049-1169 5646:1170-1191 5642:1192-1445 5647:1446-1469 5648:1470-1501 5637:1502-1531 5615:1532-1904] [-1, 5616, 5645, 5646, 5642, 5647, 5648, 5637, 5615, -2] NA 1905 gi|848931517|ref|XM_012973341.1| PREDICTED: Erythranthe guttatus syntaxin-121 (LOC105950019), mRNA TR93100|c2_g2_i1 gi|848931517|ref|XM_012973341.1| 81.72 569 104 0 622 1190 694 1262 7.00E-78 303 1905
miR1171	TR97810|c1_g1_i1	3	0.00392	0	1	1	0	16	len=282 path=[1985:0-161 2009:162-170 2006:171-245 2001:246-249 1993:250-281] [-1, 1985, 2009, 2006, 2001, 1993, -2] NA 282 NA 282
miR1171	TR98163|c0_g2_i2	3	0.00392	0	1	11	0	13	len=1439 path=[11194:0-417 11195:418-439 11477:440-680 11372:681-681 11441:682-734 11498:735-758 11516:759-905 11438:906-980 11515:981-1018 11496:1019-1129 11436:1130-1159 11468:1160-1194 11524:1195-1218 11505:1219-1282 11535:1283-1300 11448:1301-1438] [-1, 11194, 11195, 11477, 11372, 11441, 11498, 11516, 11438, 11515, 11496, 11436, 11468, 11524, 11505, 11535, 11448] NA 1439 gi|731402561|ref|XM_0…
miR1171	TR99285|c2_g1_i1	3	0.00392	0	1	0	0	12	len=1359 path=[3257:0-215 3330:216-249 3316:250-282 3323:283-306 3328:307-349 3314:350-373 3321:374-395 3264:396-419 3327:420-872 3335:873-899 3332:900-929 3326:930-936 3318:937-960 3331:961-1045 3325:1046-1070 3317:1071-1133 3308:1134-1157 3293:1158-1358] [-1, 3257, 3330, 3316, 3323, 3328, 3314, 3321, 3264, 3327, 3335, 3332, 3326, 3318, 3331, 3325, 3317, 3308, 3293, -2] NA 1359 NA 1359
miR1171	TR100060|c1_g1_i1	3.5	0.00919	0	1	0	0	14	len=1050 path=[3535:0-118 3536:119-142 3542:143-383 3539:384-387 3540:388-1049] [-1, 3535, 3536, 3542, 3539, 3540, -2] NA 1050 NA 1050
miR1171	TR100265|c4_g4_i10	3.5	0.00919	0	1	424	0	15.5	len=3264 path=[18786:0-484 18787:485-485 18788:486-509 18789:510-521 18790:522-545 18848:546-650 18784:651-674 18908:675-740 18576:741-755 18875:756-839 18957:840-842 18941:843-907 18926:908-923 18870:924-1660 18959:1661-1684 18965:1685-1691 18614:1692-1731 @18954@!:1732-2336 18946:2337-2391 18938:2392-2422 18826:2423-2450 18967:2451-2470 18896:2471-2570 18862:2571-3065 18962:3066-3084 18918:3085…
miR1171	TR100530|c0_g5_i6	3.5	0.00919	0	1	161	0	14	len=1997 path=[31923:0-75 33135:76-76 33108:77-83 33068:84-155 33169:156-174 33155:175-227 33132:228-302 33103:303-344 33232:345-352 33150:353-380 33126:381-430 33234:431-452 32829:453-540 32996:541-564 33092:565-590 33163:591-592 33186:593-599 33175:600-623 33162:624-628 33143:629-652 33088:653-671 33237:672-672 32983:673-710 33115:711-712 33081:713-762 33040:763-801 32618:802-1996] [-1, 31923, …
miR1171	TR101270|c5_g16_i1	3.5	0.00919	0	1	0	0	0	len=439 path=[13584:0-32 14617:33-102 13820:103-130 14764:131-132 14741:133-156 14707:157-245 14653:246-269 14584:270-277 14497:278-337 13869:338-438] [-1, 13584, 14617, 13820, 14764, 14741, 14707, 14653, 14584, 14497, 13869, -2] NA 439 NA 439
miR1171	TR102060|c0_g16_i1	3.5	0.00919	0	1	45	0	0	len=873 path=[10158:0-198 11130:199-254 11197:255-295 10730:296-319 11118:320-600 10513:601-624 10514:625-872] [-1, 10158, 11130, 11197, 10730, 11118, 10513, 10514, -2] NA 873 gi|634007860|gb|KJ578757.1| Panax notoginseng 3-hydroxy-3-methylglutaryl coenzyme A reductase (HMGR) mRNA, complete cds TR102060|c0_g16_i1 gi|634007860|gb|KJ578757.1| 99.57 703 3 0 171 873 1 703 0 1370 873
miR1171	TR102241|c2_g2_i10	3.5	0.00919	0	1	1	0	0	len=983 path=[16656:0-71 18059:72-78 18237:79-92 18212:93-103 18183:104-154 18356:155-167 17971:168-191 18360:192-207 17733:208-249 17963:250-292 17048:293-313 17858:314-714 18364:715-738 18393:739-764 17956:765-784 17846:785-787 17712:788-841 17095:842-982] [-1, 16656, 18059, 18237, 18212, 18183, 18356, 17971, 18360, 17733, 17963, 17048, 17858, 18364, 18393, 17956, 17846, 17712, 17095, -2] NA 98…
miR1171	TR102820|c0_g2_i6	3.5	0.00919	0	1	0	0	0	len=2742 path=[17585:0-561 17586:562-585 18010:586-908 17879:909-971 17933:972-994 17283:995-1014 17873:1015-1100 17520:1101-1101 17972:1102-1136 17867:1137-1137 17926:1138-1176 18027:1177-1234 17862:1235-1477 17577:1478-1481 17578:1482-1483 17861:1484-1570 18066:1571-1586 18055:1587-1587 18042:1588-1615 18024:1616-1647 17918:1648-1680 17854:1681-1699 17998:1700-1705 18023:1706-1763 17915:1764-17…
miR1171	TR102981|c5_g13_i1	3.5	0.00919	0	1	0	0	0	len=532 path=[15178:0-187 15179:188-211 15180:212-531] [-1, 15178, 15179, 15180, -2] NA 532 NA 532
miR1171	TR109996|c0_g1_i1	3.5	0.00919	0	1	0	0	0	len=233 path=[421:0-232] [-1, 421, -2] NA 233 NA 233
miR1171	TR118330|c0_g1_i1	3.5	0.00919	0	1	0	0	0	len=658 path=[1271:0-657] [-1, 1271, -2] NA 658 NA 658
miR1171	TR123684|c0_g1_i1	3.5	0.00919	0	1	0	0	11	len=226 path=[204:0-225] [-1, 204, -2] NA 226 NA 226
miR1171	TR135518|c0_g1_i1	3.5	0.00919	0	1	0	0	0	len=383 path=[721:0-382] [-1, 721, -2] NA 383 gi|259485327|tpe|BN001306.1| TPA_asm: Aspergillus nidulans FGSC A4 chromosome VI TR135518|c0_g1_i1 gi|259485327|tpe|BN001306.1| 84.48 174 27 0 208 381 2301695 2301522 1.00E-26 131 383
miR1171	TR13844|c0_g1_i1	3.5	0.00919	0	1	0	0	0	len=397 path=[798:0-261 799:262-285 800:286-396] [-1, 798, 799, 800, -2] NA 397 NA 397
miR1171	TR164930|c0_g1_i1	3.5	0.00919	0	1	0	0	0	len=461 path=[439:0-460] [-1, 439, -2] NA 461 NA 461
miR1171	TR174249|c0_g1_i1	3.5	0.00919	0	1	0	0	0	len=911 path=[1777:0-910] [-1, 1777, -2] NA 911 NA 911
miR1171	TR176402|c0_g1_i1	3.5	0.00919	0	1	0	0	0	len=645 path=[1270:0-513 1271:514-537 1272:538-644] [-1, 1270, 1271, 1272, -2] NA 645 NA 645
miR1171	TR23127|c0_g1_i1	3.5	0.00919	0	1	11	0	14	len=908 path=[1035:0-74 1036:75-88 1063:89-455 1039:456-456 1040:457-457 1041:458-458 1042:459-459 1043:460-460 1044:461-461 1045:462-462 1046:463-463 1047:464-464 1048:465-465 1049:466-466 1050:467-467 1051:468-468 1052:469-469 1053:470-470 1068:471-471 1067:472-472 1066:473-473 1065:474-474 1064:475-841 1060:842-855 1061:856-907] [-1, 1035, 1036, 1063, 1039, 1040, 1041, 1042, 1043, 1044, 1045, …
miR1171	TR3240|c0_g1_i1	3.5	0.00919	0	1	76	0	0	len=527 path=[1031:0-422 1032:423-526] [-1, 1031, 1032, -2] NA 527 gi|193290701|gb|EU616567.1| Capsicum annuum putative 3-isopropylmalate dehydrogenase small subunit mRNA, complete cds TR3240|c0_g1_i1 gi|193290701|gb|EU616567.1| 92.11 114 9 0 414 527 215 328 1.00E-33 155 527
miR1171	TR49892|c0_g1_i2	3.5	0.00919	0	1	0	0	0	len=308 path=[675:0-55 674:56-68 673:69-118 669:119-137 659:138-307] [-1, 675, 674, 673, 669, 659, -2] NA 308 NA 308
miR1171	TR5412|c0_g1_i1	3.5	0.00919	0	1	0	0	0	len=625 path=[1230:0-448 1231:449-472 1232:473-624] [-1, 1230, 1231, 1232, -2] NA 625 NA 625
miR1171	TR56943|c0_g2_i1	3.5	0.00919	0	1	0	0	12.5	len=840 path=[1868:0-59 1877:60-147 1857:148-189 1873:190-754 1871:755-818 1872:819-839] [-1, 1868, 1877, 1857, 1873, 1871, 1872, -2] NA 840 NA 840
miR1171	TR626|c0_g1_i1	3.5	0.00919	0	1	0	0	0	len=599 path=[1153:0-598] [-1, 1153, -2] NA 599 NA 599
miR1171	TR69701|c0_g1_i1	3.5	0.00919	0	1	0	0	11	len=560 path=[1277:0-98 1278:99-122 1286:123-388 1271:389-392 1285:393-412 1283:413-509 1281:510-533 1282:534-559] [-1, 1277, 1278, 1286, 1271, 1285, 1283, 1281, 1282, -2] NA 560 gi|672930596|gb|KJ804179.1| Panax notoginseng isolate CL278Contig4_GGPS geranylgeranyl pyrophosphate synthase mRNA, partial cds TR69701|c0_g1_i1 gi|672930596|gb|KJ804179.1| 90.29 103 10 0 256 358 1 103 1.00E-24 125 560
miR1171	TR70759|c0_g1_i1	3.5	0.00919	0	1	6	0	11	len=1241 path=[2585:0-220 2586:221-245 2599:246-912 2595:913-936 2600:937-986 2598:987-1010 2590:1011-1240] [-1, 2585, 2586, 2599, 2595, 2600, 2598, 2590, -2] NA 1241 NA 1241
miR1171	TR73182|c0_g1_i1	3.5	0.00919	0	1	109	0	13	len=1584 path=[3304:0-299 3305:300-323 3311:324-360 3309:361-384 3310:385-620 3296:621-644 3308:645-727 3302:728-751 3303:752-1583] [-1, 3304, 3305, 3311, 3309, 3310, 3296, 3308, 3302, 3303, -2] NA 1584 NA 1584
miR1171	TR75198|c0_g1_i1	3.5	0.00919	0	1	0	0	14	len=511 path=[1209:0-343 1210:344-367 1212:368-478 1207:479-479 1208:480-510] [-1, 1209, 1210, 1212, 1207, 1208, -2] NA 511 NA 511
miR1171	TR76696|c0_g1_i4	3.5	0.00919	0	1	0	0	0	len=211 path=[1684:0-59 1716:60-81 1720:82-89 1718:90-152 1709:153-174 1693:175-197 1694:198-210] [-1, 1684, 1716, 1720, 1718, 1709, 1693, 1694, -2] NA 211 NA 211
miR1171	TR77580|c0_g2_i7	3.5	0.00919	0	1	0	0	0	len=1018 path=[4432:0-227 4433:228-251 4449:252-437 4416:438-458 4446:459-548 4451:549-600 4450:601-628 4448:629-727 4425:728-749 4426:750-1017] [-1, 4432, 4433, 4449, 4416, 4446, 4451, 4450, 4448, 4425, 4426, -2] NA 1018 NA 1018
miR1171	TR78905|c0_g1_i1	3.5	0.00919	0	1	0	0	0	len=709 path=[1948:0-236 1949:237-260 1974:261-400 1935:401-417 1977:418-555 1976:556-587 1973:588-662 1968:663-694 1941:695-708] [-1, 1948, 1949, 1974, 1935, 1977, 1976, 1973, 1968, 1941, -2] NA 709 NA 709
miR1171	TR80734|c1_g1_i1	3.5	0.00919	0	1	0	0	0	len=1772 path=[3917:0-545 3945:546-588 3943:589-626 3940:627-881 3914:882-905 3941:906-938 3939:939-962 3925:963-982 3926:983-1006 3938:1007-1441 3908:1442-1465 3909:1466-1771] [-1, 3917, 3945, 3943, 3940, 3914, 3941, 3939, 3925, 3926, 3938, 3908, 3909, -2] NA 1772 NA 1772
miR1171	TR85005|c0_g1_i3	3.5	0.00919	0	1	511	0	0	len=1800 path=[6493:0-99 6494:100-123 6557:124-900 6569:901-923 6556:924-981 6564:982-1027 6560:1028-1399 6530:1400-1423 6554:1424-1576 6520:1577-1600 6521:1601-1799] [-1, 6493, 6494, 6557, 6569, 6556, 6564, 6560, 6530, 6554, 6520, 6521, -2] AT4G22290.1 | Symbols: | Ubiquitin-specific protease family C19-related protein | chr4:11782905-11785816 REVERSE LENGTH=1718 TR85005|c0_g1_i3 AT4G22290.1 78.…
miR1171	TR85557|c1_g1_i1	3.5	0.00919	0	1	28	0	15	len=2443 path=[5050:0-622 5051:623-669 @5074@!:670-1651 5070:1652-1667 5072:1668-2079 5059:2080-2103 5060:2104-2442] [-1, 5050, 5051, 5074, 5070, 5072, 5059, 5060, -2] NA 2443 gi|703086934|ref|XM_010094838.1| Morus notabilis hypothetical protein partial mRNA TR85557|c1_g1_i1 gi|703086934|ref|XM_010094838.1| 81.41 780 140 2 820 1598 1319 544 8.00E-103 387 2443
miR1171	TR86058|c0_g1_i1	3.5	0.00919	0	1	9	0	0	len=1263 path=[2745:0-163 2746:164-187 2780:188-236 2754:237-260 2782:261-309 2779:310-333 2785:334-449 2761:450-473 2784:474-1052 2786:1053-1070 2789:1071-1089 2751:1090-1107 2752:1108-1262] [-1, 2745, 2746, 2780, 2754, 2782, 2779, 2785, 2761, 2784, 2786, 2789, 2751, 2752, -2] NA 1263 gi|565367920|ref|XM_006350541.1| PREDICTED: Solanum tuberosum probable inactive receptor kinase At4g23740-like (…
miR1171	TR88543|c0_g1_i1	3.5	0.00919	0	1	0	0	0	len=3829 path=[7935:0-219 7936:220-237 7974:238-290 7972:291-314 7969:315-630 7965:631-654 7975:655-779 7959:780-797 7973:798-879 7946:880-895 7970:896-1692 7949:1693-1716 7967:1717-3259 7940:3260-3283 7941:3284-3828] [-1, 7935, 7936, 7974, 7972, 7969, 7965, 7975, 7959, 7973, 7946, 7970, 7949, 7967, 7940, 7941, -2] NA 3829 gi|731425150|ref|XM_010664850.1| PREDICTED: Vitis vinifera uncharacterized…
miR1171	TR88904|c1_g3_i1	3.5	0.00919	0	1	0	0	0	len=194 path=[4395:0-104 4396:105-121 4397:122-124 4398:125-193] [-1, 4395, 4396, 4397, 4398, -2] NA 194 gi|915167850|ref|XM_013458594.1| Exophiala xenobiotica histone H3 mRNA TR88904|c1_g3_i1 gi|915167850|ref|XM_013458594.1| 94.12 119 7 0 76 194 246 364 6.00E-42 180 194
miR1171	TR90299|c1_g1_i1	3.5	0.00919	0	1	0	0	0	len=1334 path=[3752:0-74 3753:75-98 3899:99-210 3883:211-254 3904:255-259 3897:260-290 3908:291-304 3889:305-354 3902:355-374 3878:375-418 3888:419-481 3906:482-505 3909:506-556 3887:557-593 3900:594-613 3893:614-637 3910:638-657 3861:658-683 3892:684-702 3884:703-726 3872:727-904 3772:905-926 3773:927-1333] [-1, 3752, 3753, 3899, 3883, 3904, 3897, 3908, 3889, 3902, 3878, 3888, 3906, 3909, 3887, …
miR1171	TR90402|c0_g1_i3	3.5	0.00919	0	1	126	0	11	len=2302 path=[5169:0-39 5170:40-59 5186:60-1691 5180:1692-1715 5185:1716-1891 5177:1892-1915 5178:1916-2301] [-1, 5169, 5170, 5186, 5180, 5185, 5177, 5178, -2] NA 2302 gi|731398797|ref|XM_010655082.1| PREDICTED: Vitis vinifera integrator complex subunit 4 homolog (LOC100249976), transcript variant X2, mRNA TR90402|c0_g1_i3 gi|731398797|ref|XM_010655082.1| 81.92 260 47 0 187 446 1071 1330 2.00E-2…
miR1171	TR90497|c2_g1_i2	3.5	0.00919	0	1	0	0	0	len=1946 path=[4727:0-519 4728:520-543 4766:544-1012 4712:1013-1036 4778:1037-1368 4783:1369-1551 4788:1552-1567 4790:1568-1605 4792:1606-1620 4785:1621-1650 4789:1651-1665 4773:1666-1746 4791:1747-1817 4750:1818-1837 4746:1838-1945] [-1, 4727, 4728, 4766, 4712, 4778, 4783, 4788, 4790, 4792, 4785, 4789, 4773, 4791, 4750, 4746, -2] NA 1946 gi|590653404|ref|XM_007033351.1| Theobroma cacao Sarcolemm…
miR1171	TR90584|c0_g1_i1	3.5	0.00919	0	1	0	0	0	len=407 path=[1258:0-86 1311:87-107 1329:108-125 1335:126-131 1333:132-151 1331:152-175 1328:176-193 1334:194-217 1332:218-230 1336:231-254 1337:255-262 1305:263-293 1228:294-299 1229:300-406] [-1, 1258, 1311, 1329, 1335, 1333, 1331, 1328, 1334, 1332, 1336, 1337, 1305, 1228, 1229, -2] NA 407 NA 407
miR1171	TR92901|c0_g2_i2	3.5	0.00919	0	1	192	0	0	len=1229 path=[5190:0-158 5191:159-182 5192:183-187 5193:188-211 5267:212-391 5270:392-408 5268:409-480 5266:481-493 5257:494-590 5271:591-614 5274:615-657 5255:658-780 5272:781-813 5243:814-841 5244:842-1228] [-1, 5190, 5191, 5192, 5193, 5267, 5270, 5268, 5266, 5257, 5271, 5274, 5255, 5272, 5243, 5244, -2] NA 1229 gi|590681195|ref|XM_007040979.1| Theobroma cacao Ribosomal protein L7/L12 isoform …
miR1171	TR93528|c0_g1_i1	3.5	0.00919	0	1	5	0	0	len=3177 path=[6785:0-135 6786:136-159 6813:160-308 6814:309-332 6816:333-334 6800:335-359 6810:360-783 6803:784-807 6804:808-820 6805:821-844 6812:845-1491 6815:1492-1515 6817:1516-1526 6808:1527-1648 6789:1649-1672 6790:1673-1690 6791:1691-1714 6807:1715-2276 6774:2277-2300 6775:2301-3176] [-1, 6785, 6786, 6813, 6814, 6816, 6800, 6810, 6803, 6804, 6805, 6812, 6815, 6817, 6808, 6789, 6790, 6791,…
miR1171	TR94445|c0_g1_i1	3.5	0.00919	0	1	2	0	0	len=1706 path=[3795:0-220 3796:221-244 3910:245-794 3768:795-820 3918:821-834 3916:835-858 3909:859-965 3825:966-989 3901:990-1043 3835:1044-1067 3917:1068-1495 3878:1496-1519 3915:1520-1595 3919:1596-1619 3920:1620-1629 3921:1630-1642 3912:1643-1664 3904:1665-1666 3895:1667-1692 3803:1693-1705] [-1, 3795, 3796, 3910, 3768, 3918, 3916, 3909, 3825, 3901, 3835, 3917, 3878, 3915, 3919, 3920, 3921, 3…
miR1171	TR95014|c2_g1_i1	3.5	0.00919	0	1	0	0	11	len=1033 path=[2593:0-143 2594:144-167 2694:168-210 2688:211-234 2693:235-361 2695:362-385 2697:386-401 2698:402-410 2683:411-434 2672:435-451 2662:452-607 2589:608-631 2671:632-649 2661:650-673 2681:674-697 2692:698-728 2689:729-752 2696:753-777 2669:778-809 2659:810-968 2631:969-1000 2632:1001-1032] [-1, 2593, 2594, 2694, 2688, 2693, 2695, 2697, 2698, 2683, 2672, 2662, 2589, 2671, 2661, 2681, 2…
miR1171	TR95595|c0_g1_i1	3.5	0.00919	0	1	276	0	0	len=2039 path=[4846:0-267 4847:268-290 4937:291-326 4945:327-341 4950:342-394 4936:395-418 4944:419-478 4874:479-502 4935:503-868 4882:869-892 4943:893-1207 4905:1208-1231 4959:1232-1252 4958:1253-1276 4957:1277-1283 4960:1284-1301 4963:1302-1316 4947:1317-1342 4939:1343-1366 4930:1367-1620 4923:1621-1644 4924:1645-2038] [-1, 4846, 4847, 4937, 4945, 4950, 4936, 4944, 4874, 4935, 4882, 4943, 4905,…
miR1171	TR96832|c2_g1_i2	3.5	0.00919	0	1	1	0	0	len=1393 path=[5277:0-340 5278:341-364 5409:365-395 5418:396-396 5444:397-419 5443:420-451 5441:452-473 5434:474-487 5405:488-497 5427:498-602 5446:603-628 5451:629-665 5440:666-754 5447:755-755 5414:756-899 5452:900-920 5448:921-923 5453:924-944 5432:945-1043 5449:1044-1048 5422:1049-1121 5442:1122-1154 5411:1155-1223 5379:1224-1294 5206:1295-1392] [-1, 5277, 5278, 5409, 5418, 5444, 5443, 5441, …
miR1171	TR98634|c0_g1_i6	3.5	0.00919	0	1	50	0	0	len=2689 path=[14296:0-1172 14545:1173-1210 14551:1211-1255 14532:1256-1256 14543:1257-1280 14550:1281-1298 14562:1299-1309 14539:1310-1356 14548:1357-1428 14556:1429-1477 14547:1478-1583 14563:1584-1597 14555:1598-1771 14567:1772-1807 14522:1808-1957 14568:1958-1978 14487:1979-2399 14446:2400-2423 14447:2424-2688] [-1, 14296, 14545, 14551, 14532, 14543, 14550, 14562, 14539, 14548, 14556, 14547, …
miR1171	TR99699|c2_g3_i7	3.5	0.00919	0	1	151	0	0	len=3107 path=[27422:0-487 27423:488-511 27590:512-1115 27532:1116-1223 27610:1224-1263 27565:1264-1340 27624:1341-1352 27490:1353-1420 27586:1421-1461 27527:1462-1506 27159:1507-1508 27560:1509-1615 27613:1616-1631 27599:1632-1805 27627:1806-1823 27634:1824-1866 27519:1867-1882 27596:1883-1910 27581:1911-2057 27518:2058-2107 27629:2108-2108 27579:2109-2140 27617:2141-2174 27605:2175-2228 27592:2…
miR1171	TR99901|c1_g1_i9	3.5	0.00919	0	1	28	0	12	len=2547 path=[9189:0-316 9190:317-340 9442:341-432 9193:433-456 9194:457-472 9195:473-496 9462:497-670 9510:671-686 9266:687-706 9459:707-718 9495:719-788 9485:789-793 9474:794-866 9432:867-890 9501:891-896 9494:897-920 9484:921-976 9511:977-1001 9513:1002-1005 9514:1006-1022 9507:1023-1125 9504:1126-1171 9500:1172-1196 9480:1197-1219 9491:1220-1243 9468:1244-1295 9479:1296-1339 9207:1340-1363 9…
MIR1312	TR98190|c2_g6_i4	3.5	0.00289	2	0.000324	35	0.0571	0	len=1363 path=[12599:0-124 13206:125-163 13245:164-187 13259:188-189 13251:190-217 13279:218-218 13250:219-221 13242:222-275 13232:276-341 13218:342-345 13196:346-350 13161:351-374 13308:375-375 13188:376-397 13151:398-422 13107:423-556 13284:557-581 13225:582-596 13208:597-620 13185:621-623 13145:624-666 13049:667-703 13285:704-728 13144:729-821 12695:822-842 12696:843-1362] [-1, 12599, 13206, 1…
MIR1312	TR69637|c1_g4_i1	2	0.0001	0	1	0	0	12	len=335 path=[911:0-232 967:233-266 958:267-281 970:282-287 963:288-290 954:291-311 892:312-314 893:315-317 894:318-334] [-1, 911, 967, 958, 970, 963, 954, 892, 893, 894, -2] NA 335 NA 335
MIR1312	TR32960|c0_g1_i1	2.5	0.000329	0	1	0	0	0	len=201 path=[357:0-200] [-1, 357, -2] NA 201 NA 201
MIR1312	TR50333|c0_g1_i2	2.5	0.000329	0	1	3	0	17	len=758 path=[2238:0-95 2248:96-215 2250:216-239 2251:240-252 2247:253-260 2245:261-284 2235:285-757] [-1, 2238, 2248, 2250, 2251, 2247, 2245, 2235, -2] NA 758 NA 758
MIR1312	TR100787|c3_g2_i7	3	0.00101	0	1	0	0	11	len=317 path=[30399:0-86 31299:87-98 31221:99-117 31266:118-184 31039:185-209 31407:210-235 31139:236-269 31389:270-283 30880:284-286 30122:287-310 30123:311-316] [-1, 30399, 31299, 31221, 31266, 31039, 31407, 31139, 31389, 30880, 30122, 30123, -2] NA 317 NA 317
MIR1312	TR101900|c9_g4_i1	3	0.00101	0	1	0	0	0	len=273 path=[24270:0-115 24271:116-150 24272:151-272] [-1, 24270, 24271, 24272, -2] NA 273 NA 273
MIR1312	TR170206|c0_g1_i1	3	0.00101	0	1	172	0	12.5	len=1225 path=[2405:0-1224] [-1, 2405, -2] NA 1225 gi|698574924|ref|XM_009777492.1| PREDICTED: Nicotiana sylvestris U6 snRNA-associated Sm-like protein LSm3 (LOC104225646), mRNA TR170206|c0_g1_i1 gi|698574924|ref|XM_009777492.1| 84.41 263 41 0 128 390 73 335 7.00E-46 196 1225
MIR1312	TR31215|c0_g2_i1	3	0.00101	0	1	0	0	0	len=533 path=[1069:0-300 1070:301-532] [-1, 1069, 1070, -2] NA 533 NA 533
MIR1312	TR37849|c0_g3_i1	3	0.00101	0	1	122	0	13	len=671 path=[1426:0-225 1427:226-233 1428:234-250 1429:251-262 1430:263-286 1431:287-670] [-1, 1426, 1427, 1428, 1429, 1430, 1431, -2] NA 671 NA 671
MIR1312	TR67215|c0_g6_i1	3	0.00101	0	1	1	0	12	len=229 path=[727:0-100 728:101-116 729:117-132 730:133-146 731:147-167 732:168-170 733:171-228] [-1, 727, 728, 729, 730, 731, 732, 733, -2] NA 229 NA 229
MIR1312	TR85904|c0_g1_i2	3	0.00101	0	1	202	0	13	len=1581 path=[5233:0-673 5301:674-688 5288:689-751 5303:752-763 5296:764-889 5302:890-902 5280:903-977 5294:978-978 5289:979-1002 5284:1003-1482 5237:1483-1503 5238:1504-1580] [-1, 5233, 5301, 5288, 5303, 5296, 5302, 5280, 5294, 5289, 5284, 5237, 5238, -2] NA 1581 gi|731408095|ref|XM_010658423.1| PREDICTED: Vitis vinifera methyl-CpG-binding domain-containing protein 2 (LOC100260354), transcript …
MIR1312	TR95513|c0_g1_i1	3	0.00101	0	1	1	0	0	len=635 path=[2456:0-172 2469:173-264 2468:265-453 2466:454-522 2463:523-579 2441:580-634] [-1, 2456, 2469, 2468, 2466, 2463, 2441, -2] NA 635 NA 635
MIR1312	TR96321|c0_g1_i1	3	0.00101	0	1	0	0	13	len=2067 path=[4951:0-54 4952:55-82 4953:83-84 4974:85-106 4979:107-188 4981:189-204 4961:205-212 4972:213-228 4967:229-261 4976:262-285 4971:286-295 4980:296-319 4978:320-372 4970:373-645 4914:646-662 4957:663-1658 4881:1659-1682 4969:1683-1714 4964:1715-1738 4956:1739-1859 4898:1860-1883 4899:1884-2066] [-1, 4951, 4952, 4953, 4974, 4979, 4981, 4961, 4972, 4967, 4976, 4971, 4980, 4978, 4970, 491…
MIR1312	TR100388|c2_g5_i2	3.5	0.00289	0	1	306	0	0	len=3327 path=[14379:0-222 14380:223-246 14784:247-710 14262:711-734 14836:735-1070 14405:1071-1094 14770:1095-1266 14495:1267-1290 14908:1291-1331 14870:1332-1355 14815:1356-1475 14980:1476-1499 14988:1500-1507 14810:1508-1643 14751:1644-1992 14305:1993-2016 14861:2017-2326 14422:2327-2350 14805:2351-2423 14371:2424-2435 14859:2436-2459 14927:2460-2492 14899:2493-2516 14857:2517-2518 14743:2519-…
MIR1312	TR100520|c1_g16_i4	3.5	0.00289	0	1	0	0	0	len=926 path=[14030:0-45 14031:46-46 15531:47-59 15269:60-89 15395:90-90 15502:91-103 15693:104-127 15688:128-140 15677:141-214 15621:215-235 15478:236-258 15351:259-259 15655:260-261 15618:262-293 15691:294-321 15674:322-341 15651:342-356 15612:357-475 15707:476-487 15722:488-499 15717:500-508 15724:509-524 15726:525-544 15645:545-593 15455:594-632 15711:633-650 15719:651-666 15641:667-714 15601…
MIR1312	TR101218|c0_g2_i1	3.5	0.00289	0	1	0	0	0	len=1150 path=[2288:0-718 2289:719-734 2290:735-1149] [-1, 2288, 2289, 2290, -2] NA 1150 NA 1150
MIR1312	TR102432|c2_g9_i10	3.5	0.00289	0	1	2	0	12.5	len=4040 path=[19407:0-34 19408:35-55 21151:56-82 21127:83-85 21089:86-89 21036:90-106 20952:107-235 19833:236-259 20837:260-878 20637:879-902 21020:903-952 21079:953-953 20932:954-983 21229:984-1012 21077:1013-1013 21013:1014-1038 20925:1039-1068 20807:1069-1158 20127:1159-1182 20128:1183-1206 21005:1207-1461 20800:1462-1930 20914:1931-2259 21068:2260-2308 20998:2309-2481 20903:2482-2562 19198:2…
MIR1312	TR110146|c0_g1_i1	3.5	0.00289	0	1	0	0	0	len=212 path=[190:0-211] [-1, 190, -2] NA 212 NA 212
MIR1312	TR116473|c0_g1_i1	3.5	0.00289	0	1	3	0	12	len=294 path=[272:0-293] [-1, 272, -2] NA 294 NA 294
MIR1312	TR119131|c0_g1_i1	3.5	0.00289	0	1	2	0	11	len=325 path=[303:0-324] [-1, 303, -2] NA 325 NA 325
MIR1312	TR126949|c0_g1_i1	3.5	0.00289	0	1	0	0	12.5	len=498 path=[976:0-332 977:333-356 978:357-497] [-1, 976, 977, 978, -2] NA 498 NA 498
MIR1312	TR130599|c0_g2_i1	3.5	0.00289	0	1	0	0	13	len=312 path=[597:0-129 598:130-146 599:147-311] [-1, 597, 598, 599, -2] NA 312 NA 312
MIR1312	TR134452|c0_g1_i1	3.5	0.00289	0	1	0	0	0	len=426 path=[835:0-364 836:365-425] [-1, 835, 836, -2] NA 426 NA 426
MIR1312	TR140141|c0_g1_i1	3.5	0.00289	0	1	0	0	0	len=288 path=[266:0-287] [-1, 266, -2] NA 288 gi|590686002|ref|XM_007042191.1| Theobroma cacao Uncharacterized protein (TCM_006929) mRNA, complete cds TR140141|c0_g1_i1 gi|590686002|ref|XM_007042191.1| 85.53 152 22 0 20 171 302 151 1.00E-25 127 288
MIR1312	TR156442|c0_g1_i1	3.5	0.00289	0	1	0	0	0	len=320 path=[298:0-319] [-1, 298, -2] NA 320 NA 320
MIR1312	TR173356|c0_g1_i1	3.5	0.00289	0	1	0	0	16.5	len=824 path=[1628:0-180 1629:181-204 1630:205-823] [-1, 1628, 1629, 1630, -2] NA 824 NA 824
MIR1312	TR19890|c0_g1_i1	3.5	0.00289	0	1	0	0	0	len=348 path=[676:0-162 677:163-186 678:187-347] [-1, 676, 677, 678, -2] NA 348 NA 348
MIR1312	TR21149|c0_g1_i1	3.5	0.00289	0	1	6	0	0	len=718 path=[1416:0-248 1417:249-272 1418:273-717] [-1, 1416, 1417, 1418, -2] NA 718 NA 718
MIR1312	TR25586|c0_g2_i1	3.5	0.00289	0	1	0	0	0	len=865 path=[1708:0-622 1709:623-645 1710:646-864] [-1, 1708, 1709, 1710, -2] NA 865 NA 865
MIR1312	TR30976|c0_g1_i1	3.5	0.00289	0	1	0	0	0	len=347 path=[649:0-346] [-1, 649, -2] NA 347 NA 347
MIR1312	TR51535|c0_g1_i1	3.5	0.00289	0	1	0	0	0	len=929 path=[1878:0-581 1879:582-605 1880:606-928] [-1, 1878, 1879, 1880, -2] NA 929 gi|848858811|ref|XM_012974867.1| PREDICTED: Erythranthe guttatus protein CHUP1, chloroplastic (LOC105951438), mRNA TR51535|c0_g1_i1 gi|848858811|ref|XM_012974867.1| 87.39 119 15 0 568 686 272 154 4.00E-22 117 929
MIR1312	TR51715|c0_g1_i1	3.5	0.00289	0	1	0	0	0	len=1420 path=[2925:0-153 2926:154-177 2932:178-539 2923:540-578 2924:579-1419] [-1, 2925, 2926, 2932, 2923, 2924, -2] AT1G16310.1 | Symbols: | Cation efflux family protein | chr1:5578431-5580693 FORWARD LENGTH=1399 TR51715|c0_g1_i1 AT1G16310.1 85.4 137 20 0 842 978 594 458 6.00E-24 113 1420 gi|566191386|ref|XM_002315036.2| Populus trichocarpa hypothetical protein (POPTR_0010s17950g) mRNA, comple…
MIR1312	TR55926|c1_g2_i2	3.5	0.00289	0	1	0	0	12	len=220 path=[911:0-35 939:36-66 942:67-80 941:81-99 938:100-115 935:116-139 931:140-149 925:150-219] [-1, 911, 939, 942, 941, 938, 935, 931, 925, -2] NA 220 NA 220
MIR1312	TR67059|c0_g1_i1	3.5	0.00289	0	1	0	0	12	len=2592 path=[5417:0-442 5418:443-466 5432:467-1427 5433:1428-1509 5427:1510-1533 5431:1534-1920 5423:1921-2591] [-1, 5417, 5418, 5432, 5433, 5427, 5431, 5423, -2] NA 2592 gi|723745059|ref|XM_004250919.2| PREDICTED: Solanum lycopersicum uncharacterized LOC101257925 (LOC101257925), mRNA TR67059|c0_g1_i1 gi|723745059|ref|XM_004250919.2| 80.39 413 81 0 811 1223 1747 1335 1.00E-39 176 2592
MIR1312	TR76458|c0_g1_i1	3.5	0.00289	0	1	3	0	0	len=3386 path=[6936:0-976 6937:977-1000 6940:1001-1084 6934:1085-1108 6941:1109-1206 6928:1207-1230 6939:1231-1403 6931:1404-1427 6932:1428-3385] [-1, 6936, 6937, 6940, 6934, 6941, 6928, 6939, 6931, 6932, -2] AT3G66658.2 | Symbols: ALDH22A1 | aldehyde dehydrogenase 22A1 | chr3:2095105-2099151 REVERSE LENGTH=2165 TR76458|c0_g1_i1 AT3G66658.2 79.13 1332 278 0 1506 2837 1809 478 8.00E-121 436 3386 g…
MIR1312	TR83492|c0_g2_i4	3.5	0.00289	0	1	0	0	12	len=1274 path=[4360:0-623 4361:624-649 4396:650-996 4398:997-1009 4397:1010-1020 4395:1021-1029 4400:1030-1084 4401:1085-1273] [-1, 4360, 4361, 4396, 4398, 4397, 4395, 4400, 4401, -2] NA 1274 gi|747094489|ref|XM_011096781.1| PREDICTED: Sesamum indicum aldose reductase (LOC105174621), mRNA TR83492|c0_g2_i4 gi|747094489|ref|XM_011096781.1| 83.01 359 58 1 582 937 808 450 3.00E-54 224 1274
MIR1312	TR89360|c0_g1_i1	3.5	0.00289	0	1	0	0	0	len=1305 path=[2895:0-672 2896:673-696 2918:697-902 2893:903-916 2916:917-1115 2919:1116-1116 2906:1117-1130 2907:1131-1146 2908:1147-1304] [-1, 2895, 2896, 2918, 2893, 2916, 2919, 2906, 2907, 2908, -2] NA 1305 NA 1305
MIR1312	TR90032|c0_g1_i4	3.5	0.00289	0	1	64	0	0	len=1965 path=[4431:0-198 4444:199-634 4434:635-658 4448:659-1034 4437:1035-1059 4443:1060-1177 4419:1178-1201 4447:1202-1373 4440:1374-1397 4445:1398-1476 4422:1477-1496 4423:1497-1964] [-1, 4431, 4444, 4434, 4448, 4437, 4443, 4419, 4447, 4440, 4445, 4422, 4423, -2] AT2G31190.2 | Symbols: RUS2 | Protein of unknown function, DUF647 | chr2:13291197-13293794 REVERSE LENGTH=1673 TR90032|c0_g1_i4 AT2…
MIR1312	TR90790|c0_g3_i1	3.5	0.00289	0	1	18	0	0	len=1660 path=[9044:0-1242 9045:1243-1243 9111:1244-1259 9092:1260-1320 9086:1321-1344 9057:1345-1659] [-1, 9044, 9045, 9111, 9092, 9086, 9057, -2] NA 1660 gi|590616297|ref|XM_007023405.1| Theobroma cacao ALA-interacting subunit 1 (TCM_027482) mRNA, complete cds TR90790|c0_g3_i1 gi|590616297|ref|XM_007023405.1| 80.23 531 105 0 736 1266 706 1236 7.00E-53 220 1660
MIR1312	TR91137|c1_g2_i2	3.5	0.00289	0	1	0	0	0	len=1687 path=[5125:0-83 5185:84-280 5079:281-304 5080:305-329 5081:330-353 5192:354-409 5199:410-833 5132:834-857 5206:858-1112 5210:1113-1138 5201:1139-1164 5188:1165-1194 5211:1195-1195 5187:1196-1238 5175:1239-1348 5156:1349-1352 5186:1353-1474 5114:1475-1475 5174:1476-1584 5105:1585-1590 5106:1591-1649 5107:1650-1651 5108:1652-1686] [-1, 5125, 5185, 5079, 5080, 5081, 5192, 5199, 5132, 5206, …
MIR1312	TR91755|c0_g1_i1	3.5	0.00289	0	1	0	0	0	len=1178 path=[2855:0-57 2856:58-59 2882:60-113 2876:114-137 2864:138-156 2865:157-180 2885:181-303 2892:304-319 2890:320-380 2884:381-402 2888:403-438 2886:439-462 2883:463-655 2860:656-702 2871:703-811 2824:812-835 2877:836-1015 2837:1016-1039 2870:1040-1097 2854:1098-1177] [-1, 2855, 2856, 2882, 2876, 2864, 2865, 2885, 2892, 2890, 2884, 2888, 2886, 2883, 2860, 2871, 2824, 2877, 2837, 2870, 285…
MIR1312	TR94440|c0_g2_i1	3.5	0.00289	0	1	192	0	0	len=1892 path=[4122:0-1321 4123:1322-1342 4124:1343-1891] [-1, 4122, 4123, 4124, -2] AT1G31480.1 | Symbols: SGR2 | shoot gravitropism 2 (SGR2) | chr1:11265880-11271701 FORWARD LENGTH=3138 TR94440|c0_g2_i1 AT1G31480.1 80.99 263 50 0 1142 1404 2176 2438 2.00E-27 125 1892 gi|747067724|ref|XM_011082297.1| PREDICTED: Sesamum indicum phospholipase SGR2-like (LOC105163811), mRNA TR94440|c0_g2_i1 gi|7470…
MIR1312	TR95154|c2_g2_i1	3.5	0.00289	0	1	29	0	0	len=1749 path=[9656:0-148 9657:149-165 @9945@!:166-801 9951:802-823 9963:824-843 9966:844-858 9893:859-861 9869:862-902 9913:903-969 9892:970-975 9940:976-999 9928:1000-1055 9956:1056-1056 9927:1057-1356 9960:1357-1380 9938:1381-1448 9926:1449-1477 9909:1478-1499 9887:1500-1506 9864:1507-1530 9794:1531-1748] [-1, 9656, 9657, 9945, 9951, 9963, 9966, 9893, 9869, 9913, 9892, 9940, 9928, 9956, 9927, …
MIR1312	TR95607|c5_g4_i5	3.5	0.00289	0	1	0	0	0	len=1265 path=[12257:0-34 12661:35-90 12624:91-93 12577:94-98 12733:99-99 12708:100-117 12650:118-120 12689:121-122 12612:123-171 12720:172-188 12701:189-189 12710:190-193 12668:194-261 12548:262-285 12597:286-437 12305:438-438 12546:439-516 12719:517-519 12709:520-543 12698:544-546 12684:547-548 12665:549-572 12632:573-614 12738:615-615 12537:616-706 12207:707-718 12208:719-735 12209:736-742 122…
MIR1312	TR96829|c0_g2_i1	3.5	0.00289	0	1	4	0	0	len=1383 path=[6681:0-50 6682:51-74 6891:75-265 6713:266-289 6874:290-361 6721:362-385 6905:386-613 6871:614-630 6898:631-657 6888:658-681 6915:682-694 6919:695-713 6917:714-717 6916:718-746 6907:747-770 6901:771-771 6894:772-839 6880:840-863 6922:864-884 6853:885-901 6859:902-1019 6838:1020-1043 6893:1044-1141 6804:1142-1158 6906:1159-1262 6923:1263-1285 6876:1286-1296 6855:1297-1343 6692:1344-1…
miR1436	TR102499|c5_g5_i1	3.5	0.00783	21	1.11e-15	738	0.0285	0	len=3374 path=[11002:0-240 11003:241-264 11285:265-309 11254:310-333 11035:334-3373] [-1, 11002, 11003, 11285, 11254, 11035, -2] NA 3374 NA 3374
miR1436	TR53291|c0_g2_i1	3.5	0.00783	3	0.0146	358	0.0084	0	len=1991 path=[4032:0-106 4033:107-130 4036:131-514 4027:515-531 4028:532-1990] [-1, 4032, 4033, 4036, 4027, 4028, -2] AT3G21640.1 | Symbols: TWD1, UCU2, FKBP42, ATFKBP42 | FKBP-type peptidyl-prolyl cis-trans isomerase family protein | chr3:7618930-7621477 REVERSE LENGTH=1342 TR53291|c0_g2_i1 AT3G21640.1 81.69 557 100 2 346 901 292 847 6.00E-74 280 1991 gi|731415077|ref|XM_010661101.1| PREDICTED:…
miR1436	TR102277|c1_g3_i1	1	2.33e-05	0	1	0	0	19	len=207 path=[533:0-40 534:41-64 550:65-103 547:104-106 544:107-127 523:128-131 524:132-206] [-1, 533, 534, 550, 547, 544, 523, 524, -2] NA 207 NA 207
miR1436	TR91583|c0_g1_i1	1	2.33e-05	0	1	0	0	19	len=244 path=[468:0-81 469:82-105 470:106-243] [-1, 468, 469, 470, -2] NA 244 NA 244
miR1436	TR100200|c11_g9_i1	1.5	8.6e-05	0	1	0	0	18.5	len=425 path=[12217:0-198 12218:199-222 12860:223-225 12749:226-249 12994:250-286 12930:287-310 12835:311-381 13149:382-392 13165:393-393 13176:394-400 11794:401-424] [-1, 12217, 12218, 12860, 12749, 12994, 12930, 12835, 13149, 13165, 13176, 11794, -2] NA 425 NA 425
miR1436	TR100337|c0_g3_i1	1.5	8.6e-05	0	1	0	0	14.5	len=724 path=[7512:0-118 7450:119-231 7351:232-232 7352:233-259 7353:260-272 7497:273-379 7380:380-403 7474:404-481 7412:482-501 7413:502-530 7414:531-542 7415:543-723] [7512, 7450, 7351, 7352, 7353, 7497, 7380, 7474, 7412, 7413, 7414, 7415, -2] NA 724 NA 724
miR1436	TR176019|c0_g1_i1	1.5	8.6e-05	0	1	0	0	18.5	len=211 path=[377:0-210] [-1, 377, -2] NA 211 NA 211
miR1436	TR3001|c0_g1_i1	1.5	8.6e-05	0	1	0	0	18.5	len=196 path=[524:0-54 525:55-72 526:73-76 527:77-117 528:118-195] [-1, 524, 525, 526, 527, 528, -2] NA 196 NA 196
miR1436	TR49579|c0_g1_i2	1.5	8.6e-05	0	1	0	0	18.5	len=270 path=[706:0-106 707:107-130 715:131-204 705:205-269] [-1, 706, 707, 715, 705, -2] NA 270 NA 270
miR1436	TR81136|c0_g1_i1	1.5	8.6e-05	0	1	1	0	18.5	len=836 path=[1792:0-504 1793:505-528 1802:529-634 1799:635-658 1801:659-720 1796:721-744 1797:745-835] [-1, 1792, 1793, 1802, 1799, 1801, 1796, 1797, -2] NA 836 NA 836
miR1436	TR81306|c0_g1_i1	1.5	8.6e-05	0	1	0	0	18.5	len=993 path=[2155:0-187 2156:188-217 2157:218-241 2183:242-246 2182:247-457 2175:458-481 2181:482-736 2166:737-760 2167:761-992] [-1, 2155, 2156, 2157, 2183, 2182, 2175, 2181, 2166, 2167, -2] NA 993 NA 993
miR1436	TR83566|c0_g1_i1	1.5	8.6e-05	0	1	0	0	0	len=616 path=[1422:0-288 1442:289-418 1414:419-442 1440:443-460 1443:461-484 1441:485-515 1437:516-534 1426:535-615] [-1, 1422, 1442, 1414, 1440, 1443, 1441, 1437, 1426, -2] NA 616 NA 616
miR1436	TR86993|c1_g1_i1	1.5	8.6e-05	0	1	0	0	16.5	len=728 path=[1460:0-194 1461:195-218 1462:219-727] [-1, 1460, 1461, 1462, -2] NA 728 NA 728
miR1436	TR100288|c2_g1_i1	2	0.000297	0	1	72	0	15	len=559 path=[2361:0-128 2395:129-165 2421:166-170 2441:171-192 2428:193-216 2435:217-240 2404:241-251 2386:252-264 2427:265-322 2418:323-325 2434:326-369 2444:370-420 2436:421-451 2446:452-489 2424:490-500 2447:501-502 2448:503-558] [-1, 2361, 2395, 2421, 2441, 2428, 2435, 2404, 2386, 2427, 2418, 2434, 2444, 2436, 2446, 2424, 2447, 2448, -2] NA 559 NA 559
miR1436	TR100587|c1_g1_i1	2	0.000297	0	1	0	0	0	len=967 path=[1951:0-500 1952:501-516 1964:517-656 1955:657-673 1956:674-966] [-1, 1951, 1952, 1964, 1955, 1956, -2] NA 967 NA 967
miR1436	TR101463|c2_g1_i4	2	0.000297	0	1	0	0	16	len=586 path=[1841:0-38 1898:39-363 1905:364-417 1910:418-424 1909:425-438 1907:439-463 1903:464-464 1899:465-542 1849:543-585] [-1, 1841, 1898, 1905, 1910, 1909, 1907, 1903, 1899, 1849, -2] NA 586 gi|167545|gb|M92660.1|DARAAT Daucus carota aspartate aminotransferase (cytoplasmic isoform) mRNA, complete cds TR101463|c2_g1_i4 gi|167545|gb|M92660.1|DARAAT 92.63 95 7 0 483 577 208 114 4.00E-27 133 5…
miR1436	TR102253|c2_g1_i1	2	0.000297	0	1	0	0	15	len=480 path=[458:0-479] [-1, 458, -2] NA 480 NA 480
miR1436	TR123126|c0_g1_i1	2	0.000297	0	1	0	0	19	len=496 path=[474:0-495] [-1, 474, -2] NA 496 NA 496
miR1436	TR99151|c7_g4_i1	2	0.000297	0	1	0	0	0	len=278 path=[8450:0-70 8451:71-94 8645:95-162 8628:163-186 8610:187-206 8642:207-208 8625:209-232 8605:233-237 8404:238-277] [-1, 8450, 8451, 8645, 8628, 8610, 8642, 8625, 8605, 8404, -2] NA 278 NA 278
miR1436	TR135356|c0_g1_i1	2	0.000297	0	1	0	0	18	len=341 path=[319:0-340] [-1, 319, -2] NA 341 NA 341
miR1436	TR1367|c0_g2_i1	2	0.000297	0	1	0	0	19	len=277 path=[523:0-217 524:218-276] [-1, 523, 524, -2] NA 277 NA 277
miR1436	TR1434|c1_g1_i1	2	0.000297	0	1	0	0	0	len=295 path=[545:0-294] [-1, 545, -2] NA 295 NA 295
miR1436	TR144052|c1_g1_i1	2	0.000297	0	1	0	0	18	len=604 path=[582:0-603] [-1, 582, -2] NA 604 NA 604
miR1436	TR148196|c0_g1_i1	2	0.000297	0	1	0	0	19	len=508 path=[486:0-507] [-1, 486, -2] NA 508 NA 508
miR1436	TR152676|c0_g1_i1	2	0.000297	0	1	0	0	19	len=271 path=[249:0-270] [-1, 249, -2] NA 271 NA 271
miR1436	TR180807|c1_g1_i1	2	0.000297	0	1	0	0	0	len=249 path=[227:0-248] [-1, 227, -2] NA 249 NA 249
miR1436	TR38024|c0_g2_i1	2	0.000297	0	1	0	0	19	len=183 path=[718:0-104 719:105-151 720:152-165 721:166-166 722:167-182] [-1, 718, 719, 720, 721, 722, -2] NA 183 NA 183
miR1436	TR50336|c0_g2_i1	2	0.000297	0	1	0	0	16	len=313 path=[728:0-132 729:133-156 735:157-190 732:191-214 724:215-312] [-1, 728, 729, 735, 732, 724, -2] NA 313 NA 313
miR1436	TR72333|c0_g2_i8	2	0.000297	0	1	1	0	0	len=543 path=[2093:0-57 2094:58-77 2095:78-95 2144:96-96 2143:97-222 2134:223-314 2127:315-542] [-1, 2093, 2094, 2095, 2144, 2143, 2134, 2127, -2] NA 543 NA 543
miR1436	TR74732|c3_g1_i1	2	0.000297	0	1	0	0	19	len=855 path=[833:0-854] [-1, 833, -2] NA 855 NA 855
miR1436	TR76712|c0_g1_i1	2	0.000297	0	1	0	0	16	len=848 path=[1833:0-80 1834:81-117 1835:118-141 1846:142-261 1843:262-285 1848:286-705 1840:706-734 1845:735-812 1838:813-847] [-1, 1833, 1834, 1835, 1846, 1843, 1848, 1840, 1845, 1838, -2] NA 848 NA 848
miR1436	TR88756|c1_g3_i1	2	0.000297	0	1	0	0	0	len=185 path=[2848:0-40 2906:41-114 2902:115-116 2912:117-118 2858:119-184] [-1, 2848, 2906, 2902, 2912, 2858, -2] NA 185 NA 185
miR1436	TR90822|c0_g1_i7	2	0.000297	0	1	0	0	15	len=686 path=[5921:0-57 5969:58-77 5968:78-99 5965:100-122 5953:123-142 5964:143-166 5961:167-312 5919:313-331 5920:332-685] [-1, 5921, 5969, 5968, 5965, 5953, 5964, 5961, 5919, 5920, -2] NA 686 gi|747072223|ref|XM_011084714.1| PREDICTED: Sesamum indicum myosin-9 (LOC105165638), mRNA TR90822|c0_g1_i7 gi|747072223|ref|XM_011084714.1| 83.51 382 63 0 5 386 3546 3927 1.00E-64 258 686
miR1436	TR91583|c2_g4_i1	2	0.000297	0	1	11	0	19	len=377 path=[11429:0-250 11430:251-251 11431:252-265 11432:266-376] [-1, 11429, 11430, 11431, 11432, -2] NA 377 NA 377
miR1436	TR92051|c0_g1_i2	2	0.000297	0	1	0	0	0	len=733 path=[1968:0-55 1969:56-79 1970:80-96 1971:97-120 1998:121-209 2001:210-244 1988:245-262 1997:263-286 2002:287-310 2000:311-334 1996:335-348 1937:349-373 1986:374-440 1950:441-464 1991:465-492 1985:493-516 1999:517-593 1989:594-616 1983:617-680 1975:681-732] [-1, 1968, 1969, 1970, 1971, 1998, 2001, 1988, 1997, 2002, 2000, 1996, 1937, 1986, 1950, 1991, 1985, 1999, 1989, 1983, 1975, -2] NA …
miR1436	TR95512|c2_g1_i5	2	0.000297	0	1	23	0	15	len=1194 path=[9280:0-101 9281:102-125 9907:126-277 9252:278-301 10135:302-423 10035:424-550 9784:551-574 9972:575-1114 10197:1115-1138 10210:1139-1182 9603:1183-1193] [-1, 9280, 9281, 9907, 9252, 10135, 10035, 9784, 9972, 10197, 10210, 9603, -2] NA 1194 gi|743915001|ref|XM_011003141.1| PREDICTED: Populus euphratica WD-40 repeat-containing protein MSI1 (LOC105108718), mRNA TR95512|c2_g1_i5 gi|743…
miR1436	TR95975|c0_g1_i2	2	0.000297	0	1	0	0	0	len=880 path=[2692:0-81 2807:82-135 2806:136-144 2804:145-153 2808:154-158 2729:159-177 2805:178-182 2803:183-184 2801:185-207 2794:208-333 2723:334-357 2786:358-509 2809:510-533 2812:534-551 2792:552-590 2785:591-767 2810:768-791 2813:792-801 2790:802-823 2783:824-840 2774:841-846 2685:847-879] [-1, 2692, 2807, 2806, 2804, 2808, 2729, 2805, 2803, 2801, 2794, 2723, 2786, 2809, 2812, 2792, 2785, 2…
miR1436	TR103725|c0_g1_i1	2.5	0.000956	0	1	12	0	16.5	len=905 path=[883:0-798 884:799-904] [-1, 883, 884, -2] NA 905 NA 905
miR1436	TR1119|c0_g1_i1	2.5	0.000956	0	1	4	0	18.5	len=575 path=[1495:0-68 1496:69-71 1502:72-314 1494:315-574] [-1, 1495, 1496, 1502, 1494, -2] NA 575 NA 575
miR1436	TR100183|c3_g3_i4	2.5	0.000956	0	1	0	0	18.5	len=421 path=[14567:0-39 14789:40-63 14856:64-69 14829:70-93 14784:94-126 14713:127-140 14633:141-174 14367:175-175 14368:176-179 14369:180-190 14958:191-195 14754:196-199 14805:200-363 14419:364-385 14420:386-420] [-1, 14567, 14789, 14856, 14829, 14784, 14713, 14633, 14367, 14368, 14369, 14958, 14754, 14805, 14419, 14420, -2] NA 421 NA 421
miR1436	TR100756|c4_g13_i1	2.5	0.000956	0	1	0	0	16.5	len=511 path=[26433:0-50 26825:51-89 26775:90-126 26723:127-151 26651:152-157 26771:158-179 26924:180-198 26645:199-292 25928:293-510] [-1, 26433, 26825, 26775, 26723, 26651, 26771, 26924, 26645, 25928, -2] NA 511 NA 511
miR1436	TR100766|c6_g1_i1	2.5	0.000956	0	1	0	0	14.5	len=222 path=[399:0-221] [-1, 399, -2] NA 222 NA 222
miR1436	TR100855|c3_g4_i2	2.5	0.000956	0	1	4	0	14.5	len=606 path=[4304:0-143 4827:144-204 4888:205-228 4874:229-349 4918:350-350 4851:351-366 4895:367-373 4883:374-433 4868:434-457 4841:458-496 4910:497-509 4922:510-517 4897:518-541 4889:542-542 4876:543-547 4860:548-549 4830:550-552 4792:553-553 4750:554-576 4389:577-605] [-1, 4304, 4827, 4888, 4874, 4918, 4851, 4895, 4883, 4868, 4841, 4910, 4922, 4897, 4889, 4876, 4860, 4830, 4792, 4750, 4389, -…
miR1436	TR101015|c2_g2_i2	2.5	0.000956	0	1	0	0	15.5	len=1931 path=[22114:0-177 22115:178-201 22999:202-251 23182:252-275 23136:276-606 23332:607-656 22873:657-704 22327:705-728 22972:729-898 22600:899-922 22858:923-1140 22964:1141-1266 22432:1267-1290 23116:1291-1604 23329:1605-1606 23165:1607-1642 23363:1643-1679 23229:1680-1680 23160:1681-1702 23101:1703-1796 22322:1797-1930] [-1, 22114, 22115, 22999, 23182, 23136, 23332, 22873, 22327, 22972, 22…
miR1436	TR101297|c2_g5_i1	2.5	0.000956	0	1	0	0	0	len=174 path=[13740:0-53 13741:54-55 13742:56-66 13743:67-69 14673:70-70 14604:71-94 14505:95-95 14398:96-98 14272:99-154 13496:155-173] [-1, 13740, 13741, 13742, 13743, 14673, 14604, 14505, 14398, 14272, 13496, -2] NA 174 NA 174
miR1436	TR101824|c0_g1_i2	2.5	0.000956	0	1	0	0	0	len=571 path=[1434:0-76 1494:77-129 1495:130-153 1496:154-195 1493:196-210 1497:211-219 1498:220-234 1499:235-240 1484:241-271 1480:272-353 1432:354-394 1433:395-570] [-1, 1434, 1494, 1495, 1496, 1493, 1497, 1498, 1499, 1484, 1480, 1432, 1433, -2] NA 571 NA 571
miR1436	TR102009|c0_g1_i7	2.5	0.000956	0	1	368	0	18.5	len=2590 path=[10215:0-52 10216:53-76 10217:77-93 10218:94-117 10784:118-303 9863:304-327 10703:328-632 10986:633-646 10833:647-673 10695:674-697 10919:698-735 10898:736-751 10774:752-904 10600:905-938 10897:939-976 10828:977-1006 10865:1007-1046 10918:1047-1070 10826:1071-1073 10893:1074-1074 10864:1075-1111 11027:1112-1116 10912:1117-1127 10858:1128-1162 10816:1163-1186 10911:1187-1202 10886:12…
miR1436	TR102961|c1_g2_i5	2.5	0.000956	0	1	3	0	18.5	len=1154 path=[15254:0-38 15255:39-56 17264:57-58 17115:59-79 17541:80-83 17491:84-100 17426:101-110 17346:111-133 17705:134-142 17197:143-166 17029:167-182 16823:183-183 17183:184-192 17019:193-207 17307:208-222 17385:223-290 17624:291-302 17302:303-344 17511:345-346 17453:347-371 17727:372-374 17757:375-375 17159:376-395 17553:396-426 17510:427-510 17728:511-549 17758:550-557 17291:558-586 1762…
miR1436	TR113738|c0_g1_i1	2.5	0.000956	0	1	0	0	14.5	len=249 path=[453:0-248] [-1, 453, -2] NA 249 NA 249
miR1436	TR114594|c0_g1_i1	2.5	0.000956	0	1	3	0	0	len=286 path=[264:0-285] [-1, 264, -2] NA 286 NA 286
miR1436	TR117327|c0_g1_i1	2.5	0.000956	0	1	0	0	18.5	len=319 path=[593:0-318] [-1, 593, -2] NA 319 NA 319
miR1436	TR120150|c0_g1_i1	2.5	0.000956	0	1	0	0	14.5	len=941 path=[919:0-940] [-1, 919, -2] NA 941 NA 941
miR1436	TR121357|c0_g1_i1	2.5	0.000956	0	1	0	0	14.5	len=534 path=[512:0-533] [-1, 512, -2] NA 534 NA 534
miR1436	TR121497|c0_g1_i1	2.5	0.000956	0	1	0	0	18.5	len=346 path=[324:0-345] [-1, 324, -2] NA 346 NA 346
miR1436	TR122919|c0_g1_i1	2.5	0.000956	0	1	0	0	14.5	len=924 path=[902:0-923] [-1, 902, -2] NA 924 NA 924
miR1436	TR12350|c0_g2_i1	2.5	0.000956	0	1	0	0	14.5	len=379 path=[793:0-259 794:260-299 795:300-378] [-1, 793, 794, 795, -2] NA 379 NA 379
miR1436	TR27821|c0_g1_i1	2.5	0.000956	0	1	0	0	0	len=195 path=[345:0-194] [-1, 345, -2] NA 195 NA 195
miR1436	TR28426|c0_g1_i1	2.5	0.000956	0	1	0	0	18.5	len=377 path=[734:0-133 735:134-157 736:158-376] [-1, 734, 735, 736, -2] NA 377 NA 377
miR1436	TR99311|c1_g1_i1	2.5	0.000956	0	1	563	0	0	len=2315 path=[4658:0-646 4659:647-670 4660:671-2314] [-1, 4658, 4659, 4660, -2] NA 2315 gi|731425462|ref|XM_002280939.3| PREDICTED: Vitis vinifera RNA polymerase-associated protein LEO1 (LOC100248444), transcript variant X1, mRNA TR99311|c1_g1_i1 gi|731425462|ref|XM_002280939.3| 81.05 1441 264 2 258 1698 468 1899 0 690 2315
miR1436	TR99569|c3_g8_i1	2.5	0.000956	0	1	0	0	0	len=190 path=[16352:0-73 16353:74-74 16354:75-80 16355:81-81 16356:82-88 16357:89-98 16358:99-128 16359:129-139 16360:140-141 16361:142-189] [-1, 16352, 16353, 16354, 16355, 16356, 16357, 16358, 16359, 16360, 16361, -2] NA 190 NA 190
miR1436	TR126228|c0_g1_i1	2.5	0.000956	0	1	0	0	14.5	len=347 path=[649:0-346] [-1, 649, -2] NA 347 NA 347
miR1436	TR128629|c0_g1_i1	2.5	0.000956	0	1	0	0	18.5	len=432 path=[410:0-431] [-1, 410, -2] NA 432 NA 432
miR1436	TR130881|c0_g1_i1	2.5	0.000956	0	1	3	0	18.5	len=240 path=[435:0-239] [-1, 435, -2] NA 240 NA 240
miR1436	TR131424|c0_g1_i1	2.5	0.000956	0	1	0	0	14.5	len=397 path=[749:0-396] [-1, 749, -2] NA 397 NA 397
miR1436	TR141918|c0_g1_i1	2.5	0.000956	0	1	0	0	0	len=495 path=[945:0-494] [-1, 945, -2] NA 495 NA 495
miR1436	TR142240|c0_g1_i1	2.5	0.000956	0	1	2	0	18.5	len=346 path=[324:0-345] [-1, 324, -2] NA 346 NA 346
miR1436	TR145829|c0_g1_i1	2.5	0.000956	0	1	0	0	0	len=440 path=[418:0-439] [-1, 418, -2] NA 440 NA 440
miR1436	TR153147|c0_g1_i1	2.5	0.000956	0	1	0	0	14.5	len=186 path=[164:0-185] [-1, 164, -2] NA 186 NA 186
miR1436	TR154421|c0_g1_i1	2.5	0.000956	0	1	0	0	18.5	len=217 path=[389:0-216] [-1, 389, -2] NA 217 NA 217
miR1436	TR158354|c0_g1_i1	2.5	0.000956	0	1	0	0	18.5	len=551 path=[1057:0-550] [-1, 1057, -2] NA 551 NA 551
miR1436	TR160154|c0_g1_i1	2.5	0.000956	0	1	0	0	0	len=350 path=[655:0-349] [-1, 655, -2] NA 350 NA 350
miR1436	TR160925|c0_g1_i1	2.5	0.000956	0	1	0	0	0	len=285 path=[525:0-284] [-1, 525, -2] NA 285 NA 285
miR1436	TR179046|c0_g1_i1	2.5	0.000956	0	1	0	0	0	len=644 path=[1243:0-643] [-1, 1243, -2] NA 644 NA 644
miR1436	TR179525|c0_g1_i1	2.5	0.000956	0	1	0	0	18.5	len=351 path=[329:0-350] [-1, 329, -2] NA 351 NA 351
miR1436	TR18018|c0_g1_i1	2.5	0.000956	0	1	0	0	0	len=341 path=[662:0-73 663:74-97 664:98-340] [-1, 662, 663, 664, -2] NA 341 NA 341
miR1436	TR180203|c0_g1_i1	2.5	0.000956	0	1	0	0	0	len=304 path=[282:0-303] [-1, 282, -2] NA 304 NA 304
miR1436	TR180271|c0_g1_i1	2.5	0.000956	0	1	0	0	11	len=333 path=[311:0-332] [-1, 311, -2] NA 333 NA 333
miR1436	TR18274|c0_g2_i1	2.5	0.000956	0	1	0	0	18.5	len=432 path=[830:0-39 831:40-431] [-1, 830, 831, -2] NA 432 NA 432
miR1436	TR19580|c0_g1_i1	2.5	0.000956	0	1	0	0	0	len=293 path=[565:0-249 566:250-292] [-1, 565, 566, -2] NA 293 NA 293
miR1436	TR23063|c0_g2_i1	2.5	0.000956	0	1	0	0	18.5	len=277 path=[569:0-220 570:221-276] [-1, 569, 570, -2] NA 277 NA 277
miR1436	TR23982|c0_g1_i1	2.5	0.000956	0	1	36	0	0	len=210 path=[415:0-157 416:158-185 417:186-209] [-1, 415, 416, 417, -2] NA 210 NA 210
miR1436	TR24780|c1_g1_i1	2.5	0.000956	0	1	0	0	0	len=191 path=[1790:0-62 2070:63-66 2097:67-80 2083:81-87 2065:88-88 2091:89-112 2077:113-127 2059:128-128 2087:129-137 2073:138-140 2055:141-181 1856:182-190] [-1, 1790, 2070, 2097, 2083, 2065, 2091, 2077, 2059, 2087, 2073, 2055, 1856, -2] NA 191 NA 191
miR1436	TR25427|c0_g1_i1	2.5	0.000956	0	1	0	0	18.5	len=617 path=[1287:0-252 1288:253-276 1293:277-536 1291:537-560 1292:561-616] [-1, 1287, 1288, 1293, 1291, 1292, -2] NA 617 NA 617
miR1436	TR26262|c0_g1_i1	2.5	0.000956	0	1	0	0	18.5	len=749 path=[1536:0-440 1537:441-459 1545:460-697 1543:698-721 1544:722-748] [-1, 1536, 1537, 1545, 1543, 1544, -2] NA 749 NA 749
miR1436	TR29271|c0_g1_i1	2.5	0.000956	0	1	0	0	0	len=198 path=[351:0-197] [-1, 351, -2] NA 198 NA 198
miR1436	TR29855|c0_g1_i1	2.5	0.000956	0	1	0	0	14.5	len=210 path=[188:0-209] [-1, 188, -2] NA 210 NA 210
miR1436	TR31781|c0_g1_i1	2.5	0.000956	0	1	2	0	14.5	len=501 path=[1188:0-88 1195:89-382 1191:383-406 1192:407-500] [-1, 1188, 1195, 1191, 1192, -2] NA 501 gi|694388771|ref|XM_009371785.1| PREDICTED: Pyrus x bretschneideri protein FAR1-RELATED SEQUENCE 11 (LOC103959440), transcript variant X2, mRNA TR31781|c0_g1_i1 gi|694388771|ref|XM_009371785.1| 92.77 83 6 0 7 89 1720 1638 2.00E-22 117 501
miR1436	TR3224|c0_g1_i1	2.5	0.000956	0	1	0	0	14	len=352 path=[829:0-283 830:284-351] [-1, 829, 830, -2] NA 352 NA 352
miR1436	TR34161|c0_g1_i1	2.5	0.000956	0	1	0	0	18.5	len=462 path=[927:0-461] [-1, 927, -2] NA 462 NA 462
miR1436	TR36133|c0_g1_i1	2.5	0.000956	0	1	0	0	18.5	len=566 path=[1223:0-44 1224:45-68 1238:69-101 1241:102-115 1239:116-160 1236:161-184 1231:185-565] [-1, 1223, 1224, 1238, 1241, 1239, 1236, 1231, -2] NA 566 NA 566
miR1436	TR38509|c0_g1_i1	2.5	0.000956	0	1	0	0	0	len=533 path=[1171:0-123 1183:124-420 1179:421-444 1184:445-479 1182:480-503 1177:504-532] [-1, 1171, 1183, 1179, 1184, 1182, 1177, -2] NA 533 NA 533
miR1436	TR38757|c1_g1_i1	2.5	0.000956	0	1	0	0	0	len=573 path=[1126:0-498 1127:499-522 1128:523-572] [-1, 1126, 1127, 1128, -2] NA 573 NA 573
miR1436	TR42354|c0_g1_i1	2.5	0.000956	0	1	0	0	0	len=363 path=[789:0-237 790:238-261 791:262-362] [-1, 789, 790, 791, -2] NA 363 NA 363
miR1436	TR43004|c0_g1_i1	2.5	0.000956	0	1	2	0	14.5	len=1231 path=[2588:0-712 2589:713-736 2590:737-1230] [-1, 2588, 2589, 2590, -2] NA 1231 NA 1231
miR1436	TR44283|c0_g1_i1	2.5	0.000956	0	1	0	0	14.5	len=440 path=[418:0-439] [-1, 418, -2] NA 440 NA 440
miR1436	TR4458|c0_g2_i1	2.5	0.000956	0	1	0	0	18.5	len=203 path=[408:0-97 409:98-144 410:145-202] [-1, 408, 409, 410, -2] NA 203 NA 203
miR1436	TR47311|c0_g1_i1	2.5	0.000956	0	1	0	0	18.5	len=420 path=[872:0-116 873:117-140 875:141-199 870:200-223 871:224-419] [-1, 872, 873, 875, 870, 871, -2] NA 420 NA 420
miR1436	TR49663|c0_g1_i1	2.5	0.000956	0	1	10	0	0	len=715 path=[1725:0-195 1726:196-219 1727:220-223 1728:224-247 1737:248-618 1731:619-665 1732:666-714] [-1, 1725, 1726, 1727, 1728, 1737, 1731, 1732, -2] NA 715 NA 715
miR1436	TR51758|c0_g1_i1	2.5	0.000956	0	1	1	0	0	len=428 path=[860:0-179 861:180-203 862:204-427] [-1, 860, 861, 862, -2] NA 428 gi|723715101|ref|XM_004243273.2| PREDICTED: Solanum lycopersicum lipoyl synthase, mitochondrial (LOC101258875), mRNA TR51758|c0_g1_i1 gi|723715101|ref|XM_004243273.2| 86.31 168 22 1 53 220 355 521 3.00E-30 143 428
miR1436	TR53627|c0_g1_i1	2.5	0.000956	0	1	0	0	18.5	len=300 path=[629:0-47 630:48-71 635:72-239 633:240-263 634:264-299] [-1, 629, 630, 635, 633, 634, -2] NA 300 NA 300
miR1436	TR54234|c1_g1_i1	2.5	0.000956	0	1	0	0	0	len=385 path=[363:0-384] [-1, 363, -2] NA 385 NA 385
miR1436	TR552|c0_g1_i1	2.5	0.000956	0	1	1	0	0	len=511 path=[1002:0-88 1003:89-112 1004:113-510] [-1, 1002, 1003, 1004, -2] NA 511 NA 511
miR1436	TR60807|c0_g1_i2	2.5	0.000956	0	1	0	0	0	len=694 path=[1497:0-242 1498:243-266 1512:267-327 1495:328-352 @1510@!:353-520 1507:521-566 1508:567-693] [-1, 1497, 1498, 1512, 1495, 1510, 1507, 1508, -2] NA 694 NA 694
miR1436	TR63564|c0_g1_i1	2.5	0.000956	0	1	1	0	0	len=735 path=[1570:0-389 1571:390-425 1572:426-449 1573:450-734] [-1, 1570, 1571, 1572, 1573, -2] NA 735 NA 735
miR1436	TR63825|c0_g1_i1	2.5	0.000956	0	1	22	0	0	len=886 path=[3808:0-65 3809:66-89 3822:90-164 3821:165-514 3819:515-885] [-1, 3808, 3809, 3822, 3821, 3819, -2] NA 886 NA 886
miR1436	TR6490|c0_g1_i1	2.5	0.000956	0	1	0	0	12.5	len=215 path=[434:0-169 435:170-193 436:194-214] [-1, 434, 435, 436, -2] NA 215 NA 215
miR1436	TR65888|c0_g2_i1	2.5	0.000956	0	1	0	0	0	len=618 path=[1416:0-162 1426:163-221 1425:222-291 1415:292-617] [-1, 1416, 1426, 1425, 1415, -2] NA 618 NA 618
miR1436	TR6693|c0_g1_i1	2.5	0.000956	0	1	0	0	0	len=255 path=[723:0-221 724:222-235 725:236-254] [-1, 723, 724, 725, -2] NA 255 NA 255
miR1436	TR67850|c1_g1_i1	2.5	0.000956	0	1	0	0	18.5	len=493 path=[966:0-76 967:77-100 968:101-492] [-1, 966, 967, 968, -2] NA 493 NA 493
miR1436	TR6793|c0_g1_i1	2.5	0.000956	0	1	0	0	18.5	len=736 path=[1579:0-260 1580:261-284 1582:285-542 1575:543-566 1576:567-567 1577:568-591 1578:592-735] [-1, 1579, 1580, 1582, 1575, 1576, 1577, 1578, -2] NA 736 NA 736
miR1436	TR68918|c0_g1_i1	2.5	0.000956	0	1	0	0	0	len=603 path=[1395:0-109 1410:110-144 1409:145-168 1408:169-379 1390:380-424 1406:425-522 1393:523-546 1394:547-602] [-1, 1395, 1410, 1409, 1408, 1390, 1406, 1393, 1394, -2] NA 603 NA 603
miR1436	TR70699|c0_g1_i1	2.5	0.000956	0	1	0	0	0	len=479 path=[1094:0-54 1095:55-78 1100:79-86 1102:87-110 1101:111-158 1099:159-182 1091:183-187 1092:188-211 1093:212-478] [-1, 1094, 1095, 1100, 1102, 1101, 1099, 1091, 1092, 1093, -2] NA 479 NA 479
miR1436	TR71775|c0_g1_i1	2.5	0.000956	0	1	2	0	15.5	len=365 path=[958:0-91 1027:92-117 1030:118-146 1029:147-170 1025:171-185 1021:186-186 1017:187-219 1023:220-243 1019:244-258 1010:259-295 952:296-364] [-1, 958, 1027, 1030, 1029, 1025, 1021, 1017, 1023, 1019, 1010, 952, -2] NA 365 NA 365
miR1436	TR71862|c0_g1_i2	2.5	0.000956	0	1	0	0	18.5	len=240 path=[746:0-73 747:74-90 752:91-189 750:190-239] [-1, 746, 747, 752, 750, -2] NA 240 NA 240
miR1436	TR73432|c0_g1_i1	2.5	0.000956	0	1	0	0	16	len=281 path=[851:0-75 852:76-134 853:135-280] [-1, 851, 852, 853, -2] NA 281 NA 281
miR1436	TR73779|c0_g1_i1	2.5	0.000956	0	1	34	0	15	len=1147 path=[2647:0-364 2648:365-388 2669:389-663 2664:664-735 2668:736-764 2666:765-788 2663:789-823 2660:824-847 2652:848-1146] [-1, 2647, 2648, 2669, 2664, 2668, 2666, 2663, 2660, 2652, -2] NA 1147 gi|565374164|ref|XM_006353572.1| PREDICTED: Solanum tuberosum RNA-binding protein 8A-like (LOC102597437), mRNA TR73779|c0_g1_i1 gi|565374164|ref|XM_006353572.1| 83.6 372 61 0 438 809 805 434 3.00E…
miR1436	TR74546|c0_g1_i1	2.5	0.000956	0	1	52	0	18.5	len=995 path=[2211:0-237 2212:238-261 2217:262-600 2215:601-624 2216:625-994] [-1, 2211, 2212, 2217, 2215, 2216, -2] NA 995 NA 995
miR1436	TR75519|c1_g1_i1	2.5	0.000956	0	1	5	0	0	len=1061 path=[2225:0-325 2226:326-349 2239:350-903 2240:904-927 2241:928-948 2231:949-966 2232:967-1060] [-1, 2225, 2226, 2239, 2240, 2241, 2231, 2232, -2] NA 1061 NA 1061
miR1436	TR77354|c0_g2_i1	2.5	0.000956	0	1	0	0	0	len=535 path=[1198:0-338 1199:339-362 1239:363-396 1235:397-397 1240:398-410 1236:411-411 1232:412-480 1226:481-534] [-1, 1198, 1199, 1239, 1235, 1240, 1236, 1232, 1226, -2] NA 535 NA 535
miR1436	TR80575|c0_g1_i1	2.5	0.000956	0	1	0	0	14.5	len=1384 path=[2964:0-74 2965:75-91 2983:92-123 2981:124-147 2978:148-251 2975:252-275 2982:276-611 2977:612-799 2972:800-823 2973:824-1383] [-1, 2964, 2965, 2983, 2981, 2978, 2975, 2982, 2977, 2972, 2973, -2] NA 1384 NA 1384
miR1436	TR81430|c0_g1_i1	2.5	0.000956	0	1	0	0	0	len=732 path=[1763:0-53 1764:54-77 1785:78-253 1777:254-306 1787:307-394 1780:395-418 1786:419-604 1788:605-607 1760:608-628 1761:629-644 1762:645-731] [-1, 1763, 1764, 1785, 1777, 1787, 1780, 1786, 1788, 1760, 1761, 1762, -2] NA 732 NA 732
miR1436	TR81733|c0_g1_i1	2.5	0.000956	0	1	0	0	18.5	len=968 path=[2006:0-175 2007:176-199 2016:200-517 2010:518-534 2011:535-967] [-1, 2006, 2007, 2016, 2010, 2011, -2] NA 968 NA 968
miR1436	TR82367|c0_g2_i1	2.5	0.000956	0	1	0	0	18.5	len=718 path=[1587:0-74 1595:75-228 1583:229-243 1593:244-526 1586:527-717] [-1, 1587, 1595, 1583, 1593, 1586, -2] NA 718 NA 718
miR1436	TR82509|c0_g1_i1	2.5	0.000956	0	1	28	0	0	len=1406 path=[3049:0-330 3050:331-354 3086:355-1019 3077:1020-1043 3089:1044-1055 3088:1056-1115 3087:1116-1139 3092:1140-1177 3093:1178-1186 3073:1187-1200 3031:1201-1405] [-1, 3049, 3050, 3086, 3077, 3089, 3088, 3087, 3092, 3093, 3073, 3031, -2] NA 1406 NA 1406
miR1436	TR82966|c0_g1_i1	2.5	0.000956	0	1	0	0	0	len=1775 path=[3783:0-89 @3799@!:90-307 3801:308-320 3770:321-331 3800:332-344 3798:345-696 3781:697-720 3796:721-1217 3778:1218-1256 3779:1257-1774] [-1, 3783, 3799, 3801, 3770, 3800, 3798, 3781, 3796, 3778, 3779, -2] NA 1775 NA 1775
miR1436	TR82997|c0_g1_i2	2.5	0.000956	0	1	0	0	14.5	len=1862 path=[3758:0-203 @3766@!:204-1370 3756:1371-1385 3757:1386-1861] [-1, 3758, 3766, 3756, 3757, -2] NA 1862 NA 1862
miR1436	TR83253|c0_g1_i2	2.5	0.000956	0	1	0	0	0	len=423 path=[1189:0-79 1204:80-114 1203:115-138 1202:139-254 1201:255-297 1198:298-337 1195:338-422] [-1, 1189, 1204, 1203, 1202, 1201, 1198, 1195, -2] NA 423 NA 423
miR1436	TR84551|c2_g1_i1	2.5	0.000956	0	1	0	0	0	len=680 path=[1622:0-373 1623:374-397 1657:398-458 1662:459-482 1663:483-517 1661:518-563 1659:564-570 1658:571-618 1650:619-646 1627:647-679] [-1, 1622, 1623, 1657, 1662, 1663, 1661, 1659, 1658, 1650, 1627, -2] NA 680 NA 680
miR1436	TR85744|c0_g1_i1	2.5	0.000956	0	1	1	0	0	len=593 path=[1189:0-592] [-1, 1189, -2] NA 593 NA 593
miR1436	TR87913|c0_g1_i2	2.5	0.000956	0	1	2	0	0	len=491 path=[1949:0-60 1995:61-81 1999:82-121 1998:122-145 1997:146-160 2000:161-161 1985:162-177 1993:178-184 1989:185-209 1984:210-233 1979:234-352 1929:353-376 1930:377-490] [-1, 1949, 1995, 1999, 1998, 1997, 2000, 1985, 1993, 1989, 1984, 1979, 1929, 1930, -2] NA 491 NA 491
miR1436	TR89061|c1_g1_i1	2.5	0.000956	0	1	0	0	14.5	len=854 path=[1788:0-327 1789:328-351 1794:352-565 1778:566-580 1793:581-612 1791:613-636 1787:637-853] [-1, 1788, 1789, 1794, 1778, 1793, 1791, 1787, -2] NA 854 NA 854
miR1436	TR89230|c0_g3_i1	2.5	0.000956	0	1	0	0	18.5	len=1824 path=[9678:0-103 9679:104-116 9737:117-191 9721:192-215 9730:216-369 9705:370-393 9706:394-394 9707:395-418 9734:419-501 9702:502-525 9727:526-930 9673:931-954 9674:955-1823] [-1, 9678, 9679, 9737, 9721, 9730, 9705, 9706, 9707, 9734, 9702, 9727, 9673, 9674, -2] NA 1824 NA 1824
miR1436	TR89476|c0_g4_i2	2.5	0.000956	0	1	0	0	0	len=302 path=[7675:0-36 7731:37-38 7729:39-99 7726:100-123 7718:124-182 7647:183-198 7648:199-301] [-1, 7675, 7731, 7729, 7726, 7718, 7647, 7648, -2] NA 302 NA 302
miR1436	TR90155|c1_g3_i2	2.5	0.000956	0	1	0	0	18.5	len=1168 path=[15324:0-147 15325:148-171 15537:172-664 15566:665-669 15532:670-728 15504:729-751 15458:752-1167] [-1, 15324, 15325, 15537, 15566, 15532, 15504, 15458, -2] NA 1168 NA 1168
miR1436	TR90449|c7_g1_i1	2.5	0.000956	0	1	0	0	0	len=187 path=[329:0-186] [-1, 329, -2] NA 187 NA 187
miR1436	TR91406|c0_g1_i1	2.5	0.000956	0	1	280	0	14.5	len=1764 path=[6077:0-761 6078:762-785 6131:786-998 6103:999-1022 6104:1023-1049 6105:1050-1073 6130:1074-1211 6090:1212-1235 6137:1236-1251 6134:1252-1275 6129:1276-1325 6140:1326-1349 6139:1350-1454 6141:1455-1474 6142:1475-1492 6083:1493-1498 6084:1499-1517 6085:1518-1763] [-1, 6077, 6078, 6131, 6103, 6104, 6105, 6130, 6090, 6137, 6134, 6129, 6140, 6139, 6141, 6142, 6083, 6084, 6085, -2] NA 17…
miR1436	TR91409|c0_g1_i4	2.5	0.000956	0	1	85	0	0	len=526 path=[3569:0-69 3570:70-96 3611:97-105 3636:106-180 3649:181-203 3647:204-255 3646:256-270 3650:271-311 3654:312-525] [-1, 3569, 3570, 3611, 3636, 3649, 3647, 3646, 3650, 3654, -2] AT5G03940.1 | Symbols: FFC, 54CP, CPSRP54, SRP54CP | chloroplast signal recognition particle 54 kDa subunit | chr5:1060134-1063319 REVERSE LENGTH=1888 TR91409|c0_g1_i4 AT5G03940.1 84.19 215 34 0 21 235 1146 136…
miR1436	TR93635|c0_g2_i1	2.5	0.000956	0	1	0	0	0	len=1806 path=[6592:0-1000 6593:1001-1007 6594:1008-1010 6595:1011-1011 6653:1012-1067 6661:1068-1071 6666:1072-1090 6663:1091-1114 6660:1115-1149 6649:1150-1166 6667:1167-1168 6668:1169-1182 6669:1183-1189 6590:1190-1213 6591:1214-1805] [-1, 6592, 6593, 6594, 6595, 6653, 6661, 6666, 6663, 6660, 6649, 6667, 6668, 6669, 6590, 6591, -2] NA 1806 NA 1806
miR1436	TR93677|c0_g1_i1	2.5	0.000956	0	1	0	0	14.5	len=1301 path=[3122:0-38 3148:39-39 3147:40-40 3146:41-41 3143:42-218 3151:219-242 3152:243-245 3130:246-276 3142:277-437 3094:438-461 3136:462-531 3097:532-555 3141:556-749 3089:750-773 3135:774-790 3145:791-814 3140:815-829 3134:830-853 3144:854-889 3139:890-913 3133:914-1054 3083:1055-1078 3138:1079-1156 3086:1157-1180 3132:1181-1237 3072:1238-1261 3073:1262-1300] [-1, 3122, 3148, 3147, 3146, …
miR1436	TR94127|c0_g2_i1	2.5	0.000956	0	1	0	0	0	len=859 path=[2608:0-66 2683:67-92 2681:93-98 2680:99-116 2677:117-226 2645:227-250 2675:251-321 2656:322-328 2674:329-345 2670:346-457 2651:458-481 2673:482-491 2669:492-515 2678:516-552 2676:553-576 2672:577-633 2684:634-643 2637:644-858] [-1, 2608, 2683, 2681, 2680, 2677, 2645, 2675, 2656, 2674, 2670, 2651, 2673, 2669, 2678, 2676, 2672, 2684, 2637, -2] NA 859 NA 859
miR1436	TR95341|c0_g1_i2	2.5	0.000956	0	1	0	0	0	len=380 path=[3903:0-188 3904:189-212 3937:213-255 3945:256-321 3930:322-343 3912:344-379] [-1, 3903, 3904, 3937, 3945, 3930, 3912, -2] NA 380 NA 380
miR1436	TR95550|c2_g1_i1	2.5	0.000956	0	1	3	0	0	len=443 path=[938:0-270 939:271-294 940:295-442] [-1, 938, 939, 940, -2] NA 443 gi|694321957|ref|XM_009353848.1| PREDICTED: Pyrus x bretschneideri mediator of RNA polymerase II transcription subunit 33A-like (LOC103943542), mRNA TR95550|c2_g1_i1 gi|694321957|ref|XM_009353848.1| 83.63 171 28 0 1 171 3735 3905 2.00E-22 117 443
miR1436	TR9565|c0_g1_i1	2.5	0.000956	0	1	88	0	0	len=221 path=[493:0-161 494:162-220] [-1, 493, 494, -2] NA 221 NA 221
miR1436	TR96035|c0_g3_i2	2.5	0.000956	0	1	0	0	18.5	len=396 path=[3618:0-42 3708:43-98 3728:99-105 3725:106-125 3721:126-149 3730:150-167 3729:168-170 3727:171-185 3724:186-300 3733:301-314 3698:315-334 3679:335-336 3710:337-338 3696:339-361 3677:362-385 3676:386-395] [-1, 3618, 3708, 3728, 3725, 3721, 3730, 3729, 3727, 3724, 3733, 3698, 3679, 3710, 3696, 3677, 3676, -2] NA 396 NA 396
miR1436	TR96235|c0_g1_i8	2.5	0.000956	0	1	0	0	0	len=1593 path=[7558:0-132 7559:133-163 7599:164-310 7593:311-484 7604:485-501 7525:502-508 7526:509-509 7527:510-525 7592:526-706 7521:707-730 7584:731-794 7605:795-808 7590:809-847 7582:848-871 7572:872-898 7511:899-901 7596:902-1090 7465:1091-1111 7570:1112-1344 7566:1345-1368 7567:1369-1592] [-1, 7558, 7559, 7599, 7593, 7604, 7525, 7526, 7527, 7592, 7521, 7584, 7605, 7590, 7582, 7572, 7511, 75…
miR1436	TR97252|c0_g1_i1	2.5	0.000956	0	1	6	0	0	len=504 path=[7304:0-206 7346:207-224 7353:225-260 7350:261-277 7343:278-278 7333:279-301 7322:302-325 7323:326-503] [-1, 7304, 7346, 7353, 7350, 7343, 7333, 7322, 7323, -2] NA 504 NA 504
miR1436	TR97503|c1_g1_i3	2.5	0.000956	0	1	1	0	0	len=1689 path=[15601:0-345 15975:346-392 16034:393-450 16009:451-474 15973:475-945 15707:946-969 16055:970-1125 16044:1126-1227 15995:1228-1249 15957:1250-1273 16071:1274-1280 16068:1281-1295 16066:1296-1319 16078:1320-1324 16052:1325-1333 15986:1334-1473 16080:1474-1497 16085:1498-1503 16087:1504-1505 16088:1506-1523 16035:1524-1535 16011:1536-1559 15977:1560-1608 15929:1609-1632 15854:1633-1688…
miR1436	TR97519|c0_g2_i1	2.5	0.000956	0	1	7	0	0	len=198 path=[471:0-46 472:47-99 473:100-197] [-1, 471, 472, 473, -2] NA 198 NA 198
miR1436	TR97870|c1_g3_i1	2.5	0.000956	0	1	0	0	0	len=351 path=[759:0-288 760:289-325 761:326-329 762:330-350] [-1, 759, 760, 761, 762, -2] NA 351 NA 351
miR1436	TR98029|c0_g1_i2	2.5	0.000956	0	1	0	0	0	len=278 path=[9528:0-45 9629:46-82 9618:83-231 9521:232-277] [-1, 9528, 9629, 9618, 9521, -2] NA 278 NA 278
miR1436	TR98081|c0_g3_i7	2.5	0.000956	0	1	94	0	14.5	len=2837 path=[12548:0-297 12741:298-599 12503:600-620 12770:621-621 12766:622-645 12760:646-830 12748:831-880 12765:881-952 12759:953-976 12774:977-1024 12711:1025-1044 12731:1045-1129 12621:1130-1153 12709:1154-1430 12685:1431-1454 12686:1455-1468 12687:1469-1492 12730:1493-1545 12561:1546-1569 12745:1570-1580 12769:1581-1604 12764:1605-1646 12744:1647-1737 12775:1738-1740 12705:1741-1764 12763…
miR1436	TR98313|c10_g1_i1	2.5	0.000956	0	1	1	0	0	len=592 path=[1139:0-591] [-1, 1139, -2] NA 592 NA 592
miR1436	TR98356|c0_g3_i9	2.5	0.000956	0	1	1	0	0	len=438 path=[10175:0-34 10176:35-35 10410:36-415 10010:416-437] [-1, 10175, 10176, 10410, 10010, -2] NA 438 NA 438
miR1436	TR99071|c4_g1_i1	2.5	0.000956	0	1	2	0	0	len=576 path=[8447:0-99 8542:100-100 8540:101-110 8538:111-134 8533:135-256 8545:257-257 8519:258-499 8482:500-523 8483:524-575] [-1, 8447, 8542, 8540, 8538, 8533, 8545, 8519, 8482, 8483, -2] NA 576 NA 576
miR1436	TR103820|c0_g1_i1	3	0.00285	0	1	5	0	15	len=404 path=[382:0-403] [-1, 382, -2] NA 404 NA 404
miR1436	TR104555|c0_g1_i1	3	0.00285	0	1	0	0	15	len=374 path=[703:0-373] [-1, 703, -2] NA 374 NA 374
miR1436	TR108472|c0_g1_i1	3	0.00285	0	1	0	0	0	len=232 path=[419:0-231] [-1, 419, -2] NA 232 NA 232
miR1436	TR110420|c0_g1_i1	3	0.00285	0	1	0	0	15	len=197 path=[175:0-196] [-1, 175, -2] NA 197 NA 197
miR1436	TR110731|c0_g1_i1	3	0.00285	0	1	0	0	15	len=653 path=[631:0-652] [-1, 631, -2] NA 653 NA 653
miR1436	TR110851|c0_g1_i1	3	0.00285	0	1	0	0	0	len=268 path=[246:0-267] [-1, 246, -2] NA 268 NA 268
miR1436	TR111850|c0_g1_i1	3	0.00285	0	1	5	0	14	len=488 path=[931:0-487] [-1, 931, -2] NA 488 NA 488
miR1436	TR100091|c8_g5_i3	3	0.00285	0	1	0	0	14	len=1540 path=[21198:0-56 22137:57-65 22255:66-75 22222:76-111 22176:112-117 22271:118-118 22244:119-135 22166:136-798 22025:799-837 22288:838-874 22264:875-876 22237:877-909 22203:910-912 22153:913-936 22088:937-968 22260:969-989 22234:990-1050 22148:1051-1074 22354:1075-1079 22361:1080-1089 21478:1090-1091 21479:1092-1539] [-1, 21198, 22137, 22255, 22222, 22176, 22271, 22244, 22166, 22025, 2228…
miR1436	TR100107|c10_g6_i1	3	0.00285	0	1	0	0	13	len=209 path=[13983:0-125 13984:126-176 13985:177-208] [-1, 13983, 13984, 13985, -2] NA 209 NA 209
miR1436	TR100279|c0_g4_i2	3	0.00285	0	1	4	0	15	len=1664 path=[7355:0-78 7356:79-100 7773:101-109 7766:110-134 7743:135-230 7687:231-274 7649:275-284 7742:285-308 7718:309-326 7685:327-350 7775:351-380 7765:381-406 7781:407-419 7755:420-436 7764:437-466 7714:467-514 7754:515-515 7739:516-558 7711:559-582 7677:583-585 7636:586-609 7710:610-647 7676:648-671 7635:672-735 7514:736-759 7515:760-777 7516:778-801 7709:802-854 7318:855-856 7738:857-87…
miR1436	TR100360|c1_g1_i15	3	0.00285	0	1	18	0	17	len=1998 path=[13962:0-63 13963:64-87 13964:88-95 13965:96-115 14081:116-195 13937:196-233 @14055@!:234-718 14021:719-736 14070:737-1009 13886:1010-1033 14054:1034-1286 14092:1287-1322 14096:1323-1338 14087:1339-1615 14093:1616-1661 14097:1662-1675 14099:1676-1678 14085:1679-1699 14076:1700-1711 14066:1712-1934 14095:1935-1956 13914:1957-1969 13915:1970-1997] [-1, 13962, 13963, 13964, 13965, 1408…
miR1436	TR100500|c2_g12_i2	3	0.00285	0	1	158	0	15	len=1778 path=[26260:0-55 27327:56-70 27252:71-81 27360:82-119 27393:120-140 27320:141-162 27418:163-163 27427:164-181 27433:182-185 27081:186-209 27226:210-214 27156:215-337 27017:338-361 27074:362-1717 26945:1718-1777] [-1, 26260, 27327, 27252, 27360, 27393, 27320, 27418, 27427, 27433, 27081, 27226, 27156, 27017, 27074, 26945, -2] AT4G27760.1 | Symbols: FEY, FEY3 | NAD(P)-binding Rossmann-fold …
miR1436	TR100527|c1_g5_i1	3	0.00285	0	1	0	0	15	len=762 path=[14261:0-307 14262:308-320 14263:321-324 14769:325-344 14731:345-618 14450:619-642 14686:643-692 14382:693-716 14383:717-761] [-1, 14261, 14262, 14263, 14769, 14731, 14450, 14686, 14382, 14383, -2] NA 762 NA 762
miR1436	TR100584|c2_g9_i1	3	0.00285	0	1	0	0	13	len=272 path=[25557:0-35 25558:36-46 25559:47-59 25560:60-67 25561:68-71 25562:72-271] [-1, 25557, 25558, 25559, 25560, 25561, 25562, -2] NA 272 NA 272
miR1436	TR100974|c4_g5_i4	3	0.00285	0	1	0	0	0	len=1518 path=[10728:0-28 11097:29-120 10702:121-123 11172:124-270 11126:271-294 11151:295-356 11202:357-365 11197:366-392 11212:393-393 11185:394-416 11079:417-428 11168:429-433 11146:434-443 11115:444-584 11213:585-585 11220:586-610 11223:611-611 11164:612-644 11142:645-645 11214:646-685 11067:686-688 11194:689-702 11189:703-726 11175:727-796 11216:797-797 11221:798-799 11102:800-854 11174:855-…
miR1436	TR101418|c1_g1_i1	3	0.00285	0	1	1	0	15	len=3958 path=[9482:0-636 9483:637-660 9674:661-901 9512:902-918 @9657@!:919-1346 9494:1347-1373 9642:1374-1986 9501:1987-2010 9666:2011-2060 9677:2061-2084 9682:2085-2118 9653:2119-2156 9673:2157-2175 9665:2176-2199 9652:2200-2251 9522:2252-2275 9637:2276-2340 9620:2341-2364 9676:2365-2405 9672:2406-2429 9664:2430-2504 9678:2505-2528 9683:2529-2543 9684:2544-2560 9634:2561-2567 9663:2568-2625 96…
miR1436	TR101456|c3_g2_i2	3	0.00285	0	1	0	0	14	len=2160 path=[7901:0-66 7902:67-127 7903:128-130 8069:131-187 8099:188-195 8103:196-201 8104:202-202 8105:203-210 8065:211-215 8046:216-419 7894:420-443 7895:444-457 7896:458-481 8043:482-576 7969:577-600 8097:601-615 8096:616-639 8094:640-662 8086:663-686 8061:687-709 8075:710-837 7966:838-863 8059:864-1098 7879:1099-1122 8039:1123-1203 7882:1204-1227 8058:1228-1243 8038:1244-1267 8074:1268-130…
miR1436	TR101458|c3_g4_i1	3	0.00285	0	1	0	0	15	len=579 path=[6774:0-70 6775:71-94 7347:95-108 7281:109-132 7392:133-133 7336:134-158 7614:159-164 7628:165-166 7448:167-168 7421:169-181 7379:182-187 7321:188-285 7253:286-289 7418:290-291 7376:292-304 7444:305-339 7588:340-353 7312:354-397 7412:398-402 7370:403-404 7308:405-414 7463:415-422 7590:423-451 7499:452-479 7604:480-485 6665:486-509 6666:510-511 6667:512-520 6668:521-522 6669:523-535 6…
miR1436	TR101568|c0_g2_i3	3	0.00285	0	1	0	0	15	len=2761 path=[9053:0-348 9328:349-428 9158:429-450 9327:451-452 9318:453-693 9348:694-694 9317:695-764 9299:765-788 9273:789-854 9079:855-878 9080:879-881 9081:882-905 9298:906-1389 9019:1390-1413 9272:1414-1611 9177:1612-1635 9297:1636-1665 9347:1666-1668 9346:1669-1692 9344:1693-1772 9349:1773-1777 9315:1778-1793 9338:1794-1801 9333:1802-1856 9325:1857-1880 9311:1881-1941 9290:1942-1965 9343:1…
miR1436	TR101759|c0_g1_i1	3	0.00285	0	1	3	0	15	len=302 path=[576:0-255 577:256-271 578:272-301] [-1, 576, 577, 578, -2] NA 302 NA 302
miR1436	TR101976|c3_g6_i1	3	0.00285	0	1	0	0	15	len=599 path=[6142:0-56 6143:57-77 6285:78-122 6150:123-598] [-1, 6142, 6143, 6285, 6150, -2] NA 599 NA 599
miR1436	TR102088|c4_g1_i2	3	0.00285	0	1	0	0	15	len=646 path=[1668:0-78 1669:79-108 1695:109-134 1710:135-186 1703:187-218 1705:219-268 1699:269-307 1708:308-308 1706:309-332 1704:333-359 1691:360-393 1649:394-409 1650:410-433 1651:434-645] [-1, 1668, 1669, 1695, 1710, 1703, 1705, 1699, 1708, 1706, 1704, 1691, 1649, 1650, 1651, -2] NA 646 NA 646
miR1436	TR102101|c9_g1_i1	3	0.00285	0	1	0	0	13	len=174 path=[713:0-38 714:39-40 715:41-80 @727@!:81-119 701:120-173] [-1, 713, 714, 715, 727, 701, -2] NA 174 NA 174
miR1436	TR102284|c1_g4_i1	3	0.00285	0	1	7	0	15	len=550 path=[18537:0-129 18538:130-153 19186:154-168 19305:169-170 19270:171-240 19176:241-251 19099:252-264 19005:265-326 18883:327-350 18310:351-371 18311:372-395 18312:396-549] [-1, 18537, 18538, 19186, 19305, 19270, 19176, 19099, 19005, 18883, 18310, 18311, 18312, -2] NA 550 NA 550
miR1436	TR102338|c9_g5_i1	3	0.00285	0	1	0	0	15	len=266 path=[26142:0-191 26143:192-265] [-1, 26142, 26143, -2] NA 266 gi|350540821|gb|JF927167.1| Panax quinquefolius WRKY28 mRNA, complete cds TR102338|c9_g5_i1 gi|350540821|gb|JF927167.1| 100 57 0 0 1 57 431 375 2.00E-21 113 266
miR1436	TR102381|c2_g9_i2	3	0.00285	0	1	502	0	0	len=2593 path=[21908:0-138 21909:139-162 22629:163-175 22599:176-176 22538:177-198 22719:199-203 22710:204-226 22690:227-250 22718:251-252 22765:253-262 22773:263-286 22687:287-310 22677:311-329 22757:330-330 22630:331-347 22479:348-1025 21978:1026-1049 22402:1050-1912 22199:1913-1936 22478:1937-1984 22401:1985-2008 22365:2009-2592] [-1, 21908, 21909, 22629, 22599, 22538, 22719, 22710, 22690, 227…
miR1436	TR102690|c4_g9_i1	3	0.00285	0	1	32	0	0	len=358 path=[22303:0-45 22304:46-51 24627:52-52 24589:53-54 24526:55-56 24447:57-59 24321:60-208 24714:209-232 24741:233-239 24765:240-259 24780:260-261 23942:262-286 19776:287-307 19777:308-357] [-1, 22303, 22304, 24627, 24589, 24526, 24447, 24321, 24714, 24741, 24765, 24780, 23942, 19776, 19777, -2] NA 358 NA 358
miR1436	TR102698|c5_g4_i3	3	0.00285	0	1	12	0	0	len=615 path=[18979:0-212 18980:213-249 19823:250-360 19887:361-376 19904:377-393 19915:394-408 19922:409-614] [-1, 18979, 18980, 19823, 19887, 19904, 19915, 19922, -2] NA 615 NA 615
miR1436	TR102755|c0_g1_i9	3	0.00285	0	1	17	0	14	len=3118 path=[16871:0-236 16872:237-259 17330:260-274 17353:275-298 17294:299-340 17326:341-364 17392:365-457 17290:458-511 17382:512-547 17234:548-574 17367:575-594 17406:595-618 17423:619-622 17347:623-668 17322:669-682 17407:683-693 17366:694-703 17319:704-717 17345:718-781 17223:782-802 17408:803-805 17424:806-820 17344:821-841 17317:842-865 17275:866-916 17219:917-934 17157:935-977 17274:97…
miR1436	TR102775|c0_g3_i8	3	0.00285	0	1	1	0	13	len=250 path=[11127:0-37 11128:38-52 11129:53-76 11728:77-83 11903:84-104 11877:105-126 11329:127-249] [-1, 11127, 11128, 11129, 11728, 11903, 11877, 11329, -2] NA 250 NA 250
miR1436	TR103070|c18_g3_i1	3	0.00285	0	1	7	0	0	len=177 path=[1750:0-66 1751:67-70 1752:71-83 1753:84-89 1754:90-101 1755:102-107 1756:108-113 1757:114-176] [-1, 1750, 1751, 1752, 1753, 1754, 1755, 1756, 1757, -2] NA 177 NA 177
miR1436	TR112304|c0_g1_i1	3	0.00285	0	1	0	0	0	len=205 path=[183:0-204] [-1, 183, -2] NA 205 NA 205
miR1436	TR112477|c0_g1_i1	3	0.00285	0	1	0	0	0	len=381 path=[359:0-380] [-1, 359, -2] NA 381 NA 381
miR1436	TR113010|c0_g1_i1	3	0.00285	0	1	0	0	13	len=297 path=[549:0-296] [-1, 549, -2] NA 297 NA 297
miR1436	TR113069|c0_g1_i1	3	0.00285	0	1	0	0	12	len=326 path=[304:0-325] [-1, 304, -2] NA 326 NA 326
miR1436	TR113931|c0_g2_i1	3	0.00285	0	1	0	0	13	len=408 path=[825:0-383 826:384-407] [-1, 825, 826, -2] NA 408 NA 408
miR1436	TR1175|c0_g1_i1	3	0.00285	0	1	0	0	0	len=384 path=[748:0-184 749:185-208 750:209-383] [-1, 748, 749, 750, -2] NA 384 NA 384
miR1436	TR12505|c0_g1_i1	3	0.00285	0	1	0	0	18	len=340 path=[660:0-172 661:173-196 662:197-339] [-1, 660, 661, 662, -2] NA 340 NA 340
miR1436	TR26882|c1_g1_i1	3	0.00285	0	1	0	0	14	len=647 path=[625:0-646] [-1, 625, -2] NA 647 NA 647
miR1436	TR2795|c0_g1_i1	3	0.00285	0	1	0	0	0	len=337 path=[315:0-336] [-1, 315, -2] NA 337 NA 337
miR1436	TR28149|c0_g1_i1	3	0.00285	0	1	0	0	15	len=179 path=[334:0-178] [-1, 334, -2] NA 179 NA 179
miR1436	TR28469|c0_g1_i1	3	0.00285	0	1	0	0	14	len=399 path=[812:0-224 813:225-398] [-1, 812, 813, -2] NA 399 NA 399
miR1436	TR28991|c0_g2_i1	3	0.00285	0	1	3	0	13	len=508 path=[1165:0-82 1166:83-507] [-1, 1165, 1166, -2] NA 508 NA 508
miR1436	TR99702|c1_g1_i4	3	0.00285	0	1	433	0	14	len=2005 path=[4352:0-524 4367:525-548 4366:549-572 4365:573-1889 4361:1890-2004] [-1, 4352, 4367, 4366, 4365, 4361, -2] NA 2005 gi|731374115|ref|XM_002274154.2| PREDICTED: Vitis vinifera tetratricopeptide repeat protein 38 (LOC100262208), mRNA TR99702|c1_g1_i4 gi|731374115|ref|XM_002274154.2| 78.55 1063 228 0 518 1580 471 1533 1.00E-76 299 2005
miR1436	TR126071|c0_g1_i1	3	0.00285	0	1	5	0	16	len=212 path=[190:0-211] [-1, 190, -2] NA 212 NA 212
miR1436	TR126312|c0_g1_i1	3	0.00285	0	1	0	0	0	len=302 path=[280:0-301] [-1, 280, -2] NA 302 NA 302
miR1436	TR126875|c0_g1_i1	3	0.00285	0	1	0	0	13	len=233 path=[421:0-232] [-1, 421, -2] NA 233 NA 233
miR1436	TR12704|c0_g2_i1	3	0.00285	0	1	0	0	15	len=242 path=[538:0-76 539:77-124 540:125-241] [-1, 538, 539, 540, -2] NA 242 NA 242
miR1436	TR132125|c0_g1_i1	3	0.00285	0	1	0	0	14	len=329 path=[613:0-328] [-1, 613, -2] NA 329 NA 329
miR1436	TR133925|c0_g1_i1	3	0.00285	0	1	0	0	0	len=1035 path=[2025:0-1034] [-1, 2025, -2] NA 1035 NA 1035
miR1436	TR135205|c0_g1_i1	3	0.00285	0	1	0	0	15	len=326 path=[607:0-325] [-1, 607, -2] NA 326 NA 326
miR1436	TR135754|c0_g1_i1	3	0.00285	0	1	0	0	0	len=272 path=[250:0-271] [-1, 250, -2] NA 272 NA 272
miR1436	TR135953|c0_g1_i1	3	0.00285	0	1	1	0	13	len=252 path=[230:0-251] [-1, 230, -2] NA 252 NA 252
miR1436	TR136539|c0_g1_i1	3	0.00285	0	1	0	0	14	len=201 path=[357:0-200] [-1, 357, -2] NA 201 NA 201
miR1436	TR138522|c0_g1_i1	3	0.00285	0	1	0	0	14	len=340 path=[635:0-339] [-1, 635, -2] NA 340 NA 340
miR1436	TR138884|c0_g1_i1	3	0.00285	0	1	0	0	0	len=214 path=[383:0-213] [-1, 383, -2] NA 214 NA 214
miR1436	TR140140|c0_g1_i1	3	0.00285	0	1	1	0	15	len=264 path=[483:0-263] [-1, 483, -2] NA 264 NA 264
miR1436	TR146740|c0_g1_i1	3	0.00285	0	1	0	0	18	len=407 path=[385:0-406] [-1, 385, -2] NA 407 NA 407
miR1436	TR147315|c0_g1_i1	3	0.00285	0	1	112	0	14	len=400 path=[755:0-399] [-1, 755, -2] NA 400 NA 400
miR1436	TR148190|c0_g1_i1	3	0.00285	0	1	0	0	18	len=633 path=[611:0-632] [-1, 611, -2] NA 633 NA 633
miR1436	TR150364|c0_g1_i1	3	0.00285	0	1	0	0	14	len=313 path=[581:0-312] [-1, 581, -2] NA 313 NA 313
miR1436	TR150520|c0_g1_i1	3	0.00285	0	1	0	0	0	len=254 path=[232:0-253] [-1, 232, -2] NA 254 NA 254
miR1436	TR150685|c0_g1_i1	3	0.00285	0	1	0	0	14	len=286 path=[264:0-285] [-1, 264, -2] NA 286 gi|731371478|ref|XM_002276225.3| PREDICTED: Vitis vinifera potassium transporter 11 (LOC100264706), mRNA TR150685|c0_g1_i1 gi|731371478|ref|XM_002276225.3| 83.33 282 47 0 2 283 1842 1561 2.00E-43 186 286
miR1436	TR151169|c0_g1_i1	3	0.00285	0	1	0	0	14	len=484 path=[462:0-483] [-1, 462, -2] NA 484 NA 484
miR1436	TR151956|c0_g1_i1	3	0.00285	0	1	0	0	13	len=486 path=[927:0-485] [-1, 927, -2] NA 486 NA 486
miR1436	TR153530|c0_g1_i1	3	0.00285	0	1	0	0	15	len=177 path=[155:0-176] [-1, 155, -2] NA 177 NA 177
miR1436	TR154119|c0_g1_i1	3	0.00285	0	1	0	0	13	len=177 path=[155:0-176] [-1, 155, -2] NA 177 NA 177
miR1436	TR154378|c0_g1_i1	3	0.00285	0	1	0	0	15	len=232 path=[419:0-231] [-1, 419, -2] NA 232 NA 232
miR1436	TR15493|c0_g1_i1	3	0.00285	0	1	0	0	15	len=604 path=[1188:0-119 1189:120-143 1190:144-603] [-1, 1188, 1189, 1190, -2] NA 604 NA 604
miR1436	TR155674|c0_g1_i1	3	0.00285	0	1	84	0	15	len=1241 path=[1219:0-1240] [-1, 1219, -2] NA 1241 NA 1241
miR1436	TR156370|c0_g1_i1	3	0.00285	0	1	0	0	15	len=190 path=[168:0-189] [-1, 168, -2] NA 190 NA 190
miR1436	TR157072|c0_g1_i1	3	0.00285	0	1	0	0	13	len=326 path=[304:0-325] [-1, 304, -2] NA 326 NA 326
miR1436	TR157329|c0_g1_i1	3	0.00285	0	1	0	0	13	len=338 path=[680:0-276 681:277-300 682:301-337] [-1, 680, 681, 682, -2] NA 338 NA 338
miR1436	TR15766|c0_g1_i1	3	0.00285	0	1	0	0	0	len=1737 path=[3429:0-1736] [-1, 3429, -2] NA 1737 NA 1737
miR1436	TR15810|c0_g1_i1	3	0.00285	0	1	0	0	0	len=984 path=[1923:0-983] [-1, 1923, -2] NA 984 NA 984
miR1436	TR160241|c0_g1_i1	3	0.00285	0	1	0	0	18	len=621 path=[1197:0-620] [-1, 1197, -2] NA 621 NA 621
miR1436	TR160393|c0_g1_i1	3	0.00285	0	1	1	0	18	len=368 path=[346:0-367] [-1, 346, -2] NA 368 NA 368
miR1436	TR160598|c0_g1_i1	3	0.00285	0	1	0	0	15	len=308 path=[286:0-307] [-1, 286, -2] NA 308 NA 308
miR1436	TR162170|c0_g1_i1	3	0.00285	0	1	0	0	14	len=773 path=[1501:0-772] [-1, 1501, -2] NA 773 NA 773
miR1436	TR165062|c0_g1_i1	3	0.00285	0	1	0	0	15	len=297 path=[549:0-296] [-1, 549, -2] NA 297 NA 297
miR1436	TR165384|c0_g1_i1	3	0.00285	0	1	0	0	0	len=308 path=[286:0-307] [-1, 286, -2] NA 308 gi|211581525|emb|AM920427.1| Penicillium chrysogenum Wisconsin 54-1255 complete genome, contig Pc00c12 TR165384|c0_g1_i1 gi|211581525|emb|AM920427.1| 91.1 292 16 4 18 308 1737453 1737735 1.00E-93 353 308
miR1436	TR168998|c0_g1_i1	3	0.00285	0	1	0	0	14	len=285 path=[263:0-284] [-1, 263, -2] NA 285 NA 285
miR1436	TR169676|c0_g1_i1	3	0.00285	0	1	0	0	13	len=180 path=[315:0-179] [-1, 315, -2] NA 180 NA 180
miR1436	TR169912|c0_g1_i1	3	0.00285	0	1	0	0	17	len=283 path=[521:0-282] [-1, 521, -2] NA 283 NA 283
miR1436	TR17082|c0_g1_i1	3	0.00285	0	1	0	0	0	len=310 path=[600:0-208 601:209-232 602:233-309] [-1, 600, 601, 602, -2] NA 310 NA 310
miR1436	TR174264|c0_g2_i1	3	0.00285	0	1	0	0	13	len=313 path=[596:0-294 597:295-312] [-1, 596, 597, -2] NA 313 NA 313
miR1436	TR17504|c0_g1_i1	3	0.00285	0	1	0	0	0	len=192 path=[170:0-191] [-1, 170, -2] NA 192 NA 192
miR1436	TR175864|c0_g1_i1	3	0.00285	0	1	0	0	15	len=371 path=[349:0-370] [-1, 349, -2] NA 371 NA 371
miR1436	TR177075|c0_g1_i1	3	0.00285	0	1	0	0	0	len=322 path=[300:0-321] [-1, 300, -2] NA 322 NA 322
miR1436	TR17733|c0_g1_i1	3	0.00285	0	1	0	0	14	len=241 path=[486:0-125 487:126-149 488:150-240] [-1, 486, 487, 488, -2] NA 241 NA 241
miR1436	TR177403|c0_g1_i1	3	0.00285	0	1	0	0	15	len=296 path=[274:0-295] [-1, 274, -2] NA 296 NA 296
miR1436	TR178669|c0_g1_i1	3	0.00285	0	1	0	0	0	len=180 path=[315:0-179] [-1, 315, -2] NA 180 NA 180
miR1436	TR178991|c0_g1_i1	3	0.00285	0	1	0	0	0	len=303 path=[664:0-246 665:247-263 666:264-287 667:288-302] [-1, 664, 665, 666, 667, -2] NA 303 NA 303
miR1436	TR181383|c0_g1_i1	3	0.00285	0	1	0	0	14	len=207 path=[369:0-206] [-1, 369, -2] NA 207 NA 207
miR1436	TR18642|c0_g1_i1	3	0.00285	0	1	0	0	14	len=959 path=[1971:0-289 1972:290-313 1977:314-606 1975:607-630 1976:631-958] [-1, 1971, 1972, 1977, 1975, 1976, -2] NA 959 NA 959
miR1436	TR19952|c0_g1_i1	3	0.00285	0	1	0	0	15	len=253 path=[581:0-132 582:133-154 588:155-204 585:205-252] [-1, 581, 582, 588, 585, -2] NA 253 NA 253
miR1436	TR20558|c0_g1_i1	3	0.00285	0	1	0	0	13	len=236 path=[427:0-235] [-1, 427, -2] NA 236 NA 236
miR1436	TR22839|c0_g1_i1	3	0.00285	0	1	0	0	18	len=1334 path=[2694:0-46 2701:47-397 2697:398-421 2698:422-1333] [-1, 2694, 2701, 2697, 2698, -2] NA 1334 NA 1334
miR1436	TR23228|c0_g2_i1	3	0.00285	0	1	0	0	17	len=297 path=[594:0-217 595:218-258 596:259-296] [-1, 594, 595, 596, -2] NA 297 NA 297
miR1436	TR2449|c0_g3_i1	3	0.00285	0	1	0	0	0	len=244 path=[544:0-142 545:143-165 546:166-186 547:187-243] [-1, 544, 545, 546, 547, -2] NA 244 NA 244
miR1436	TR25470|c0_g1_i1	3	0.00285	0	1	9	0	14	len=3039 path=[6055:0-3038] [-1, 6055, -2] NA 3039 gi|697167828|ref|XM_009594485.1| PREDICTED: Nicotiana tomentosiformis protein disulfide isomerase-like 1-6 (LOC104089558), mRNA TR25470|c0_g1_i1 gi|697167828|ref|XM_009594485.1| 78.53 1267 272 0 1223 2489 1771 505 3.00E-93 355 3039
miR1436	TR29952|c0_g1_i1	3	0.00285	0	1	0	0	15	len=1335 path=[2674:0-212 2675:213-236 2676:237-1334] [-1, 2674, 2675, 2676, -2] NA 1335 NA 1335
miR1436	TR3199|c0_g1_i1	3	0.00285	0	1	0	0	14	len=515 path=[493:0-514] [-1, 493, -2] NA 515 NA 515
miR1436	TR33710|c0_g1_i1	3	0.00285	0	1	0	0	15	len=790 path=[1612:0-158 1619:159-692 1615:693-716 1616:717-789] [-1, 1612, 1619, 1615, 1616, -2] NA 790 NA 790
miR1436	TR3440|c0_g1_i1	3	0.00285	0	1	0	0	14	len=327 path=[658:0-186 659:187-210 660:211-326] [-1, 658, 659, 660, -2] NA 327 NA 327
miR1436	TR35025|c0_g2_i1	3	0.00285	0	1	0	0	0	len=482 path=[952:0-335 953:336-362 954:363-481] [-1, 952, 953, 954, -2] NA 482 NA 482
miR1436	TR35430|c0_g2_i1	3	0.00285	0	1	2	0	13	len=1206 path=[2415:0-173 2416:174-221 2417:222-1205] [-1, 2415, 2416, 2417, -2] NA 1206 NA 1206
miR1436	TR35688|c0_g1_i1	3	0.00285	0	1	0	0	15	len=323 path=[631:0-242 632:243-322] [-1, 631, 632, -2] NA 323 NA 323
miR1436	TR36585|c0_g1_i1	3	0.00285	0	1	2	0	13	len=590 path=[1229:0-102 1230:103-127 @1239@!:128-525 1227:526-558 1228:559-589] [-1, 1229, 1230, 1239, 1227, 1228, -2] NA 590 NA 590
miR1436	TR36709|c0_g1_i1	3	0.00285	0	1	2	0	0	len=180 path=[440:0-94 441:95-179] [-1, 440, 441, -2] NA 180 NA 180
miR1436	TR36752|c1_g1_i1	3	0.00285	0	1	0	0	15	len=176 path=[541:0-87 542:88-103 543:104-175] [-1, 541, 542, 543, -2] NA 176 NA 176
miR1436	TR38205|c0_g1_i1	3	0.00285	0	1	0	0	15	len=221 path=[933:0-166 934:167-220] [-1, 933, 934, -2] NA 221 NA 221
miR1436	TR38666|c0_g1_i1	3	0.00285	0	1	0	0	18	len=818 path=[1689:0-372 1690:373-396 1695:397-580 1693:581-604 1694:605-817] [-1, 1689, 1690, 1695, 1693, 1694, -2] NA 818 NA 818
miR1436	TR39572|c0_g1_i1	3	0.00285	0	1	0	0	17	len=332 path=[724:0-50 725:51-74 726:75-91 727:92-115 733:116-212 722:213-228 723:229-331] [-1, 724, 725, 726, 727, 733, 722, 723, -2] NA 332 NA 332
miR1436	TR39643|c0_g2_i1	3	0.00285	0	1	0	0	13	len=187 path=[500:0-59 507:60-90 510:91-97 508:98-111 505:112-135 499:136-186] [-1, 500, 507, 510, 508, 505, 499, -2] NA 187 NA 187
miR1436	TR41341|c0_g2_i1	3	0.00285	0	1	3	0	0	len=180 path=[422:0-96 423:97-135 424:136-179] [-1, 422, 423, 424, -2] NA 180 NA 180
miR1436	TR42526|c0_g1_i1	3	0.00285	0	1	0	0	13	len=356 path=[760:0-261 761:262-285 762:286-295 763:296-355] [-1, 760, 761, 762, 763, -2] NA 356 NA 356
miR1436	TR42621|c0_g1_i2	3	0.00285	0	1	0	0	15	len=298 path=[644:0-70 645:71-91 653:92-240 651:241-264 652:265-297] [-1, 644, 645, 653, 651, 652, -2] NA 298 NA 298
miR1436	TR43198|c0_g1_i1	3	0.00285	0	1	9	0	14.5	len=989 path=[2780:0-57 2781:58-79 2782:80-91 2783:92-988] [-1, 2780, 2781, 2782, 2783, -2] NA 989 NA 989
miR1436	TR45490|c0_g2_i1	3	0.00285	0	1	0	0	15	len=244 path=[532:0-56 533:57-72 534:73-96 535:97-243] [-1, 532, 533, 534, 535, -2] NA 244 NA 244
miR1436	TR47833|c0_g1_i1	3	0.00285	0	1	0	0	0	len=289 path=[581:0-288] [-1, 581, -2] NA 289 NA 289
miR1436	TR49338|c0_g2_i1	3	0.00285	0	1	0	0	13	len=737 path=[1668:0-172 1669:173-196 1686:197-275 1684:276-361 1672:362-736] [-1, 1668, 1669, 1686, 1684, 1672, -2] NA 737 NA 737
miR1436	TR49923|c0_g1_i1	3	0.00285	0	1	14	0	16	len=1172 path=[2400:0-77 2403:78-542 2393:543-566 2402:567-1133 2399:1134-1171] [-1, 2400, 2403, 2393, 2402, 2399, -2] NA 1172 NA 1172
miR1436	TR49971|c0_g2_i1	3	0.00285	0	1	0	0	14	len=851 path=[1662:0-598 1663:599-617 1664:618-850] [-1, 1662, 1663, 1664, -2] NA 851 NA 851
miR1436	TR52940|c0_g1_i1	3	0.00285	0	1	2	0	13.5	len=180 path=[1101:0-78 1102:79-82 1103:83-83 1104:84-90 1105:91-96 1106:97-106 1107:107-120 1108:121-126 1109:127-179] [-1, 1101, 1102, 1103, 1104, 1105, 1106, 1107, 1108, 1109, -2] NA 180 NA 180
miR1436	TR53949|c0_g1_i1	3	0.00285	0	1	53	0	14	len=653 path=[1286:0-305 1287:306-329 1288:330-652] [-1, 1286, 1287, 1288, -2] NA 653 NA 653
miR1436	TR54543|c0_g1_i1	3	0.00285	0	1	0	0	0	len=869 path=[1849:0-476 1850:477-500 1861:501-650 1859:651-778 1853:779-802 1854:803-868] [-1, 1849, 1850, 1861, 1859, 1853, 1854, -2] NA 869 NA 869
miR1436	TR54706|c0_g1_i1	3	0.00285	0	1	0	0	15	len=569 path=[1194:0-79 1195:80-103 1197:104-217 1192:218-241 1193:242-568] [-1, 1194, 1195, 1197, 1192, 1193, -2] NA 569 NA 569
miR1436	TR55576|c0_g1_i1	3	0.00285	0	1	0	0	13	len=271 path=[684:0-33 685:34-57 703:58-100 706:101-136 705:137-188 700:189-216 693:217-270] [-1, 684, 685, 703, 706, 705, 700, 693, -2] NA 271 NA 271
miR1436	TR55718|c0_g3_i1	3	0.00285	0	1	0	0	15	len=240 path=[1168:0-71 1291:72-81 1288:82-86 1292:87-125 1289:126-133 1285:134-147 1279:148-149 1270:150-157 1260:158-164 1133:165-180 1134:181-239] [-1, 1168, 1291, 1288, 1292, 1289, 1285, 1279, 1270, 1260, 1133, 1134, -2] NA 240 NA 240
miR1436	TR56869|c0_g1_i1	3	0.00285	0	1	0	0	15	len=904 path=[1864:0-519 1865:520-543 1867:544-766 1862:767-790 1863:791-903] [-1, 1864, 1865, 1867, 1862, 1863, -2] NA 904 NA 904
miR1436	TR5741|c1_g1_i1	3	0.00285	0	1	0	0	15	len=353 path=[661:0-352] [-1, 661, -2] NA 353 NA 353
miR1436	TR57416|c0_g2_i1	3	0.00285	0	1	0	0	0	len=462 path=[944:0-284 945:285-308 949:309-331 948:332-348 943:349-461] [-1, 944, 945, 949, 948, 943, -2] NA 462 NA 462
miR1436	TR58482|c0_g3_i1	3	0.00285	0	1	0	0	0	len=229 path=[1818:0-48 1819:49-74 1827:75-112 1825:113-159 1823:160-204 1811:205-228] [-1, 1818, 1819, 1827, 1825, 1823, 1811, -2] NA 229 NA 229
miR1436	TR59321|c0_g1_i1	3	0.00285	0	1	1	0	0	len=655 path=[1572:0-50 1573:51-74 1577:75-299 1579:300-323 1578:324-383 1576:384-407 1569:408-423 1570:424-447 1575:448-564 1559:565-588 1560:589-654] [-1, 1572, 1573, 1577, 1579, 1578, 1576, 1569, 1570, 1575, 1559, 1560, -2] NA 655 NA 655
miR1436	TR59493|c0_g1_i2	3	0.00285	0	1	0	0	0	len=2249 path=[4639:0-194 4640:195-218 4656:219-859 4653:860-957 4645:958-981 4654:982-1952 4650:1953-1976 4652:1977-2214 4643:2215-2248] [-1, 4639, 4640, 4656, 4653, 4645, 4654, 4650, 4652, 4643, -2] NA 2249 NA 2249
miR1436	TR60742|c0_g1_i1	3	0.00285	0	1	10	0	14	len=273 path=[1313:0-135 1314:136-139 1327:140-184 1326:185-225 1322:226-272] [-1, 1313, 1314, 1327, 1326, 1322, -2] NA 273 NA 273
miR1436	TR61546|c0_g1_i1	3	0.00285	0	1	0	0	14	len=400 path=[886:0-208 887:209-232 888:233-261 889:262-399] [-1, 886, 887, 888, 889, -2] NA 400 NA 400
miR1436	TR62558|c0_g2_i1	3	0.00285	0	1	0	0	15	len=206 path=[1771:0-124 1772:125-153 1773:154-165 1774:166-189 1775:190-205] [-1, 1771, 1772, 1773, 1774, 1775, -2] NA 206 NA 206
miR1436	TR6370|c0_g1_i1	3	0.00285	0	1	0	0	15	len=277 path=[558:0-63 559:64-87 560:88-276] [-1, 558, 559, 560, -2] NA 277 NA 277
miR1436	TR64891|c1_g3_i1	3	0.00285	0	1	20	0	14	len=1904 path=[6762:0-46 6763:47-69 6764:70-1903] [-1, 6762, 6763, 6764, -2] AT2G26670.2 | Symbols: HY1, ATHO1, HO1, TED4, GUN2, HY6 | Plant haem oxygenase (decyclizing) family protein | chr2:11341684-11343572 FORWARD LENGTH=1015 TR64891|c1_g3_i1 AT2G26670.2 81.12 249 47 0 821 1069 802 554 3.00E-26 121 1904 gi|731407241|ref|XM_002285156.2| PREDICTED: Vitis vinifera heme oxygenase 1, chloroplastic…
miR1436	TR6503|c0_g1_i1	3	0.00285	0	1	0	0	14	len=299 path=[587:0-227 588:228-298] [-1, 587, 588, -2] NA 299 NA 299
miR1436	TR65731|c1_g1_i1	3	0.00285	0	1	0	0	18	len=561 path=[1192:0-173 1193:174-197 1197:198-497 1191:498-560] [-1, 1192, 1193, 1197, 1191, -2] NA 561 NA 561
miR1436	TR65785|c0_g1_i1	3	0.00285	0	1	0	0	15	len=673 path=[1419:0-236 1420:237-260 1426:261-365 1417:366-379 1418:380-672] [-1, 1419, 1420, 1426, 1417, 1418, -2] NA 673 NA 673
miR1436	TR65886|c0_g3_i1	3	0.00285	0	1	0	0	0	len=269 path=[746:0-123 747:124-147 748:148-153 749:154-177 750:178-268] [-1, 746, 747, 748, 749, 750, -2] NA 269 NA 269
miR1436	TR66369|c0_g3_i1	3	0.00285	0	1	0	0	15	len=308 path=[2387:0-226 2388:227-307] [-1, 2387, 2388, -2] NA 308 NA 308
miR1436	TR66700|c0_g1_i1	3	0.00285	0	1	0	0	14	len=322 path=[707:0-123 708:124-135 715:136-193 714:194-217 704:218-242 705:243-266 706:267-321] [-1, 707, 708, 715, 714, 704, 705, 706, -2] NA 322 NA 322
miR1436	TR67944|c0_g1_i1	3	0.00285	0	1	4	0	14	len=888 path=[1884:0-79 1885:80-103 1888:104-151 1882:152-175 1887:176-600 1879:601-624 1880:625-887] [-1, 1884, 1885, 1888, 1882, 1887, 1879, 1880, -2] NA 888 NA 888
miR1436	TR68618|c0_g1_i1	3	0.00285	0	1	0	0	13	len=1327 path=[2831:0-102 2832:103-126 2863:127-170 2862:171-190 2853:191-214 2858:215-931 2836:932-955 2855:956-1050 2829:1051-1074 2830:1075-1326] [-1, 2831, 2832, 2863, 2862, 2853, 2858, 2836, 2855, 2829, 2830, -2] NA 1327 gi|788945971|gb|KM401936.1| Panax ginseng UGTPg28 mRNA, complete cds TR68618|c0_g1_i1 gi|788945971|gb|KM401936.1| 97.82 1148 22 1 1 1148 1145 1 0 2074 1327
miR1436	TR68725|c0_g2_i1	3	0.00285	0	1	5	0	0	len=693 path=[2670:0-90 2697:91-170 2675:171-193 2694:194-598 2681:599-692] [-1, 2670, 2697, 2675, 2694, 2681, -2] NA 693 NA 693
miR1436	TR68888|c0_g1_i2	3	0.00285	0	1	0	0	0	len=283 path=[1734:0-50 1735:51-66 1763:67-214 1738:215-282] [-1, 1734, 1735, 1763, 1738, -2] NA 283 NA 283
miR1436	TR68985|c1_g1_i1	3	0.00285	0	1	0	0	18	len=1181 path=[2342:0-316 2343:317-340 2344:341-1180] [-1, 2342, 2343, 2344, -2] NA 1181 NA 1181
miR1436	TR69834|c1_g1_i1	3	0.00285	0	1	0	0	14	len=418 path=[998:0-78 1048:79-127 1044:128-152 1052:153-155 1051:156-179 1050:180-245 1029:246-261 1039:262-284 1046:285-297 1042:298-332 1038:333-345 1025:346-417] [-1, 998, 1048, 1044, 1052, 1051, 1050, 1029, 1039, 1046, 1042, 1038, 1025, -2] NA 418 NA 418
miR1436	TR70098|c1_g1_i1	3	0.00285	0	1	13	0	14	len=179 path=[514:0-27 525:28-29 521:30-78 527:79-102 523:103-104 519:105-126 483:127-128 484:129-178] [-1, 514, 525, 521, 527, 523, 519, 483, 484, -2] NA 179 NA 179
miR1436	TR70866|c0_g1_i1	3	0.00285	0	1	0	0	16	len=312 path=[627:0-311] [-1, 627, -2] NA 312 NA 312
miR1436	TR71942|c0_g1_i1	3	0.00285	0	1	0	0	14	len=257 path=[880:0-52 910:53-90 909:91-146 908:147-170 912:171-182 913:183-191 901:192-236 871:237-256] [-1, 880, 910, 909, 908, 912, 913, 901, 871, -2] NA 257 NA 257
miR1436	TR72226|c0_g1_i3	3	0.00285	0	1	0	0	15	len=1096 path=[2596:0-619 2629:620-641 2628:642-665 2627:666-728 2626:729-936 2623:937-1000 2620:1001-1024 2609:1025-1095] [-1, 2596, 2629, 2628, 2627, 2626, 2623, 2620, 2609, -2] NA 1096 NA 1096
miR1436	TR72258|c0_g1_i1	3	0.00285	0	1	0	0	15	len=334 path=[740:0-150 743:151-236 729:237-258 730:259-265 731:266-289 732:290-333] [-1, 740, 743, 729, 730, 731, 732, -2] NA 334 NA 334
miR1436	TR72286|c0_g1_i1	3	0.00285	0	1	4	0	0	len=1089 path=[2210:0-324 2211:325-348 2215:349-394 2214:395-418 2209:419-1088] [-1, 2210, 2211, 2215, 2214, 2209, -2] NA 1089 NA 1089
miR1436	TR7267|c0_g1_i1	3	0.00285	0	1	0	0	0	len=402 path=[766:0-169 767:170-206 768:207-401] [-1, 766, 767, 768, -2] NA 402 NA 402
miR1436	TR72718|c0_g1_i2	3	0.00285	0	1	2	0	14	len=1565 path=[3403:0-27 3404:28-41 3405:42-62 3429:63-239 3424:240-263 3430:264-1201 3431:1202-1228 3428:1229-1365 3426:1366-1529 3408:1530-1564] [-1, 3403, 3404, 3405, 3429, 3424, 3430, 3431, 3428, 3426, 3408, -2] NA 1565 NA 1565
miR1436	TR72951|c2_g2_i1	3	0.00285	0	1	0	0	13	len=809 path=[2932:0-774 2933:775-808] [-1, 2932, 2933, -2] NA 809 NA 809
miR1436	TR73360|c0_g1_i1	3	0.00285	0	1	0	0	15	len=1107 path=[2398:0-361 2399:362-385 2412:386-795 2396:796-819 2415:820-935 2413:936-1066 2407:1067-1080 2408:1081-1106] [-1, 2398, 2399, 2412, 2396, 2415, 2413, 2407, 2408, -2] NA 1107 NA 1107
miR1436	TR74106|c0_g2_i1	3	0.00285	0	1	0	0	0	len=198 path=[1335:0-83 1336:84-197] [-1, 1335, 1336, -2] NA 198 NA 198
miR1436	TR74913|c0_g3_i1	3	0.00285	0	1	1	0	15	len=775 path=[3131:0-336 3132:337-371 3133:372-382 3134:383-388 3135:389-774] [-1, 3131, 3132, 3133, 3134, 3135, -2] NA 775 NA 775
miR1436	TR75602|c1_g1_i1	3	0.00285	0	1	15	0	15	len=2994 path=[8035:0-699 8036:700-747 8037:748-771 8055:772-948 8046:949-972 8060:973-1112 8033:1113-1129 @8057@!:1130-2832 8044:2833-2993] [-1, 8035, 8036, 8037, 8055, 8046, 8060, 8033, 8057, 8044, -2] NA 2994 gi|731426184|ref|XM_010665212.1| PREDICTED: Vitis vinifera calcium sensing receptor, chloroplastic (LOC100252541), transcript variant X1, mRNA TR75602|c1_g1_i1 gi|731426184|ref|XM_0106652…
miR1436	TR76123|c0_g1_i1	3	0.00285	0	1	13	0	18	len=836 path=[1753:0-182 1754:183-206 1760:207-440 1757:441-464 1759:465-727 1751:728-751 1752:752-835] [-1, 1753, 1754, 1760, 1757, 1759, 1751, 1752, -2] NA 836 NA 836
miR1436	TR76371|c0_g2_i1	3	0.00285	0	1	0	0	18	len=294 path=[564:0-48 565:49-67 566:68-293] [-1, 564, 565, 566, -2] NA 294 NA 294
miR1436	TR76514|c0_g2_i1	3	0.00285	0	1	0	0	15	len=271 path=[4813:0-180 4814:181-270] [-1, 4813, 4814, -2] NA 271 NA 271
miR1436	TR76899|c0_g1_i1	3	0.00285	0	1	112	0	0	len=1292 path=[2581:0-637 2582:638-1291] [-1, 2581, 2582, -2] NA 1292 gi|645261739|ref|XM_008238216.1| PREDICTED: Prunus mume uncharacterized LOC103335205 (LOC103335205), transcript variant X4, mRNA TR76899|c0_g1_i1 gi|645261739|ref|XM_008238216.1| 81.3 722 135 0 13 734 1522 2243 3.00E-85 327 1292
miR1436	TR77256|c0_g1_i1	3	0.00285	0	1	1	0	15	len=553 path=[1290:0-50 1291:51-74 1294:75-166 1285:167-190 1295:191-242 1288:243-266 1293:267-486 1282:487-510 1283:511-552] [-1, 1290, 1291, 1294, 1285, 1295, 1288, 1293, 1282, 1283, -2] NA 553 NA 553
miR1436	TR78356|c0_g1_i1	3	0.00285	0	1	0	0	16	len=678 path=[1496:0-333 1497:334-357 1506:358-409 1500:410-433 1505:434-600 1503:601-624 1504:625-677] [-1, 1496, 1497, 1506, 1500, 1505, 1503, 1504, -2] NA 678 NA 678
miR1436	TR79834|c1_g4_i1	3	0.00285	0	1	0	0	0	len=646 path=[1706:0-544 1741:545-568 1740:569-603 1711:604-604 1712:605-645] [-1, 1706, 1741, 1740, 1711, 1712, -2] NA 646 NA 646
miR1436	TR79895|c0_g1_i1	3	0.00285	0	1	0	0	0	len=1383 path=[3590:0-58 3608:59-151 3562:152-175 3610:176-496 3612:497-497 3599:498-510 3606:511-525 3603:526-575 3598:576-686 3575:687-710 3602:711-897 3571:898-921 3597:922-966 3611:967-990 3609:991-1128 3601:1129-1304 3556:1305-1382] [-1, 3590, 3608, 3562, 3610, 3612, 3599, 3606, 3603, 3598, 3575, 3602, 3571, 3597, 3611, 3609, 3601, 3556, -2] NA 1383 NA 1383
miR1436	TR80482|c0_g1_i1	3	0.00285	0	1	0	0	13	len=523 path=[1243:0-273 1244:274-297 1266:298-305 1264:306-390 1260:391-414 1265:415-445 1263:446-469 1253:470-522] [-1, 1243, 1244, 1266, 1264, 1260, 1265, 1263, 1253, -2] NA 523 NA 523
miR1436	TR80493|c0_g1_i1	3	0.00285	0	1	0	0	13	len=1210 path=[2690:0-90 2691:91-114 2695:115-670 2683:671-694 2684:695-697 2685:698-721 2698:722-983 2697:984-1007 2696:1008-1078 2693:1079-1102 2678:1103-1209] [-1, 2690, 2691, 2695, 2683, 2684, 2685, 2698, 2697, 2696, 2693, 2678, -2] NA 1210 NA 1210
miR1436	TR80526|c0_g2_i1	3	0.00285	0	1	0	0	15	len=501 path=[973:0-403 974:404-418 975:419-500] [-1, 973, 974, 975, -2] NA 501 gi|147789009|emb|AM429065.2| Vitis vinifera contig VV78X170349.7, whole genome shotgun sequence TR80526|c0_g2_i1 gi|147789009|emb|AM429065.2| 97.06 68 2 0 1 68 20603 20670 5.00E-23 119 501
miR1436	TR81444|c0_g1_i1	3	0.00285	0	1	3	0	17	len=861 path=[1778:0-360 1779:361-384 1781:385-732 1776:733-756 1777:757-860] [-1, 1778, 1779, 1781, 1776, 1777, -2] NA 861 NA 861
miR1436	TR8195|c0_g2_i1	3	0.00285	0	1	0	0	0	len=438 path=[957:0-352 958:353-400 959:401-437] [-1, 957, 958, 959, -2] NA 438 NA 438
miR1436	TR82879|c0_g1_i1	3	0.00285	0	1	0	0	0	len=181 path=[351:0-145 352:146-180] [-1, 351, 352, -2] NA 181 NA 181
miR1436	TR83197|c0_g2_i1	3	0.00285	0	1	0	0	0	len=1320 path=[3059:0-87 3068:88-209 3057:210-233 3066:234-803 3053:804-819 3054:820-852 3055:853-1319] [-1, 3059, 3068, 3057, 3066, 3053, 3054, 3055, -2] NA 1320 NA 1320
miR1436	TR8328|c0_g1_i1	3	0.00285	0	1	0	0	18	len=218 path=[416:0-27 417:28-51 418:52-217] [-1, 416, 417, 418, -2] NA 218 NA 218
miR1436	TR83544|c0_g2_i1	3	0.00285	0	1	0	0	15	len=187 path=[868:0-84 889:85-108 885:109-112 880:113-141 875:142-165 876:166-186] [-1, 868, 889, 885, 880, 875, 876, -2] NA 187 NA 187
miR1436	TR84813|c0_g1_i1	3	0.00285	0	1	0	0	18	len=377 path=[1790:0-60 1853:61-63 1841:64-101 1863:102-122 1852:123-146 1870:147-161 1868:162-168 1867:169-214 1864:215-226 1861:227-233 1855:234-244 1846:245-250 1860:251-280 1854:281-307 1871:308-376] [-1, 1790, 1853, 1841, 1863, 1852, 1870, 1868, 1867, 1864, 1861, 1855, 1846, 1860, 1854, 1871, -2] NA 377 NA 377
miR1436	TR84918|c0_g1_i1	3	0.00285	0	1	0	0	15	len=992 path=[2483:0-63 2484:64-80 2507:81-222 2494:223-250 2503:251-427 2500:428-451 2506:452-644 2504:645-898 2508:899-922 2509:923-941 2482:942-991] [-1, 2483, 2484, 2507, 2494, 2503, 2500, 2506, 2504, 2508, 2509, 2482, -2] NA 992 NA 992
miR1436	TR85746|c0_g1_i1	3	0.00285	0	1	10	0	13	len=575 path=[1448:0-149 1449:150-173 1458:174-203 1457:204-227 1456:228-435 1460:436-443 1462:444-459 1463:460-460 1421:461-467 1422:468-474 1423:475-574] [-1, 1448, 1449, 1458, 1457, 1456, 1460, 1462, 1463, 1421, 1422, 1423, -2] NA 575 NA 575
miR1436	TR85815|c0_g1_i1	3	0.00285	0	1	0	0	14	len=841 path=[6408:0-466 6409:467-490 6442:491-527 6440:528-546 6437:547-612 6383:613-840] [-1, 6408, 6409, 6442, 6440, 6437, 6383, -2] NA 841 NA 841
miR1436	TR86583|c2_g1_i1	3	0.00285	0	1	0	0	15	len=206 path=[540:0-76 551:77-103 553:104-127 552:128-138 550:139-162 549:163-205] [-1, 540, 551, 553, 552, 550, 549, -2] NA 206 NA 206
miR1436	TR86797|c1_g1_i2	3	0.00285	0	1	6	0	15	len=183 path=[1876:0-53 2310:54-54 2302:55-55 2321:56-57 2323:58-61 2225:62-88 2285:89-103 2252:104-104 2218:105-109 2276:110-119 2244:120-128 2208:129-144 2096:145-161 2097:162-182] [-1, 1876, 2310, 2302, 2321, 2323, 2225, 2285, 2252, 2218, 2276, 2244, 2208, 2096, 2097, -2] NA 183 NA 183
miR1436	TR87039|c0_g1_i4	3	0.00285	0	1	3	0	14	len=2038 path=[6334:0-537 6335:538-559 6366:560-650 6381:651-682 6382:683-722 6365:723-770 6357:771-794 6349:795-797 6364:798-821 6356:822-868 6348:869-878 6337:879-1375 6255:1376-1399 6256:1400-2037] [-1, 6334, 6335, 6366, 6381, 6382, 6365, 6357, 6349, 6364, 6356, 6348, 6337, 6255, 6256, -2] NA 2038 NA 2038
miR1436	TR87286|c0_g1_i1	3	0.00285	0	1	9	0	15	len=1303 path=[2946:0-266 2947:267-281 2950:282-457 2944:458-481 2952:482-866 2941:867-890 2951:891-979 2935:980-993 2936:994-1302] [-1, 2946, 2947, 2950, 2944, 2952, 2941, 2951, 2935, 2936, -2] NA 1303 NA 1303
miR1436	TR87735|c0_g1_i2	3	0.00285	0	1	0	0	18	len=773 path=[2040:0-191 2061:192-331 2060:332-557 2056:558-598 2059:599-612 2057:613-668 2055:669-692 2046:693-772] [-1, 2040, 2061, 2060, 2056, 2059, 2057, 2055, 2046, -2] NA 773 NA 773
miR1436	TR87828|c0_g1_i1	3	0.00285	0	1	0	0	15	len=223 path=[1913:0-155 1914:156-222] [-1, 1913, 1914, -2] NA 223 NA 223
miR1436	TR89716|c0_g3_i1	3	0.00285	0	1	0	0	14	len=1048 path=[3439:0-164 3440:165-188 3464:189-358 3467:359-359 3466:360-567 3454:568-591 3465:592-679 3438:680-1047] [-1, 3439, 3440, 3464, 3467, 3466, 3454, 3465, 3438, -2] NA 1048 NA 1048
miR1436	TR89862|c0_g4_i1	3	0.00285	0	1	0	0	15	len=193 path=[5485:0-36 5486:37-78 5487:79-91 5488:92-192] [-1, 5485, 5486, 5487, 5488, -2] NA 193 NA 193
miR1436	TR90004|c0_g1_i1	3	0.00285	0	1	0	0	15	len=291 path=[2474:0-61 2662:62-65 2657:66-67 2653:68-80 2636:81-91 2661:92-107 2656:108-131 2651:132-160 2523:161-290] [-1, 2474, 2662, 2657, 2653, 2636, 2661, 2656, 2651, 2523, -2] NA 291 NA 291
miR1436	TR90316|c0_g3_i4	3	0.00285	0	1	0	0	14.5	len=518 path=[3526:0-98 3570:99-280 3581:281-286 3579:287-291 3567:292-349 3573:350-350 3582:351-380 3549:381-415 3484:416-424 3485:425-436 3486:437-517] [-1, 3526, 3570, 3581, 3579, 3567, 3573, 3582, 3549, 3484, 3485, 3486, -2] NA 518 NA 518
miR1436	TR90581|c0_g1_i2	3	0.00285	0	1	0	0	13	len=372 path=[3216:0-144 3217:145-168 3234:169-240 3225:241-371] [-1, 3216, 3217, 3234, 3225, -2] AT4G00050.1 | Symbols: UNE10 | basic helix-loop-helix (bHLH) DNA-binding superfamily protein | chr4:17792-20066 FORWARD LENGTH=1489 TR90581|c0_g1_i2 AT4G00050.1 84 175 28 0 49 223 933 759 4.00E-28 125 372 gi|698492249|ref|XM_009794181.1| PREDICTED: Nicotiana sylvestris transcription factor UNE10 (LOC…
miR1436	TR90683|c0_g2_i2	3	0.00285	0	1	0	0	13	len=784 path=[4394:0-43 4437:44-269 4432:270-496 4428:497-520 4436:521-655 4433:656-709 4430:710-733 4398:734-783] [-1, 4394, 4437, 4432, 4428, 4436, 4433, 4430, 4398, -2] NA 784 NA 784
miR1436	TR90922|c0_g2_i1	3	0.00285	0	1	0	0	0	len=456 path=[922:0-91 923:92-104 924:105-455] [-1, 922, 923, 924, -2] NA 456 NA 456
miR1436	TR91253|c0_g1_i3	3	0.00285	0	1	0	0	14	len=440 path=[2198:0-47 2232:48-72 2233:73-96 2222:97-103 2231:104-127 2234:128-141 2215:142-152 2230:153-204 2225:205-233 2214:234-282 2228:283-306 2224:307-330 2219:331-384 2185:385-439] [-1, 2198, 2232, 2233, 2222, 2231, 2234, 2215, 2230, 2225, 2214, 2228, 2224, 2219, 2185, -2] NA 440 NA 440
miR1436	TR91397|c1_g2_i3	3	0.00285	0	1	19	0	15	len=1694 path=[6766:0-190 6832:191-222 6820:223-237 6843:238-264 6838:265-288 6830:289-467 6804:468-644 6791:645-668 6828:669-797 6815:798-968 6726:969-969 6854:970-1010 6850:1011-1011 6812:1012-1149 6699:1150-1173 6796:1174-1451 6744:1452-1475 6745:1476-1693] [-1, 6766, 6832, 6820, 6843, 6838, 6830, 6804, 6791, 6828, 6815, 6726, 6854, 6850, 6812, 6699, 6796, 6744, 6745, -2] NA 1694 gi|123648610|…
miR1436	TR91436|c1_g1_i1	3	0.00285	0	1	1	0	15	len=742 path=[1668:0-248 1669:249-272 1687:273-424 1688:425-448 1689:449-480 1681:481-497 1686:498-534 1683:535-558 1679:559-692 1666:693-716 1667:717-741] [-1, 1668, 1669, 1687, 1688, 1689, 1681, 1686, 1683, 1679, 1666, 1667, -2] NA 742 NA 742
miR1436	TR91928|c0_g1_i2	3	0.00285	0	1	1	0	0	len=360 path=[5830:0-44 5857:45-75 5853:76-124 5862:125-140 5861:141-164 5859:165-224 5851:225-295 5821:296-333 5822:334-359] [-1, 5830, 5857, 5853, 5862, 5861, 5859, 5851, 5821, 5822, -2] NA 360 NA 360
miR1436	TR92189|c0_g1_i1	3	0.00285	0	1	3	0	0	len=2395 path=[5181:0-119 5202:120-156 5205:157-220 5204:221-244 5200:245-794 5179:795-818 5203:819-1364 5188:1365-1388 5199:1389-1580 5197:1581-1604 5198:1605-2394] [-1, 5181, 5202, 5205, 5204, 5200, 5179, 5203, 5188, 5199, 5197, 5198, -2] NA 2395 gi|731406241|ref|XM_010657791.1| PREDICTED: Vitis vinifera DEAD-box ATP-dependent RNA helicase 17 (LOC100250946), transcript variant X3, mRNA TR92189|…
miR1436	TR92561|c0_g3_i1	3	0.00285	0	1	32	0	0	len=1295 path=[5089:0-320 5116:321-382 5109:383-402 5082:403-1294] [-1, 5089, 5116, 5109, 5082, -2] NA 1295 gi|147865653|emb|AM474349.2| Vitis vinifera contig VV78X163900.2, whole genome shotgun sequence TR92561|c0_g3_i1 gi|147865653|emb|AM474349.2| 86.54 208 28 0 1 208 3727 3934 5.00E-44 190 1295
miR1436	TR92595|c0_g3_i1	3	0.00285	0	1	0	0	13	len=359 path=[3117:0-158 3118:159-159 3119:160-167 3546:168-183 3478:184-192 3510:193-196 3539:197-234 3470:235-243 3556:244-272 3530:273-273 3498:274-275 3459:276-287 3523:288-288 3492:289-312 3453:313-317 3250:318-358] [-1, 3117, 3118, 3119, 3546, 3478, 3510, 3539, 3470, 3556, 3530, 3498, 3459, 3523, 3492, 3453, 3250, -2] NA 359 NA 359
miR1436	TR92712|c1_g1_i1	3	0.00285	0	1	0	0	13	len=1168 path=[2677:0-173 2678:174-197 2735:198-270 2736:271-292 2740:293-304 2730:305-361 2727:362-385 2723:386-739 2705:740-763 2732:764-900 2681:901-924 2729:925-1088 2738:1089-1108 2697:1109-1112 2698:1113-1141 2699:1142-1167] [-1, 2677, 2678, 2735, 2736, 2740, 2730, 2727, 2723, 2705, 2732, 2681, 2729, 2738, 2697, 2698, 2699, -2] NA 1168 NA 1168
miR1436	TR92749|c1_g1_i1	3	0.00285	0	1	14	0	0	len=1524 path=[3155:0-165 3156:166-189 3158:190-952 3151:953-976 3152:977-982 3153:983-1006 3154:1007-1523] [-1, 3155, 3156, 3158, 3151, 3152, 3153, 3154, -2] NA 1524 gi|595903440|ref|XM_007213885.1| Prunus persica hypothetical protein (PRUPE_ppa003574mg) mRNA, complete cds TR92749|c1_g1_i1 gi|595903440|ref|XM_007213885.1| 84.73 275 39 1 565 839 1132 1403 2.00E-49 208 1524
miR1436	TR92952|c0_g3_i1	3	0.00285	0	1	0	0	15	len=177 path=[2313:0-52 2422:53-67 2412:68-78 2401:79-80 2418:81-91 2408:92-126 2397:127-129 2330:130-130 2331:131-176] [-1, 2313, 2422, 2412, 2401, 2418, 2408, 2397, 2330, 2331, -2] NA 177 NA 177
miR1436	TR93643|c2_g1_i2	3	0.00285	0	1	157	0	14	len=3577 path=[7503:0-86 7504:87-110 7516:111-278 @7518@!:279-1194 7510:1195-1208 7515:1209-1456 7500:1457-3576] [-1, 7503, 7504, 7516, 7518, 7510, 7515, 7500, -2] NA 3577 gi|566199649|ref|XM_002319669.2| Populus trichocarpa hypothetical protein (POPTR_0013s05750g) mRNA, complete cds TR93643|c2_g1_i2 gi|566199649|ref|XM_002319669.2| 81.21 282 53 0 2275 2556 998 1279 4.00E-28 139 3577
miR1436	TR93670|c0_g1_i6	3	0.00285	0	1	0	0	0	len=781 path=[2465:0-41 2466:42-80 2488:81-98 2483:99-191 2495:192-215 2497:216-222 2490:223-284 2481:285-309 2474:310-397 2412:398-421 2480:422-516 2423:517-540 2473:541-586 2485:587-615 2479:616-662 2472:663-686 2410:687-780] [-1, 2465, 2466, 2488, 2483, 2495, 2497, 2490, 2481, 2474, 2412, 2480, 2423, 2473, 2485, 2479, 2472, 2410, -2] NA 781 NA 781
miR1436	TR93710|c1_g1_i1	3	0.00285	0	1	0	0	15	len=200 path=[5062:0-110 5063:111-111 5064:112-138 5065:139-153 5066:154-154 5067:155-199] [-1, 5062, 5063, 5064, 5065, 5066, 5067, -2] NA 200 NA 200
miR1436	TR93762|c6_g1_i1	3	0.00285	0	1	31	0	0	len=1242 path=[2787:0-333 2819:334-479 2803:480-503 2817:504-561 2806:562-585 2822:586-997 2783:998-1021 2821:1022-1172 2823:1173-1173 2824:1174-1187 2798:1188-1188 2799:1189-1196 2800:1197-1211 2801:1212-1241] [-1, 2787, 2819, 2803, 2817, 2806, 2822, 2783, 2821, 2823, 2824, 2798, 2799, 2800, 2801, -2] NA 1242 NA 1242
miR1436	TR93877|c0_g2_i1	3	0.00285	0	1	0	0	15	len=589 path=[1927:0-69 2036:70-93 2043:94-134 2028:135-158 2035:159-221 1952:222-245 2027:246-260 2034:261-284 2047:285-285 2026:286-309 2042:310-356 2051:357-380 2052:381-415 2040:416-464 2046:465-477 2050:478-502 2048:503-515 2044:516-527 2030:528-548 2020:549-561 1999:562-588] [-1, 1927, 2036, 2043, 2028, 2035, 1952, 2027, 2034, 2047, 2026, 2042, 2051, 2052, 2040, 2046, 2050, 2048, 2044, 2030…
miR1436	TR93891|c1_g6_i1	3	0.00285	0	1	0	0	15	len=676 path=[13352:0-214 13353:215-238 13431:239-480 13324:481-504 13412:505-564 13214:565-565 13215:566-638 13216:639-675] [-1, 13352, 13353, 13431, 13324, 13412, 13214, 13215, 13216, -2] NA 676 NA 676
miR1436	TR94193|c0_g1_i3	3	0.00285	0	1	25	0	0	len=867 path=[8029:0-145 8462:146-168 8483:169-169 8515:170-188 8502:189-191 8479:192-216 8531:217-217 8523:218-225 8539:226-226 8536:227-271 8547:272-274 8520:275-282 8509:283-296 8443:297-399 8050:400-423 8403:424-558 8025:559-866] [-1, 8029, 8462, 8483, 8515, 8502, 8479, 8531, 8523, 8539, 8536, 8547, 8520, 8509, 8443, 8050, 8403, 8025, -2] NA 867 NA 867
miR1436	TR9434|c0_g1_i1	3	0.00285	0	1	0	0	0	len=295 path=[273:0-294] [-1, 273, -2] NA 295 NA 295
miR1436	TR94587|c0_g2_i1	3	0.00285	0	1	14	0	0	len=1052 path=[8230:0-36 8231:37-56 8326:57-57 8323:58-158 8328:159-165 8330:166-187 8331:188-190 8322:191-198 8317:199-222 8325:223-238 8321:239-245 8315:246-272 8311:273-292 8306:293-316 8288:317-331 8297:332-406 8287:407-430 8276:431-494 8161:495-518 8162:519-1051] [-1, 8230, 8231, 8326, 8323, 8328, 8330, 8331, 8322, 8317, 8325, 8321, 8315, 8311, 8306, 8288, 8297, 8287, 8276, 8161, 8162, -2] N…
miR1436	TR94723|c0_g1_i1	3	0.00285	0	1	1	0	15	len=516 path=[1012:0-224 1013:225-248 1014:249-515] [-1, 1012, 1013, 1014, -2] NA 516 NA 516
miR1436	TR94879|c0_g3_i1	3	0.00285	0	1	0	0	15	len=381 path=[4548:0-98 5060:99-124 5154:125-148 5110:149-165 5054:166-167 5148:168-175 5104:176-181 5047:182-205 4745:206-380] [-1, 4548, 5060, 5154, 5110, 5054, 5148, 5104, 5047, 4745, -2] NA 381 NA 381
miR1436	TR94959|c0_g1_i1	3	0.00285	0	1	14	0	18	len=2912 path=[7113:0-57 7114:58-81 7168:82-126 7167:127-137 7170:138-150 7171:151-154 7172:155-155 7173:156-161 7174:162-217 7147:218-1901 7138:1902-2103 7082:2104-2127 7083:2128-2144 7084:2145-2168 7137:2169-2342 7058:2343-2366 7059:2367-2911] [-1, 7113, 7114, 7168, 7167, 7170, 7171, 7172, 7173, 7174, 7147, 7138, 7082, 7083, 7084, 7137, 7058, 7059, -2] NA 2912 NA 2912
miR1436	TR95281|c1_g1_i2	3	0.00285	0	1	4	0	13	len=2575 path=[6019:0-628 6020:629-652 6142:653-695 6136:696-719 6130:720-793 6015:794-809 6148:810-835 6141:836-859 6135:860-1033 6153:1034-1057 6156:1058-1058 6157:1059-1067 6147:1068-1082 6152:1083-1091 6150:1092-1142 6144:1143-1166 6137:1167-1176 6131:1177-1595 6062:1596-1612 6063:1613-1645 6064:1646-2574] [-1, 6019, 6020, 6142, 6136, 6130, 6015, 6148, 6141, 6135, 6153, 6156, 6157, 6147, 6152…
miR1436	TR9532|c0_g1_i1	3	0.00285	0	1	21	0	16	len=974 path=[1980:0-149 1981:150-973] [-1, 1980, 1981, -2] NA 974 gi|523458075|gb|KF357943.1| Panax ginseng clone BAC PgH008D23, complete sequence TR9532|c0_g1_i1 gi|523458075|gb|KF357943.1| 89.7 427 43 1 520 946 87460 87035 3.00E-134 490 974
miR1436	TR95751|c0_g3_i2	3	0.00285	0	1	0	0	13	len=641 path=[4509:0-139 4510:140-163 4737:164-174 4731:175-201 4709:202-249 4741:250-280 4730:281-309 4707:310-317 4743:318-341 4740:342-385 4727:386-409 4744:410-414 4746:415-438 4747:439-440 4748:441-454 4686:455-479 4724:480-502 4713:503-526 4745:527-539 4682:540-626 4533:627-640] [-1, 4509, 4510, 4737, 4731, 4709, 4741, 4730, 4707, 4743, 4740, 4727, 4744, 4746, 4747, 4748, 4686, 4724, 4713, …
miR1436	TR95930|c2_g3_i3	3	0.00285	0	1	3	0	15	len=324 path=[14878:0-174 15032:175-176 15009:177-250 14851:251-263 14852:264-267 14853:268-291 14854:292-323] [-1, 14878, 15032, 15009, 14851, 14852, 14853, 14854, -2] NA 324 NA 324
miR1436	TR95993|c1_g1_i6	3	0.00285	0	1	196	0	0	len=2164 path=[15065:0-427 15234:428-495 15255:496-519 15266:520-552 15241:553-582 15275:583-594 15167:595-783 15267:784-785 15282:786-786 15211:787-893 15185:894-1017 15153:1018-1082 15223:1083-1529 15204:1530-1604 15180:1605-1622 15103:1623-1729 14739:1730-1753 14740:1754-2163] [-1, 15065, 15234, 15255, 15266, 15241, 15275, 15167, 15267, 15282, 15211, 15185, 15153, 15223, 15204, 15180, 15103, 1…
miR1436	TR96539|c0_g1_i1	3	0.00285	0	1	23	0	18	len=1964 path=[2907:0-155 2908:156-179 3117:180-213 3186:214-241 3116:242-398 3089:399-457 3142:458-500 @3157@!:501-588 3088:589-621 3139:622-635 3114:636-669 3156:670-768 3188:769-792 3196:793-797 3180:798-825 3175:826-865 3133:866-889 3163:890-920 3153:921-935 3131:936-990 3191:991-991 3198:992-992 3202:993-993 3206:994-994 3210:995-995 3017:996-1050 2823:1051-1065 3101:1066-1096 3071:1097-1110…
miR1436	TR96903|c1_g1_i6	3	0.00285	0	1	0	0	18	len=1071 path=[13583:0-439 13584:440-479 13708:480-563 13646:564-583 13714:584-696 13679:697-713 13680:714-737 13704:738-990 13628:991-1070] [-1, 13583, 13584, 13708, 13646, 13714, 13679, 13680, 13704, 13628, -2] NA 1071 NA 1071
miR1436	TR97372|c0_g2_i1	3	0.00285	0	1	0	0	0	len=415 path=[5085:0-93 5086:94-94 5128:95-243 5077:244-267 5078:268-414] [-1, 5085, 5086, 5128, 5077, 5078, -2] NA 415 NA 415
miR1436	TR97700|c1_g1_i1	3	0.00285	0	1	12	0	15	len=3697 path=[8288:0-879 8289:880-903 8343:904-960 8292:961-984 8350:985-1035 8359:1036-1059 8355:1060-1223 8349:1224-2707 8314:2708-2731 8354:2732-2922 8296:2923-2947 8348:2948-3101 8321:3102-3125 8358:3126-3138 8361:3139-3162 8353:3163-3196 8357:3197-3253 8346:3254-3277 8352:3278-3327 8360:3328-3351 8362:3352-3391 8337:3392-3426 8327:3427-3432 8328:3433-3696] [-1, 8288, 8289, 8343, 8292, 8350,…
miR1436	TR98333|c3_g4_i2	3	0.00285	0	1	0	0	17	len=252 path=[15139:0-117 15140:118-118 15141:119-145 16008:146-160 15819:161-161 15962:162-168 16042:169-169 16005:170-177 15960:178-179 16040:180-224 16003:225-238 15957:239-241 15890:242-246 15514:247-251] [-1, 15139, 15140, 15141, 16008, 15819, 15962, 16042, 16005, 15960, 16040, 16003, 15957, 15890, 15514] NA 252 NA 252
miR1436	TR98554|c0_g1_i1	3	0.00285	0	1	0	0	0	len=439 path=[858:0-281 859:282-305 860:306-438] [-1, 858, 859, 860, -2] NA 439 NA 439
miR1436	TR98886|c1_g1_i2	3	0.00285	0	1	164	0	0	len=1357 path=[6070:0-404 6197:405-417 6226:418-441 6292:442-462 6280:463-486 6266:487-506 6195:507-537 6247:538-565 6223:566-589 6193:590-612 6290:613-663 6304:664-683 6221:684-707 6297:708-715 6288:716-724 6262:725-789 6305:790-805 6309:806-826 6272:827-829 6256:830-850 6294:851-853 6285:854-883 6255:884-945 6233:946-979 6166:980-1041 6293:1042-1050 6284:1051-1138 6232:1139-1167 6310:1168-1168 …
miR1436	TR98932|c4_g6_i2	3	0.00285	0	1	123	0	13	len=1129 path=[5004:0-116 5005:117-136 5268:137-138 5222:139-339 5251:340-352 5257:353-365 5217:366-414 5241:415-420 5200:421-705 5018:706-713 5019:714-723 5214:724-805 5240:806-813 5235:814-856 5211:857-873 5195:874-915 5174:916-939 5173:940-1128] [-1, 5004, 5005, 5268, 5222, 5251, 5257, 5217, 5241, 5200, 5018, 5019, 5214, 5240, 5235, 5211, 5195, 5174, 5173, -2] NA 1129 gi|590710779|ref|XM_00704…
miR1436	TR99138|c6_g1_i8	3	0.00285	0	1	53	0	14	len=2550 path=[9686:0-72 11077:73-82 10863:83-104 11197:105-128 11138:129-147 11070:148-149 10962:150-173 10846:174-174 11064:175-198 11317:199-205 11457:206-212 11481:213-219 11228:220-263 11186:264-288 10830:289-323 11255:324-324 11227:325-348 11185:349-372 11458:373-389 10828:390-414 11183:415-429 11117:430-482 10825:483-532 10934:533-546 11460:547-547 11482:548-568 11497:569-579 11220:580-605…
miR1436	TR99763|c5_g2_i1	3	0.00285	0	1	0	0	18	len=198 path=[486:0-62 487:63-197] [-1, 486, 487, -2] NA 198 NA 198
miR1436	TR99912|c5_g4_i5	3	0.00285	0	1	0	0	15	len=3007 path=[32381:0-715 32382:716-739 32804:740-873 32633:874-1066 33021:1067-1090 33046:1091-1114 33066:1115-1117 32602:1118-1321 33070:1322-1336 32769:1337-1384 32838:1385-1414 32448:1415-1441 32680:1442-1453 32570:1454-1471 32758:1472-1615 33036:1616-1633 32560:1634-1732 33056:1733-1740 33073:1741-1749 33084:1750-1774 32821:1775-1796 32748:1797-1804 32865:1805-1865 32653:1866-1893 32818:189…
miR1436	TR103188|c10_g29_i1	3.5	0.00783	0	1	6	0	0	len=202 path=[18253:0-104 18254:105-105 18255:106-106 18256:107-113 18257:114-114 18258:115-123 18259:124-124 18260:125-130 18261:131-131 18262:132-155 18263:156-201] [-1, 18253, 18254, 18255, 18256, 18257, 18258, 18259, 18260, 18261, 18262, 18263, -2] NA 202 NA 202
miR1436	TR103550|c0_g1_i1	3.5	0.00783	0	1	0	0	15	len=246 path=[447:0-245] [-1, 447, -2] NA 246 NA 246
miR1436	TR106853|c0_g1_i1	3.5	0.00783	0	1	0	0	0	len=631 path=[609:0-630] [-1, 609, -2] NA 631 NA 631
miR1436	TR107459|c0_g1_i1	3.5	0.00783	0	1	0	0	15	len=278 path=[511:0-277] [-1, 511, -2] NA 278 NA 278
miR1436	TR107740|c0_g1_i1	3.5	0.00783	0	1	1	0	0	len=264 path=[242:0-263] [-1, 242, -2] NA 264 NA 264
miR1436	TR108696|c0_g1_i1	3.5	0.00783	0	1	0	0	0	len=210 path=[411:0-78 412:79-79 413:80-103 414:104-209] [-1, 411, 412, 413, 414, -2] NA 210 NA 210
miR1436	TR109551|c0_g1_i1	3.5	0.00783	0	1	1	0	14.5	len=336 path=[627:0-335] [-1, 627, -2] NA 336 NA 336
miR1436	TR109780|c0_g1_i1	3.5	0.00783	0	1	0	0	0	len=260 path=[475:0-259] [-1, 475, -2] NA 260 NA 260
miR1436	TR109971|c0_g1_i1	3.5	0.00783	0	1	0	0	15	len=429 path=[813:0-428] [-1, 813, -2] NA 429 NA 429
miR1436	TR109972|c0_g1_i1	3.5	0.00783	0	1	0	0	16.5	len=484 path=[923:0-483] [-1, 923, -2] NA 484 NA 484
miR1436	TR110284|c0_g1_i1	3.5	0.00783	0	1	0	0	14.5	len=272 path=[499:0-271] [-1, 499, -2] NA 272 NA 272
miR1436	TR110394|c0_g1_i1	3.5	0.00783	0	1	0	0	0	len=345 path=[323:0-344] [-1, 323, -2] NA 345 NA 345
miR1436	TR110677|c0_g1_i1	3.5	0.00783	0	1	0	0	0	len=248 path=[451:0-247] [-1, 451, -2] NA 248 NA 248
miR1436	TR110685|c0_g1_i1	3.5	0.00783	0	1	0	0	16	len=791 path=[769:0-790] [-1, 769, -2] NA 791 NA 791
miR1436	TR11093|c0_g2_i1	3.5	0.00783	0	1	0	0	14.5	len=212 path=[494:0-107 495:108-163 496:164-211] [-1, 494, 495, 496, -2] NA 212 NA 212
miR1436	TR1110|c0_g1_i1	3.5	0.00783	0	1	0	0	12	len=665 path=[1309:0-664] [-1, 1309, -2] NA 665 NA 665
miR1436	TR111639|c0_g1_i1	3.5	0.00783	0	1	0	0	0	len=576 path=[1107:0-575] [-1, 1107, -2] NA 576 NA 576
miR1436	TR111992|c0_g1_i1	3.5	0.00783	0	1	0	0	0	len=322 path=[599:0-321] [-1, 599, -2] NA 322 NA 322
miR1436	TR100265|c2_g1_i1	3.5	0.00783	0	1	0	0	17.5	len=703 path=[1533:0-50 1534:51-74 1546:75-266 1540:267-290 1547:291-447 1537:448-471 1545:472-661 1543:662-685 1544:686-702] [-1, 1533, 1534, 1546, 1540, 1547, 1537, 1545, 1543, 1544, -2] NA 703 NA 703
miR1436	TR100530|c0_g5_i7	3.5	0.00783	0	1	176	0	0	len=2031 path=[32537:0-360 33273:361-378 33232:379-386 33150:387-414 33126:415-464 33234:465-486 32829:487-574 32996:575-598 33092:599-624 33163:625-626 33186:627-633 33175:634-657 33162:658-662 33143:663-686 33088:687-705 33237:706-706 32983:707-744 33115:745-746 33081:747-796 33040:797-835 32618:836-2030] [-1, 32537, 33273, 33232, 33150, 33126, 33234, 32829, 32996, 33092, 33163, 33186, 33175, 3…
miR1436	TR100582|c2_g5_i1	3.5	0.00783	0	1	1	0	0	len=375 path=[24286:0-65 24865:66-89 25125:90-95 25057:96-97 25075:98-111 25088:112-135 25099:136-136 24896:137-160 24966:161-165 24932:166-201 24824:202-264 24964:265-278 24884:279-334 25080:335-350 25093:351-374] [-1, 24286, 24865, 25125, 25057, 25075, 25088, 25099, 24896, 24966, 24932, 24824, 24964, 24884, 25080, 25093, -2] NA 375 NA 375
miR1436	TR100883|c17_g1_i4	3.5	0.00783	0	1	23	0	12	len=582 path=[8284:0-91 8338:92-94 8316:95-138 8348:139-162 8345:163-186 8339:187-251 8351:252-253 8310:254-426 8241:427-450 8242:451-451 8243:452-475 8244:476-581] [-1, 8284, 8338, 8316, 8348, 8345, 8339, 8351, 8310, 8241, 8242, 8243, 8244, -2] NA 582 NA 582
miR1436	TR100892|c7_g1_i9	3.5	0.00783	0	1	21	0	13.5	len=1025 path=[9582:0-26 9583:27-30 9696:31-205 9643:206-229 9705:230-446 9714:447-557 9715:558-745 9713:746-751 9712:752-852 9716:853-873 9719:874-889 9721:890-913 9723:914-921 9673:922-1024] [-1, 9582, 9583, 9696, 9643, 9705, 9714, 9715, 9713, 9712, 9716, 9719, 9721, 9723, 9673, -2] NA 1025 NA 1025
miR1436	TR101009|c4_g1_i16	3.5	0.00783	0	1	414	0	0	len=2015 path=[23163:0-47 24326:48-72 24214:73-97 24561:98-136 24537:137-187 24504:188-259 24607:260-274 24629:275-278 24643:279-283 24650:284-301 24654:302-328 24497:329-378 24382:379-387 24444:388-473 24613:474-492 23862:493-497 24372:498-516 24600:517-585 24434:586-713 24663:714-740 24634:741-764 24645:765-766 24259:767-805 24581:806-824 24565:825-859 24545:860-886 24475:887-928 24343:929-1037…
miR1436	TR101054|c0_g5_i5	3.5	0.00783	0	1	0	0	14.5	len=920 path=[15816:0-89 16076:90-137 16155:138-146 16140:147-199 16098:200-224 16062:225-331 16163:332-355 16169:356-399 16057:400-436 16120:437-519 16165:520-520 15657:521-530 15658:531-554 16052:555-589 16006:590-613 15852:614-628 15853:629-652 16002:653-870 15555:871-871 15556:872-919] [-1, 15816, 16076, 16155, 16140, 16098, 16062, 16163, 16169, 16057, 16120, 16165, 15657, 15658, 16052, 16006…
miR1436	TR101221|c3_g1_i1	3.5	0.00783	0	1	39	0	15	len=1324 path=[18092:0-1172 18809:1173-1237 18678:1238-1261 17532:1262-1323] [-1, 18092, 18809, 18678, 17532, -2] NA 1324 gi|731432423|ref|XM_010645966.1| PREDICTED: Vitis vinifera ubiquitin carboxyl-terminal hydrolase 14 (LOC100264052), mRNA TR101221|c3_g1_i1 gi|731432423|ref|XM_010645966.1| 82.31 1080 191 0 91 1170 215 1294 3.00E-175 626 1324
miR1436	TR101346|c2_g9_i3	3.5	0.00783	0	1	0	0	0	len=2527 path=[24919:0-50 24920:51-60 24921:61-121 25178:122-122 @25151@!:123-1125 24796:1126-1129 25177:1130-1184 25219:1185-1206 25221:1207-1214 25216:1215-1238 25209:1239-1250 25192:1251-1251 25167:1252-1262 25132:1263-1287 25206:1288-1293 25189:1294-1370 24785:1371-1438 25165:1439-1527 25224:1528-1532 24761:1533-1543 25188:1544-1556 25128:1557-1625 25217:1626-1667 25225:1668-1678 25215:1679-1…
miR1436	TR101362|c2_g2_i3	3.5	0.00783	0	1	0	0	0	len=2274 path=[14662:0-388 14663:389-412 14746:413-925 14733:926-1180 14675:1181-1204 14753:1205-1234 14742:1235-1258 14761:1259-1276 14727:1277-1627 14689:1628-1651 14749:1652-1716 14725:1717-1873 14635:1874-1897 14737:1898-2070 14692:2071-2094 14723:2095-2236 14646:2237-2273] [-1, 14662, 14663, 14746, 14733, 14675, 14753, 14742, 14761, 14727, 14689, 14749, 14725, 14635, 14737, 14692, 14723, 146…
miR1436	TR101368|c1_g2_i6	3.5	0.00783	0	1	0	0	14	len=4012 path=[10764:0-128 11054:129-129 11023:130-222 10923:223-246 10989:247-1435 10947:1436-1459 11020:1460-1618 10909:1619-1642 10986:1643-3347 11093:3348-3359 11085:3360-3368 11072:3369-3434 11103:3435-3470 11018:3471-3496 11084:3497-3520 11102:3521-3544 11097:3545-3561 11070:3562-3583 11014:3584-3586 11082:3587-3591 11067:3592-3592 11011:3593-3616 11078:3617-3622 11060:3623-3633 11099:3634-…
miR1436	TR101477|c6_g1_i7	3.5	0.00783	0	1	96	0	0	len=4494 path=[29741:0-36 29742:37-52 30092:53-80 30057:81-333 29641:334-357 30010:358-559 29669:560-583 30086:584-954 29739:955-978 30051:979-1424 30137:1425-1448 30145:1449-1485 30119:1486-1511 30136:1512-1530 30135:1531-1542 30134:1543-1561 30127:1562-1633 30140:1634-1634 29994:1635-1650 30100:1651-1656 30116:1657-1794 30037:1795-1818 30097:1819-1869 30071:1870-1893 30033:1894-1929 29985:1930-…
miR1436	TR101548|c3_g1_i8	3.5	0.00783	0	1	0	0	0	len=3954 path=[10952:0-162 10953:163-186 11124:187-244 11144:245-267 11152:268-268 11157:269-273 11093:274-382 10987:383-406 11110:407-472 11029:473-489 11092:490-859 10887:860-883 11068:884-1357 10968:1358-1381 11091:1382-3079 10956:3080-3103 11135:3104-3384 11146:3385-3385 11121:3386-3391 11108:3392-3406 11089:3407-3543 11147:3544-3549 11154:3550-3554 11058:3555-3569 11103:3570-3593 11117:3594-…
miR1436	TR101727|c10_g4_i1	3.5	0.00783	0	1	1	0	0	len=222 path=[1436:0-71 1674:72-80 1686:81-104 1680:105-113 1671:114-120 1658:121-130 1641:131-131 1621:132-152 1409:153-155 1410:156-158 1411:159-164 1412:165-169 1413:170-221] [-1, 1436, 1674, 1686, 1680, 1671, 1658, 1641, 1621, 1409, 1410, 1411, 1412, 1413, -2] NA 222 NA 222
miR1436	TR101829|c1_g3_i1	3.5	0.00783	0	1	0	0	0	len=643 path=[5460:0-72 5461:73-73 5462:74-75 5463:76-642] [-1, 5460, 5461, 5462, 5463, -2] NA 643 NA 643
miR1436	TR101937|c8_g18_i1	3.5	0.00783	0	1	0	0	0	len=488 path=[23253:0-123 24025:124-208 24454:209-216 24484:217-240 24510:241-247 24533:248-283 24090:284-304 23985:305-329 23870:330-353 24067:354-366 23958:367-396 23841:397-469 23287:470-487] [-1, 23253, 24025, 24454, 24484, 24510, 24533, 24090, 23985, 23870, 24067, 23958, 23841, 23287, -2] NA 488 NA 488
miR1436	TR101977|c0_g1_i10	3.5	0.00783	0	1	0	0	15	len=348 path=[17689:0-148 17548:149-210 17284:211-230 17285:231-347] [17689, 17548, 17284, 17285, -2] NA 348 NA 348
miR1436	TR102066|c0_g1_i1	3.5	0.00783	0	1	0	0	0	len=681 path=[1366:0-348 1367:349-372 1368:373-680] [-1, 1366, 1367, 1368, -2] NA 681 NA 681
miR1436	TR102182|c4_g2_i7	3.5	0.00783	0	1	3	0	15	len=711 path=[10587:0-33 10728:34-146 10674:147-168 10752:169-215 10756:216-234 10706:235-414 10411:415-453 10412:454-477 10718:478-555 10699:556-598 10737:599-614 10730:615-615 10717:616-644 10750:645-645 10754:646-669 10758:670-710] [-1, 10587, 10728, 10674, 10752, 10756, 10706, 10411, 10412, 10718, 10699, 10737, 10730, 10717, 10750, 10754, 10758, -2] NA 711 NA 711
miR1436	TR102638|c8_g2_i10	3.5	0.00783	0	1	41	0	0	len=489 path=[18652:0-96 18653:97-98 19394:99-122 19545:123-179 19530:180-216 19516:217-324 19551:325-395 19379:396-412 18628:413-488] [-1, 18652, 18653, 19394, 19545, 19530, 19516, 19551, 19379, 18628, -2] NA 489 NA 489
miR1436	TR102710|c8_g7_i1	3.5	0.00783	0	1	2	0	14.5	len=194 path=[12917:0-119 12918:120-152 12919:153-176 12920:177-193] [-1, 12917, 12918, 12919, 12920, -2] NA 194 NA 194
miR1436	TR102744|c14_g1_i5	3.5	0.00783	0	1	144	0	14.5	len=3815 path=[11533:0-1044 11534:1045-1068 12011:1069-1173 @12004@!:1174-1608 12013:1609-1632 12030:1633-1633 12035:1634-1652 11895:1653-1684 11653:1685-1720 @11979@!:1721-2015 11956:2016-2050 11927:2051-2074 11891:2075-2092 11978:2093-2105 11925:2106-2158 12015:2159-2160 11977:2161-2186 11954:2187-2206 11993:2207-2230 11975:2231-2245 12016:2246-2258 11921:2259-2282 11885:2283-2560 12017:2561-25…
miR1436	TR102844|c0_g1_i10	3.5	0.00783	0	1	0	0	0	len=2537 path=[17163:0-59 18132:60-106 18356:107-117 18322:118-141 18418:142-155 18355:156-176 18321:177-188 18217:189-250 18378:251-272 18319:273-309 18277:310-339 18419:340-352 18276:353-376 18352:377-438 18394:439-454 18420:455-462 18448:463-490 18453:491-496 18268:497-520 18469:521-558 18457:559-559 18460:560-564 18463:565-598 18423:599-607 18343:608-615 18390:616-639 18424:640-641 18442:642-…
miR1436	TR102849|c0_g9_i1	3.5	0.00783	0	1	0	0	0	len=345 path=[21085:0-52 21086:53-62 21087:63-65 21882:66-86 21778:87-89 21952:90-110 21866:111-124 21759:125-151 21938:152-152 21851:153-153 21743:154-158 21930:159-178 21842:179-179 21731:180-203 20757:204-344] [-1, 21085, 21086, 21087, 21882, 21778, 21952, 21866, 21759, 21938, 21851, 21743, 21930, 21842, 21731, 20757, -2] NA 345 NA 345
miR1436	TR102988|c2_g2_i3	3.5	0.00783	0	1	0	0	13.5	len=1057 path=[30260:0-545 31805:546-554 31746:555-573 31664:574-574 31553:575-597 31799:598-598 31737:599-662 31839:663-686 32008:687-711 31529:712-716 31388:717-740 31719:741-757 31631:758-778 31517:779-857 32016:858-868 30096:869-893 31617:894-894 31502:895-908 31353:909-1052 30748:1053-1056] [-1, 30260, 31805, 31746, 31664, 31553, 31799, 31737, 31839, 32008, 31529, 31388, 31719, 31631, 31517,…
miR1436	TR103023|c6_g2_i1	3.5	0.00783	0	1	0	0	0	len=216 path=[486:0-66 487:67-90 502:91-133 500:134-158 492:159-215] [-1, 486, 487, 502, 500, 492, -2] NA 216 NA 216
miR1436	TR112099|c1_g1_i1	3.5	0.00783	0	1	0	0	0	len=180 path=[158:0-179] [-1, 158, -2] NA 180 NA 180
miR1436	TR112526|c0_g1_i1	3.5	0.00783	0	1	0	0	11	len=329 path=[613:0-328] [-1, 613, -2] NA 329 NA 329
miR1436	TR11327|c0_g2_i1	3.5	0.00783	0	1	0	0	14.5	len=553 path=[1076:0-77 1077:78-91 1078:92-552] [-1, 1076, 1077, 1078, -2] NA 553 NA 553
miR1436	TR116362|c0_g1_i1	3.5	0.00783	0	1	0	0	16	len=208 path=[186:0-207] [-1, 186, -2] NA 208 NA 208
miR1436	TR116440|c0_g1_i1	3.5	0.00783	0	1	0	0	0	len=246 path=[224:0-245] [-1, 224, -2] NA 246 NA 246
miR1436	TR116463|c0_g1_i1	3.5	0.00783	0	1	6	0	0	len=255 path=[233:0-254] [-1, 233, -2] NA 255 NA 255
miR1436	TR117473|c0_g1_i1	3.5	0.00783	0	1	0	0	15	len=675 path=[1305:0-674] [-1, 1305, -2] NA 675 NA 675
miR1436	TR117951|c0_g1_i1	3.5	0.00783	0	1	0	0	0	len=186 path=[164:0-185] [-1, 164, -2] NA 186 NA 186
miR1436	TR118775|c0_g1_i1	3.5	0.00783	0	1	5	0	17.5	len=406 path=[384:0-405] [-1, 384, -2] NA 406 NA 406
miR1436	TR11966|c0_g1_i1	3.5	0.00783	0	1	45	0	13.5	len=821 path=[799:0-820] [-1, 799, -2] NA 821 NA 821
miR1436	TR120944|c0_g1_i1	3.5	0.00783	0	1	0	0	0	len=671 path=[649:0-670] [-1, 649, -2] NA 671 NA 671
miR1436	TR122331|c0_g1_i1	3.5	0.00783	0	1	0	0	0	len=279 path=[513:0-278] [-1, 513, -2] NA 279 NA 279
miR1436	TR12307|c0_g1_i1	3.5	0.00783	0	1	0	0	14.5	len=901 path=[879:0-900] [-1, 879, -2] NA 901 NA 901
miR1436	TR123162|c0_g1_i1	3.5	0.00783	0	1	0	0	0	len=770 path=[748:0-769] [-1, 748, -2] NA 770 NA 770
miR1436	TR123219|c0_g1_i1	3.5	0.00783	0	1	0	0	0	len=341 path=[637:0-340] [-1, 637, -2] NA 341 NA 341
miR1436	TR123797|c0_g1_i1	3.5	0.00783	0	1	0	0	15	len=302 path=[280:0-301] [-1, 280, -2] NA 302 NA 302
miR1436	TR12384|c0_g1_i1	3.5	0.00783	0	1	0	0	13.5	len=182 path=[344:0-78 345:79-102 346:103-181] [-1, 344, 345, 346, -2] NA 182 NA 182
miR1436	TR123922|c0_g1_i1	3.5	0.00783	0	1	0	0	0	len=193 path=[171:0-192] [-1, 171, -2] NA 193 NA 193
miR1436	TR12533|c0_g2_i1	3.5	0.00783	0	1	1	0	14	len=531 path=[1063:0-331 1064:332-349 1065:350-530] [-1, 1063, 1064, 1065, -2] NA 531 NA 531
miR1436	TR125572|c0_g1_i1	3.5	0.00783	0	1	0	0	14.5	len=220 path=[198:0-219] [-1, 198, -2] NA 220 NA 220
miR1436	TR28494|c0_g1_i1	3.5	0.00783	0	1	0	0	0	len=533 path=[511:0-532] [-1, 511, -2] NA 533 NA 533
miR1436	TR28871|c0_g1_i1	3.5	0.00783	0	1	0	0	0	len=519 path=[1067:0-121 1068:122-145 1075:146-170 1074:171-194 1073:195-518] [-1, 1067, 1068, 1075, 1074, 1073, -2] NA 519 NA 519
miR1436	TR99235|c3_g2_i1	3.5	0.00783	0	1	0	0	14.5	len=399 path=[17602:0-398] [-1, 17602, -2] AT2G34420.1 | Symbols: LHB1B2, LHCB1.5 | photosystem II light harvesting complex gene B1B2 | chr2:14522524-14523568 REVERSE LENGTH=1045 TR99235|c3_g2_i1 AT2G34420.1 85.31 143 21 0 26 168 396 254 1.00E-25 117 399 gi|397789255|gb|JX067860.1| Aralia elata clone AeCon00088 putative chlorophyll a/b binding protein mRNA, complete cds TR99235|c3_g2_i1 gi|397789…
miR1436	TR9942|c0_g1_i1	3.5	0.00783	0	1	5	0	0	len=208 path=[396:0-73 397:74-97 398:98-207] [-1, 396, 397, 398, -2] NA 208 NA 208
miR1436	TR99470|c3_g2_i1	3.5	0.00783	0	1	0	0	0	len=1374 path=[11722:0-402 11723:403-406 11814:407-716 11765:717-740 11799:741-940 11718:941-964 11820:965-1008 11796:1009-1013 11810:1014-1015 11679:1016-1019 11792:1020-1119 11759:1120-1121 11760:1122-1156 11761:1157-1373] [-1, 11722, 11723, 11814, 11765, 11799, 11718, 11820, 11796, 11810, 11679, 11792, 11759, 11760, 11761, -2] NA 1374 NA 1374
miR1436	TR99492|c0_g1_i2	3.5	0.00783	0	1	4	0	0	len=887 path=[1878:0-256 1886:257-372 1884:373-500 1875:501-524 1885:525-552 1883:553-576 1882:577-886] [-1, 1878, 1886, 1884, 1875, 1885, 1883, 1882, -2] NA 887 NA 887
miR1436	TR127302|c0_g1_i1	3.5	0.00783	0	1	0	0	11	len=208 path=[371:0-207] [-1, 371, -2] NA 208 NA 208
miR1436	TR128310|c0_g1_i1	3.5	0.00783	0	1	0	0	15	len=269 path=[247:0-268] [-1, 247, -2] NA 269 NA 269
miR1436	TR12868|c0_g1_i1	3.5	0.00783	0	1	0	0	0	len=300 path=[580:0-217 581:218-241 582:242-299] [-1, 580, 581, 582, -2] NA 300 NA 300
miR1436	TR134091|c0_g1_i1	3.5	0.00783	0	1	0	0	13.5	len=370 path=[695:0-369] [-1, 695, -2] NA 370 NA 370
miR1436	TR135279|c0_g1_i1	3.5	0.00783	0	1	0	0	0	len=241 path=[437:0-240] [-1, 437, -2] NA 241 NA 241
miR1436	TR135522|c0_g1_i1	3.5	0.00783	0	1	3	0	14.5	len=589 path=[1133:0-588] [-1, 1133, -2] NA 589 NA 589
miR1436	TR135712|c0_g1_i1	3.5	0.00783	0	1	0	0	15	len=472 path=[899:0-471] [-1, 899, -2] NA 472 NA 472
miR1436	TR136340|c0_g1_i1	3.5	0.00783	0	1	0	0	14.5	len=225 path=[203:0-224] [-1, 203, -2] NA 225 NA 225
miR1436	TR136722|c0_g1_i1	3.5	0.00783	0	1	0	0	15	len=257 path=[469:0-256] [-1, 469, -2] NA 257 NA 257
miR1436	TR136730|c0_g1_i1	3.5	0.00783	0	1	0	0	14.5	len=433 path=[411:0-432] [-1, 411, -2] NA 433 NA 433
miR1436	TR138407|c0_g1_i1	3.5	0.00783	0	1	0	0	14.5	len=237 path=[215:0-236] [-1, 215, -2] NA 237 NA 237
miR1436	TR140831|c0_g1_i1	3.5	0.00783	0	1	0	0	11	len=273 path=[251:0-272] [-1, 251, -2] NA 273 NA 273
miR1436	TR141615|c0_g1_i1	3.5	0.00783	0	1	0	0	12.5	len=293 path=[541:0-292] [-1, 541, -2] NA 293 NA 293
miR1436	TR141640|c0_g1_i1	3.5	0.00783	0	1	0	0	15	len=285 path=[525:0-284] [-1, 525, -2] NA 285 NA 285
miR1436	TR142140|c0_g1_i1	3.5	0.00783	0	1	0	0	16	len=645 path=[623:0-644] [-1, 623, -2] NA 645 NA 645
miR1436	TR142901|c0_g1_i1	3.5	0.00783	0	1	0	0	0	len=1159 path=[2273:0-1158] [-1, 2273, -2] NA 1159 NA 1159
miR1436	TR143167|c0_g1_i1	3.5	0.00783	0	1	0	0	15	len=351 path=[329:0-350] [-1, 329, -2] NA 351 NA 351
miR1436	TR143461|c0_g1_i1	3.5	0.00783	0	1	0	0	16.5	len=246 path=[224:0-245] [-1, 224, -2] NA 246 NA 246
miR1436	TR145611|c0_g1_i1	3.5	0.00783	0	1	0	0	14.5	len=192 path=[170:0-191] [-1, 170, -2] NA 192 NA 192
miR1436	TR145789|c0_g1_i1	3.5	0.00783	0	1	0	0	15	len=393 path=[371:0-392] [-1, 371, -2] NA 393 NA 393
miR1436	TR147847|c0_g1_i1	3.5	0.00783	0	1	0	0	0	len=208 path=[371:0-207] [-1, 371, -2] NA 208 NA 208
miR1436	TR148544|c0_g1_i1	3.5	0.00783	0	1	0	0	0	len=185 path=[163:0-184] [-1, 163, -2] NA 185 NA 185
miR1436	TR148657|c0_g1_i1	3.5	0.00783	0	1	0	0	0	len=790 path=[768:0-789] [-1, 768, -2] NA 790 NA 790
miR1436	TR1501|c0_g1_i1	3.5	0.00783	0	1	0	0	0	len=671 path=[1417:0-101 1418:102-670] [-1, 1417, 1418, -2] NA 671 gi|147781012|emb|AM465708.2| Vitis vinifera contig VV78X261323.6, whole genome shotgun sequence TR1501|c0_g1_i1 gi|147781012|emb|AM465708.2| 92.31 117 9 0 1 117 2871 2987 2.00E-35 161 671
miR1436	TR150327|c0_g1_i1	3.5	0.00783	0	1	0	0	14.5	len=331 path=[309:0-330] [-1, 309, -2] NA 331 NA 331
miR1436	TR150886|c0_g1_i1	3.5	0.00783	0	1	0	0	0	len=316 path=[587:0-315] [-1, 587, -2] NA 316 NA 316
miR1436	TR151293|c1_g1_i1	3.5	0.00783	0	1	3	0	0	len=211 path=[189:0-210] [-1, 189, -2] NA 211 NA 211
miR1436	TR152439|c0_g1_i1	3.5	0.00783	0	1	0	0	14	len=180 path=[158:0-179] [-1, 158, -2] NA 180 NA 180
miR1436	TR154913|c0_g1_i1	3.5	0.00783	0	1	0	0	12	len=195 path=[553:0-143 554:144-144 555:145-194] [-1, 553, 554, 555, -2] NA 195 NA 195
miR1436	TR154935|c0_g1_i1	3.5	0.00783	0	1	0	0	15	len=407 path=[385:0-406] [-1, 385, -2] NA 407 NA 407
miR1436	TR15523|c0_g2_i1	3.5	0.00783	0	1	0	0	0	len=521 path=[1020:0-99 1021:100-125 1022:126-520] [-1, 1020, 1021, 1022, -2] NA 521 NA 521
miR1436	TR155620|c0_g1_i1	3.5	0.00783	0	1	0	0	0	len=1045 path=[2045:0-1044] [-1, 2045, -2] NA 1045 NA 1045
miR1436	TR155679|c0_g1_i1	3.5	0.00783	0	1	78	0	11	len=718 path=[696:0-717] [-1, 696, -2] NA 718 NA 718
miR1436	TR158335|c0_g1_i1	3.5	0.00783	0	1	0	0	0	len=292 path=[270:0-291] [-1, 270, -2] NA 292 NA 292
miR1436	TR158849|c0_g1_i1	3.5	0.00783	0	1	8	0	16.5	len=430 path=[408:0-429] [-1, 408, -2] NA 430 NA 430
miR1436	TR16021|c0_g1_i1	3.5	0.00783	0	1	0	0	0	len=1456 path=[2916:0-1097 2917:1098-1121 2918:1122-1455] [-1, 2916, 2917, 2918, -2] NA 1456 NA 1456
miR1436	TR161140|c0_g1_i1	3.5	0.00783	0	1	0	0	14.5	len=326 path=[607:0-325] [-1, 607, -2] NA 326 NA 326
miR1436	TR161977|c0_g2_i1	3.5	0.00783	0	1	0	0	0	len=741 path=[1455:0-537 1456:538-740] [-1, 1455, 1456, -2] NA 741 NA 741
miR1436	TR162441|c0_g1_i1	3.5	0.00783	0	1	0	0	0	len=204 path=[363:0-203] [-1, 363, -2] NA 204 NA 204
miR1436	TR162574|c0_g1_i1	3.5	0.00783	0	1	0	0	0	len=382 path=[360:0-381] [-1, 360, -2] NA 382 NA 382
miR1436	TR16426|c0_g2_i1	3.5	0.00783	0	1	0	0	13.5	len=491 path=[952:0-224 953:225-241 954:242-490] [-1, 952, 953, 954, -2] NA 491 NA 491
miR1436	TR16637|c0_g1_i1	3.5	0.00783	0	1	25	0	0	len=578 path=[1136:0-255 1137:256-279 1138:280-577] [-1, 1136, 1137, 1138, -2] NA 578 gi|658013017|ref|XM_008343583.1| PREDICTED: Malus x domestica probable tRNA (guanine(26)-N(2))-dimethyltransferase 2 (LOC103404653), mRNA TR16637|c0_g1_i1 gi|658013017|ref|XM_008343583.1| 91.75 97 8 0 1 97 1935 2031 7.00E-26 129 578
miR1436	TR16728|c0_g2_i1	3.5	0.00783	0	1	0	0	14.5	len=444 path=[861:0-67 862:68-81 863:82-443] [-1, 861, 862, 863, -2] NA 444 NA 444
miR1436	TR168119|c0_g1_i1	3.5	0.00783	0	1	0	0	0	len=201 path=[179:0-200] [-1, 179, -2] NA 201 NA 201
miR1436	TR168189|c0_g1_i1	3.5	0.00783	0	1	0	0	13	len=262 path=[479:0-261] [-1, 479, -2] NA 262 NA 262
miR1436	TR170664|c0_g1_i1	3.5	0.00783	0	1	0	0	11	len=240 path=[435:0-239] [-1, 435, -2] NA 240 NA 240
miR1436	TR171521|c0_g1_i1	3.5	0.00783	0	1	0	0	0	len=345 path=[323:0-344] [-1, 323, -2] NA 345 NA 345
miR1436	TR171909|c0_g1_i1	3.5	0.00783	0	1	0	0	13	len=1074 path=[1052:0-1073] [-1, 1052, -2] NA 1074 NA 1074
miR1436	TR172502|c0_g1_i1	3.5	0.00783	0	1	0	0	0	len=851 path=[1657:0-850] [-1, 1657, -2] NA 851 NA 851
miR1436	TR172738|c0_g1_i1	3.5	0.00783	0	1	0	0	0	len=429 path=[813:0-428] [-1, 813, -2] NA 429 NA 429
miR1436	TR173657|c0_g1_i1	3.5	0.00783	0	1	0	0	14.5	len=552 path=[530:0-551] [-1, 530, -2] NA 552 NA 552
miR1436	TR174127|c0_g1_i1	3.5	0.00783	0	1	111	0	15.5	len=432 path=[819:0-431] [-1, 819, -2] NA 432 NA 432
miR1436	TR177132|c0_g1_i1	3.5	0.00783	0	1	0	0	0	len=288 path=[531:0-287] [-1, 531, -2] NA 288 NA 288
miR1436	TR18848|c0_g1_i1	3.5	0.00783	0	1	0	0	14.5	len=380 path=[789:0-140 790:141-164 795:165-247 793:248-271 794:272-379] [-1, 789, 790, 795, 793, 794, -2] NA 380 NA 380
miR1436	TR19521|c0_g1_i1	3.5	0.00783	0	1	0	0	15	len=255 path=[514:0-147 515:148-171 516:172-254] [-1, 514, 515, 516, -2] NA 255 NA 255
miR1436	TR19621|c0_g1_i1	3.5	0.00783	0	1	0	0	0	len=208 path=[395:0-158 396:159-207] [-1, 395, 396, -2] NA 208 NA 208
miR1436	TR19718|c0_g1_i1	3.5	0.00783	0	1	0	0	0	len=240 path=[484:0-84 485:85-108 486:109-239] [-1, 484, 485, 486, -2] NA 240 NA 240
miR1436	TR22147|c0_g2_i2	3.5	0.00783	0	1	0	0	12.5	len=413 path=[917:0-57 925:58-97 930:98-130 928:131-139 923:140-163 903:164-412] [-1, 917, 925, 930, 928, 923, 903, -2] NA 413 NA 413
miR1436	TR23608|c0_g2_i1	3.5	0.00783	0	1	0	0	12	len=523 path=[1062:0-69 1063:70-74 1064:75-98 1065:99-522] [-1, 1062, 1063, 1064, 1065, -2] NA 523 NA 523
miR1436	TR23823|c0_g1_i1	3.5	0.00783	0	1	1	0	12	len=204 path=[415:0-203] [-1, 415, -2] NA 204 NA 204
miR1436	TR23954|c0_g1_i1	3.5	0.00783	0	1	0	0	16.5	len=178 path=[336:0-106 337:107-130 338:131-177] [-1, 336, 337, 338, -2] NA 178 NA 178
miR1436	TR24342|c0_g1_i1	3.5	0.00783	0	1	0	0	15	len=487 path=[978:0-171 979:172-195 980:196-486] [-1, 978, 979, 980, -2] NA 487 NA 487
miR1436	TR24455|c0_g1_i1	3.5	0.00783	0	1	0	0	15	len=318 path=[689:0-211 690:212-235 697:236-268 696:269-292 695:293-317] [-1, 689, 690, 697, 696, 695, -2] NA 318 NA 318
miR1436	TR24882|c0_g1_i1	3.5	0.00783	0	1	0	0	0	len=397 path=[774:0-105 775:106-129 776:130-396] [-1, 774, 775, 776, -2] NA 397 NA 397
miR1436	TR29293|c0_g2_i1	3.5	0.00783	0	1	0	0	0	len=381 path=[772:0-215 773:216-241 774:242-380] [-1, 772, 773, 774, -2] NA 381 NA 381
miR1436	TR30598|c0_g1_i1	3.5	0.00783	0	1	0	0	14.5	len=264 path=[508:0-99 509:100-123 510:124-263] [-1, 508, 509, 510, -2] NA 264 NA 264
miR1436	TR30978|c0_g2_i1	3.5	0.00783	0	1	3	0	15	len=207 path=[419:0-66 420:67-91 421:92-206] [-1, 419, 420, 421, -2] NA 207 NA 207
miR1436	TR31074|c0_g1_i1	3.5	0.00783	0	1	0	0	0	len=770 path=[1544:0-358 1545:359-382 1546:383-769] [-1, 1544, 1545, 1546, -2] NA 770 NA 770
miR1436	TR32415|c0_g1_i1	3.5	0.00783	0	1	0	0	14.5	len=425 path=[854:0-276 855:277-300 856:301-424] [-1, 854, 855, 856, -2] NA 425 NA 425
miR1436	TR32713|c0_g1_i1	3.5	0.00783	0	1	0	0	12.5	len=188 path=[395:0-82 396:83-187] [-1, 395, 396, -2] NA 188 NA 188
miR1436	TR33028|c0_g1_i1	3.5	0.00783	0	1	0	0	0	len=250 path=[228:0-249] [-1, 228, -2] NA 250 NA 250
miR1436	TR33151|c0_g1_i1	3.5	0.00783	0	1	2	0	15	len=215 path=[410:0-80 411:81-104 412:105-214] [-1, 410, 411, 412, -2] NA 215 NA 215
miR1436	TR3383|c0_g1_i1	3.5	0.00783	0	1	0	0	15	len=417 path=[835:0-337 836:338-380 837:381-416] [-1, 835, 836, 837, -2] NA 417 NA 417
miR1436	TR34055|c0_g1_i1	3.5	0.00783	0	1	0	0	0	len=307 path=[669:0-170 670:171-306] [-1, 669, 670, -2] NA 307 NA 307
miR1436	TR34649|c1_g1_i1	3.5	0.00783	0	1	0	0	15	len=397 path=[749:0-396] [-1, 749, -2] NA 397 NA 397
miR1436	TR34660|c0_g1_i3	3.5	0.00783	0	1	9	0	0	len=285 path=[622:0-53 628:54-170 627:171-246 621:247-284] [-1, 622, 628, 627, 621, -2] NA 285 NA 285
miR1436	TR36203|c0_g1_i1	3.5	0.00783	0	1	1	0	0	len=705 path=[1512:0-55 1513:56-79 1515:80-510 1510:511-534 1511:535-704] [-1, 1512, 1513, 1515, 1510, 1511, -2] NA 705 NA 705
miR1436	TR36655|c0_g1_i1	3.5	0.00783	0	1	0	0	0	len=309 path=[650:0-108 651:109-132 655:133-168 654:169-192 649:193-308] [-1, 650, 651, 655, 654, 649, -2] NA 309 NA 309
miR1436	TR37679|c0_g2_i1	3.5	0.00783	0	1	0	0	0	len=225 path=[901:0-70 902:71-94 903:95-97 904:98-224] [-1, 901, 902, 903, 904, -2] NA 225 NA 225
miR1436	TR38126|c0_g2_i1	3.5	0.00783	0	1	0	0	14.5	len=521 path=[1018:0-82 1019:83-106 1020:107-520] [-1, 1018, 1019, 1020, -2] NA 521 NA 521
miR1436	TR38250|c0_g1_i1	3.5	0.00783	0	1	0	0	0	len=263 path=[555:0-65 556:66-89 557:90-110 558:111-134 559:135-262] [-1, 555, 556, 557, 558, 559, -2] NA 263 NA 263
miR1436	TR40143|c1_g1_i1	3.5	0.00783	0	1	0	0	13.5	len=280 path=[540:0-100 541:101-124 542:125-279] [-1, 540, 541, 542, -2] NA 280 NA 280
miR1436	TR40735|c0_g2_i1	3.5	0.00783	0	1	0	0	15	len=188 path=[373:0-107 374:108-149 375:150-187] [-1, 373, 374, 375, -2] NA 188 NA 188
miR1436	TR40743|c0_g1_i1	3.5	0.00783	0	1	80	0	12	len=1070 path=[2120:0-580 2121:581-604 2122:605-1069] [-1, 2120, 2121, 2122, -2] NA 1070 NA 1070
miR1436	TR41406|c0_g3_i1	3.5	0.00783	0	1	0	0	0	len=181 path=[471:0-67 472:68-69 473:70-180] [-1, 471, 472, 473, -2] NA 181 NA 181
miR1436	TR41728|c0_g2_i1	3.5	0.00783	0	1	0	0	0	len=675 path=[1230:0-247 1231:248-264 1232:265-297 1233:298-301 1244:302-395 1240:396-412 1241:413-447 1242:448-451 1243:452-674] [-1, 1230, 1231, 1232, 1233, 1244, 1240, 1241, 1242, 1243, -2] NA 675 NA 675
miR1436	TR43995|c0_g2_i1	3.5	0.00783	0	1	2	0	0	len=366 path=[783:0-157 784:158-179 785:180-198 786:199-222 787:223-365] [-1, 783, 784, 785, 786, 787, -2] NA 366 NA 366
miR1436	TR44077|c0_g3_i1	3.5	0.00783	0	1	4	0	0	len=1638 path=[3312:0-144 3313:145-168 3314:169-190 3315:191-1637] [-1, 3312, 3313, 3314, 3315, -2] NA 1638 gi|189163061|dbj|AP010295.1| Lotus japonicus genomic DNA, chromosome 1, clone: LjT16A03, TM1962, complete sequence TR44077|c0_g3_i1 gi|189163061|dbj|AP010295.1| 80.55 329 64 0 468 796 48110 47782 3.00E-30 145 1638
miR1436	TR44097|c0_g1_i1	3.5	0.00783	0	1	83	0	0	len=1106 path=[2241:0-85 2242:86-109 2247:110-809 2245:810-833 2246:834-1105] [-1, 2241, 2242, 2247, 2245, 2246, -2] NA 1106 NA 1106
miR1436	TR44754|c0_g1_i1	3.5	0.00783	0	1	44	0	0	len=444 path=[956:0-90 957:91-114 961:115-162 960:163-186 955:187-443] [-1, 956, 957, 961, 960, 955, -2] NA 444 NA 444
miR1436	TR45625|c0_g1_i1	3.5	0.00783	0	1	0	0	14.5	len=218 path=[487:0-77 488:78-126 489:127-150 490:151-217] [-1, 487, 488, 489, 490, -2] NA 218 NA 218
miR1436	TR45694|c0_g1_i1	3.5	0.00783	0	1	0	0	17.5	len=642 path=[1288:0-570 1289:571-594 1290:595-641] [-1, 1288, 1289, 1290, -2] NA 642 NA 642
miR1436	TR46051|c1_g1_i1	3.5	0.00783	0	1	1	0	0	len=462 path=[974:0-295 975:296-319 977:320-418 973:419-461] [-1, 974, 975, 977, 973, -2] NA 462 NA 462
miR1436	TR46150|c0_g1_i2	3.5	0.00783	0	1	14	0	0	len=1529 path=[3299:0-307 3300:308-328 3304:329-1303 3297:1304-1327 3298:1328-1528] [-1, 3299, 3300, 3304, 3297, 3298, -2] NA 1529 gi|731420638|ref|XM_002266056.3| PREDICTED: Vitis vinifera sister chromatid cohesion protein DCC1 (LOC100243575), mRNA TR46150|c0_g1_i2 gi|731420638|ref|XM_002266056.3| 81.35 370 66 1 172 538 313 682 1.00E-41 182 1529
miR1436	TR46654|c0_g1_i2	3.5	0.00783	0	1	1	0	0	len=1223 path=[2529:0-59 2537:60-782 2536:783-866 2535:867-952 2521:953-976 2533:977-1185 2517:1186-1222] [-1, 2529, 2537, 2536, 2535, 2521, 2533, 2517, -2] NA 1223 NA 1223
miR1436	TR47667|c0_g2_i1	3.5	0.00783	0	1	0	0	0	len=892 path=[1852:0-235 1853:236-259 1856:260-723 1844:724-747 1845:748-891] [-1, 1852, 1853, 1856, 1844, 1845, -2] NA 892 NA 892
miR1436	TR47894|c0_g1_i1	3.5	0.00783	0	1	0	0	0	len=1027 path=[2034:0-388 2035:389-412 2036:413-1026] [-1, 2034, 2035, 2036, -2] NA 1027 NA 1027
miR1436	TR48735|c0_g1_i1	3.5	0.00783	0	1	0	0	0	len=634 path=[1309:0-433 1310:434-457 1315:458-542 1313:543-566 1314:567-633] [-1, 1309, 1310, 1315, 1313, 1314, -2] NA 634 NA 634
miR1436	TR49686|c0_g1_i1	3.5	0.00783	0	1	0	0	14.5	len=1740 path=[3484:0-936 3485:937-960 3486:961-1739] [-1, 3484, 3485, 3486, -2] NA 1740 NA 1740
miR1436	TR50346|c0_g2_i1	3.5	0.00783	0	1	9	0	0	len=904 path=[1940:0-52 1944:53-95 1943:96-135 1939:136-903] [-1, 1940, 1944, 1943, 1939, -2] NA 904 NA 904
miR1436	TR51134|c0_g1_i1	3.5	0.00783	0	1	8	0	13.5	len=670 path=[1365:0-144 1366:145-161 1371:162-303 1363:304-327 1364:328-669] [-1, 1365, 1366, 1371, 1363, 1364, -2] NA 670 NA 670
miR1436	TR51397|c0_g1_i1	3.5	0.00783	0	1	0	0	11	len=438 path=[1158:0-338 1159:339-362 1171:363-413 1172:414-415 1169:416-437] [-1, 1158, 1159, 1171, 1172, 1169, -2] NA 438 NA 438
miR1436	TR52314|c0_g2_i1	3.5	0.00783	0	1	0	0	14.5	len=477 path=[1321:0-195 1322:196-199 1323:200-476] [-1, 1321, 1322, 1323, -2] NA 477 NA 477
miR1436	TR5242|c0_g1_i1	3.5	0.00783	0	1	7	0	0	len=867 path=[1738:0-414 1739:415-438 1740:439-866] [-1, 1738, 1739, 1740, -2] NA 867 NA 867
miR1436	TR53163|c0_g1_i1	3.5	0.00783	0	1	1	0	12	len=1427 path=[2893:0-254 2894:255-279 @2900@!:280-999 2888:1000-1017 2889:1018-1426] [-1, 2893, 2894, 2900, 2888, 2889, -2] NA 1427 NA 1427
miR1436	TR53184|c1_g1_i1	3.5	0.00783	0	1	0	0	0	len=197 path=[554:0-112 555:113-136 556:137-196] [-1, 554, 555, 556, -2] NA 197 NA 197
miR1436	TR55551|c1_g2_i1	3.5	0.00783	0	1	0	0	0	len=185 path=[692:0-52 693:53-70 694:71-88 695:89-184] [-1, 692, 693, 694, 695, -2] NA 185 NA 185
miR1436	TR57067|c0_g1_i1	3.5	0.00783	0	1	0	0	0	len=618 path=[1265:0-48 1266:49-72 1267:73-88 1268:89-112 1269:113-617] [-1, 1265, 1266, 1267, 1268, 1269, -2] NA 618 NA 618
miR1436	TR57194|c0_g2_i1	3.5	0.00783	0	1	0	0	15	len=202 path=[476:0-68 477:69-201] [-1, 476, 477, -2] NA 202 NA 202
miR1436	TR58669|c1_g1_i1	3.5	0.00783	0	1	32	0	0	len=471 path=[1212:0-157 1236:158-226 1234:227-249 1220:250-470] [-1, 1212, 1236, 1234, 1220, -2] NA 471 NA 471
miR1436	TR59184|c0_g1_i1	3.5	0.00783	0	1	3	0	0	len=1742 path=[3623:0-1138 3633:1139-1162 3632:1163-1207 3631:1208-1231 3630:1232-1741] [-1, 3623, 3633, 3632, 3631, 3630, -2] NA 1742 gi|731413527|ref|XM_002266048.3| PREDICTED: Vitis vinifera hippocampus abundant transcript-like protein 1 (LOC100260232), mRNA TR59184|c0_g1_i1 gi|731413527|ref|XM_002266048.3| 82.19 511 91 0 364 874 1488 978 2.00E-74 291 1742
miR1436	TR59467|c0_g1_i1	3.5	0.00783	0	1	2	0	13.5	len=952 path=[1983:0-156 1984:157-180 1989:181-383 1981:384-399 1987:400-498 1972:499-522 1973:523-951] [-1, 1983, 1984, 1989, 1981, 1987, 1972, 1973, -2] NA 952 NA 952
miR1436	TR59929|c0_g1_i1	3.5	0.00783	0	1	0	0	15	len=497 path=[1135:0-302 1136:303-496] [-1, 1135, 1136, -2] NA 497 NA 497
miR1436	TR60778|c0_g1_i1	3.5	0.00783	0	1	1	0	11	len=1390 path=[2858:0-747 2859:748-771 2868:772-831 2862:832-855 2867:856-1138 2865:1139-1162 2866:1163-1389] [-1, 2858, 2859, 2868, 2862, 2867, 2865, 2866, -2] NA 1390 NA 1390
miR1436	TR60800|c0_g3_i1	3.5	0.00783	0	1	0	0	0	len=197 path=[862:0-57 891:58-78 896:79-108 893:109-132 889:133-165 878:166-196] [-1, 862, 891, 896, 893, 889, 878, -2] NA 197 NA 197
miR1436	TR61687|c0_g1_i1	3.5	0.00783	0	1	0	0	0	len=395 path=[1159:0-186 1168:187-257 1147:258-271 1148:272-281 1149:282-285 1150:286-394] [-1, 1159, 1168, 1147, 1148, 1149, 1150, -2] NA 395 NA 395
miR1436	TR61752|c0_g1_i1	3.5	0.00783	0	1	0	0	0	len=178 path=[531:0-62 546:63-85 545:86-129 543:130-177] [-1, 531, 546, 545, 543, -2] NA 178 NA 178
miR1436	TR62406|c0_g2_i1	3.5	0.00783	0	1	0	0	15	len=194 path=[1112:0-113 1113:114-193] [-1, 1112, 1113, -2] NA 194 NA 194
miR1436	TR62925|c0_g1_i1	3.5	0.00783	0	1	0	0	0	len=798 path=[1551:0-797] [-1, 1551, -2] NA 798 NA 798
miR1436	TR63211|c0_g1_i1	3.5	0.00783	0	1	0	0	0	len=178 path=[412:0-29 413:30-53 417:54-86 416:87-110 411:111-177] [-1, 412, 413, 417, 416, 411, -2] NA 178 NA 178
miR1436	TR63551|c0_g5_i1	3.5	0.00783	0	1	0	0	0	len=220 path=[581:0-103 582:104-127 583:128-128 584:129-152 585:153-157 586:158-219] [-1, 581, 582, 583, 584, 585, 586, -2] NA 220 NA 220
miR1436	TR63762|c0_g1_i1	3.5	0.00783	0	1	0	0	14.5	len=775 path=[1630:0-279 1631:280-303 1644:304-345 1645:346-355 1628:356-379 1629:380-774] [-1, 1630, 1631, 1644, 1645, 1628, 1629, -2] NA 775 NA 775
miR1436	TR6393|c0_g1_i1	3.5	0.00783	0	1	0	0	14.5	len=541 path=[1062:0-281 1063:282-305 1064:306-540] [-1, 1062, 1063, 1064, -2] NA 541 NA 541
miR1436	TR63986|c0_g1_i1	3.5	0.00783	0	1	0	0	0	len=573 path=[1178:0-250 1179:251-274 1181:275-356 1176:357-380 1177:381-572] [-1, 1178, 1179, 1181, 1176, 1177, -2] NA 573 NA 573
miR1436	TR64536|c0_g1_i1	3.5	0.00783	0	1	0	0	14.5	len=454 path=[977:0-117 978:118-141 994:142-170 993:171-189 992:190-314 990:315-338 991:339-453] [-1, 977, 978, 994, 993, 992, 990, 991, -2] NA 454 NA 454
miR1436	TR65549|c0_g1_i1	3.5	0.00783	0	1	5	0	14.5	len=1432 path=[2995:0-413 2996:414-438 3003:439-840 2987:841-864 3002:865-1349 2990:1350-1385 2991:1386-1431] [-1, 2995, 2996, 3003, 2987, 3002, 2990, 2991, -2] NA 1432 NA 1432
miR1436	TR65574|c0_g2_i1	3.5	0.00783	0	1	1	0	12	len=264 path=[1163:0-80 1164:81-263] [-1, 1163, 1164, -2] NA 264 NA 264
miR1436	TR65635|c0_g1_i1	3.5	0.00783	0	1	0	0	12	len=312 path=[793:0-114 794:115-138 814:139-173 813:174-197 815:198-226 807:227-294 806:295-311] [-1, 793, 794, 814, 813, 815, 807, 806, -2] NA 312 NA 312
miR1436	TR6606|c0_g2_i1	3.5	0.00783	0	1	0	0	0	len=321 path=[628:0-85 629:86-116 630:117-320] [-1, 628, 629, 630, -2] NA 321 NA 321
miR1436	TR66491|c0_g1_i1	3.5	0.00783	0	1	0	0	14.5	len=1005 path=[2111:0-390 2112:391-414 2118:415-613 2115:614-637 2116:638-681 2117:682-1004] [-1, 2111, 2112, 2118, 2115, 2116, 2117, -2] NA 1005 NA 1005
miR1436	TR67237|c0_g1_i1	3.5	0.00783	0	1	1	0	0	len=198 path=[449:0-67 450:68-91 451:92-105 452:106-129 453:130-197] [-1, 449, 450, 451, 452, 453, -2] NA 198 NA 198
miR1436	TR67523|c0_g2_i1	3.5	0.00783	0	1	0	0	14.5	len=226 path=[1190:0-67 1221:68-139 1180:140-158 1181:159-192 1182:193-225] [-1, 1190, 1221, 1180, 1181, 1182, -2] NA 226 NA 226
miR1436	TR67602|c0_g1_i1	3.5	0.00783	0	1	0	0	0	len=682 path=[1802:0-92 1810:93-112 1812:113-145 1811:146-169 1809:170-327 1807:328-351 1808:352-681] [-1, 1802, 1810, 1812, 1811, 1809, 1807, 1808, -2] NA 682 NA 682
miR1436	TR67702|c0_g1_i1	3.5	0.00783	0	1	0	0	0	len=840 path=[1731:0-85 1733:86-574 1729:575-598 1730:599-839] [-1, 1731, 1733, 1729, 1730, -2] NA 840 NA 840
miR1436	TR67781|c0_g3_i1	3.5	0.00783	0	1	6	0	12.5	len=972 path=[2040:0-379 2070:380-435 2068:436-453 2066:454-459 2051:460-484 2052:485-508 2053:509-971] [-1, 2040, 2070, 2068, 2066, 2051, 2052, 2053, -2] NA 972 gi|568822696|ref|XM_006465702.1| PREDICTED: Citrus sinensis peptidyl-prolyl cis-trans isomerase H-like (LOC102609233), mRNA TR67781|c0_g3_i1 gi|568822696|ref|XM_006465702.1| 86.83 539 70 1 271 809 660 123 7.00E-129 472 972
miR1436	TR67783|c0_g1_i1	3.5	0.00783	0	1	219	0	14.5	len=1592 path=[3271:0-870 3272:871-888 3282:889-1077 3275:1078-1101 3276:1102-1122 3277:1123-1146 3278:1147-1591] [-1, 3271, 3272, 3282, 3275, 3276, 3277, 3278, -2] NA 1592 gi|723686725|ref|XM_004235957.2| PREDICTED: Solanum lycopersicum activating signal cointegrator 1 (LOC101266012), mRNA TR67783|c0_g1_i1 gi|723686725|ref|XM_004235957.2| 84.3 414 64 1 533 946 662 1074 5.00E-66 264 1592
miR1436	TR68078|c0_g1_i1	3.5	0.00783	0	1	2	0	0	len=1546 path=[3254:0-189 3255:190-213 3266:214-229 3264:230-267 @3262@!:268-1294 3259:1295-1312 3260:1313-1545] [-1, 3254, 3255, 3266, 3264, 3262, 3259, 3260, -2] AT1G63160.1 | Symbols: RFC2 | replication factor C 2 | chr1:23421864-23423828 REVERSE LENGTH=1263 TR68078|c0_g1_i1 AT1G63160.1 80.94 918 175 0 339 1256 1023 106 6.00E-120 432 1546 gi|802740931|ref|XM_012231587.1| PREDICTED: Jatropha cu…
miR1436	TR69242|c0_g1_i1	3.5	0.00783	0	1	0	0	15	len=2269 path=[4554:0-329 4555:330-353 4556:354-2268] [-1, 4554, 4555, 4556, -2] NA 2269 NA 2269
miR1436	TR69698|c0_g1_i1	3.5	0.00783	0	1	0	0	13.5	len=470 path=[1109:0-159 1121:160-191 1124:192-217 1123:218-241 1122:242-293 1117:294-338 1118:339-469] [-1, 1109, 1121, 1124, 1123, 1122, 1117, 1118, -2] NA 470 NA 470
miR1436	TR70003|c0_g3_i1	3.5	0.00783	0	1	0	0	14.5	len=309 path=[806:0-50 844:51-104 849:105-105 848:106-127 841:128-172 834:173-195 794:196-219 795:220-308] [-1, 806, 844, 849, 848, 841, 834, 794, 795, -2] NA 309 NA 309
miR1436	TR70862|c1_g2_i1	3.5	0.00783	0	1	3	0	0	len=237 path=[1029:0-85 1030:86-122 1031:123-133 1032:134-157 1033:158-236] [-1, 1029, 1030, 1031, 1032, 1033, -2] NA 237 NA 237
miR1436	TR71021|c0_g1_i1	3.5	0.00783	0	1	0	0	11	len=444 path=[910:0-52 911:53-86 914:87-284 904:285-443] [-1, 910, 911, 914, 904, -2] NA 444 NA 444
miR1436	TR71027|c0_g1_i1	3.5	0.00783	0	1	0	0	15	len=572 path=[1575:0-367 1576:368-391 1579:392-482 1569:483-492 1570:493-523 1571:524-571] [-1, 1575, 1576, 1579, 1569, 1570, 1571, -2] NA 572 NA 572
miR1436	TR71442|c0_g1_i1	3.5	0.00783	0	1	0	0	14.5	len=908 path=[1918:0-296 1919:297-320 1926:321-396 1922:397-420 1923:421-438 1924:439-462 1925:463-907] [-1, 1918, 1919, 1926, 1922, 1923, 1924, 1925, -2] NA 908 NA 908
miR1436	TR72032|c0_g1_i1	3.5	0.00783	0	1	0	0	0	len=762 path=[1795:0-81 1796:82-105 1813:106-260 1809:261-284 1805:285-339 1812:340-363 1808:364-398 1804:399-422 1814:423-462 1806:463-499 @1803@!:500-747 1799:748-761] [-1, 1795, 1796, 1813, 1809, 1805, 1812, 1808, 1804, 1814, 1806, 1803, 1799, -2] NA 762 NA 762
miR1436	TR72421|c0_g1_i2	3.5	0.00783	0	1	1	0	0	len=559 path=[1829:0-58 1876:59-163 1864:164-220 1868:221-221 1878:222-270 1875:271-282 1879:283-306 1880:307-310 1873:311-334 1869:335-405 1858:406-445 1814:446-558] [-1, 1829, 1876, 1864, 1868, 1878, 1875, 1879, 1880, 1873, 1869, 1858, 1814, -2] NA 559 NA 559
miR1436	TR72468|c0_g1_i1	3.5	0.00783	0	1	5	0	14.5	len=767 path=[1743:0-74 1744:75-98 1749:99-439 1751:440-463 1753:464-478 1735:479-501 1750:502-696 1752:697-707 1725:708-736 1726:737-766] [-1, 1743, 1744, 1749, 1751, 1753, 1735, 1750, 1752, 1725, 1726, -2] NA 767 NA 767
miR1436	TR72600|c0_g1_i1	3.5	0.00783	0	1	0	0	14.5	len=1441 path=[2474:0-152 2475:153-184 2480:185-438 2483:439-716 2485:717-724 2479:725-796 2482:797-801 2466:802-844 2478:845-1078 2484:1079-1086 2481:1087-1158 2477:1159-1163 2449:1164-1206 2450:1207-1440] [-1, 2474, 2475, 2480, 2483, 2485, 2479, 2482, 2466, 2478, 2484, 2481, 2477, 2449, 2450, -2] NA 1441 NA 1441
miR1436	TR72783|c0_g1_i1	3.5	0.00783	0	1	0	0	0	len=891 path=[1944:0-125 1945:126-149 1948:150-614 1942:615-638 1947:639-771 1939:772-795 1940:796-890] [-1, 1944, 1945, 1948, 1942, 1947, 1939, 1940, -2] NA 891 NA 891
miR1436	TR72828|c0_g1_i1	3.5	0.00783	0	1	0	0	0	len=627 path=[5817:0-203 5818:204-221 5819:222-245 5820:246-255 5821:256-626] [-1, 5817, 5818, 5819, 5820, 5821, -2] NA 627 NA 627
miR1436	TR73014|c0_g1_i1	3.5	0.00783	0	1	1	0	12	len=1300 path=[2622:0-44 2624:45-513 2620:514-537 2621:538-1299] [-1, 2622, 2624, 2620, 2621, -2] NA 1300 NA 1300
miR1436	TR73652|c0_g1_i1	3.5	0.00783	0	1	0	0	14.5	len=449 path=[1057:0-265 1058:266-284 1080:285-289 1077:290-332 1081:333-356 1078:357-359 1076:360-383 1075:384-448] [-1, 1057, 1058, 1080, 1077, 1081, 1078, 1076, 1075, -2] NA 449 NA 449
miR1436	TR74065|c2_g5_i1	3.5	0.00783	0	1	11	0	14.5	len=937 path=[6016:0-331 6017:332-355 6219:356-681 6321:682-684 6332:685-735 6257:736-783 6239:784-827 6324:828-828 6252:829-860 6338:861-874 6345:875-889 6351:890-892 6159:893-893 6106:894-916 5923:917-936] [-1, 6016, 6017, 6219, 6321, 6332, 6257, 6239, 6324, 6252, 6338, 6345, 6351, 6159, 6106, 5923, -2] NA 937 NA 937
miR1436	TR74084|c1_g1_i1	3.5	0.00783	0	1	66	0	0	len=1601 path=[3128:0-712 3139:713-835 3135:836-875 3136:876-899 3137:900-1600] [-1, 3128, 3139, 3135, 3136, 3137, -2] AT1G75060.2 | Symbols: | unknown protein; FUNCTIONS IN: molecular_function unknown; INVOLVED IN: biological_process unknown; LOCATED IN: cellular_component unknown; BEST Arabidopsis thaliana protein match is: unknown protein (TAIR:AT1G19330.2); Has 104 Blast hits to 104 proteins …
miR1436	TR74987|c0_g3_i1	3.5	0.00783	0	1	0	0	0	len=912 path=[3200:0-617 3201:618-635 3202:636-656 3203:657-680 3204:681-911] [-1, 3200, 3201, 3202, 3203, 3204, -2] NA 912 NA 912
miR1436	TR75885|c0_g1_i1	3.5	0.00783	0	1	0	0	0	len=729 path=[1585:0-71 1586:72-87 1598:88-102 @1597@!:103-522 1583:523-554 1584:555-728] [-1, 1585, 1586, 1598, 1597, 1583, 1584, -2] NA 729 NA 729
miR1436	TR76139|c0_g1_i1	3.5	0.00783	0	1	0	0	0	len=345 path=[787:0-175 788:176-199 794:200-266 785:267-311 786:312-344] [-1, 787, 788, 794, 785, 786, -2] NA 345 NA 345
miR1436	TR76609|c0_g1_i1	3.5	0.00783	0	1	1	0	12	len=565 path=[1318:0-257 1342:258-310 1347:311-356 1345:357-380 1348:381-390 1346:391-414 1344:415-442 1340:443-466 1327:467-564] [-1, 1318, 1342, 1347, 1345, 1348, 1346, 1344, 1340, 1327, -2] NA 565 NA 565
miR1436	TR76683|c1_g1_i2	3.5	0.00783	0	1	0	0	0	len=214 path=[458:0-86 465:87-168 463:169-213] [-1, 458, 465, 463, -2] NA 214 NA 214
miR1436	TR76962|c2_g1_i1	3.5	0.00783	0	1	0	0	11.5	len=484 path=[462:0-483] [-1, 462, -2] NA 484 NA 484
miR1436	TR77335|c0_g1_i1	3.5	0.00783	0	1	0	0	0	len=2061 path=[4284:0-59 4294:60-780 4296:781-810 4297:811-811 4293:812-1131 4289:1132-1560 4287:1561-1584 4288:1585-2060] [-1, 4284, 4294, 4296, 4297, 4293, 4289, 4287, 4288, -2] NA 2061 NA 2061
miR1436	TR77374|c0_g2_i2	3.5	0.00783	0	1	0	0	0	len=1799 path=[3859:0-826 3860:827-850 3865:851-1033 3866:1034-1040 3867:1041-1064 3868:1065-1098 3862:1099-1597 3858:1598-1798] [-1, 3859, 3860, 3865, 3866, 3867, 3868, 3862, 3858, -2] NA 1799 NA 1799
miR1436	TR77542|c0_g1_i3	3.5	0.00783	0	1	159	0	0	len=1721 path=[5127:0-23 5128:24-24 5129:25-25 5130:26-26 5131:27-27 5132:28-28 5133:29-29 5134:30-30 5135:31-31 5136:32-32 5137:33-33 5138:34-34 5139:35-35 5140:36-36 5141:37-37 5142:38-38 5143:39-39 5227:40-845 5233:846-875 5235:876-889 5226:890-1075 5214:1076-1167 5207:1168-1510 5180:1511-1534 5181:1535-1720] [-1, 5127, 5128, 5129, 5130, 5131, 5132, 5133, 5134, 5135, 5136, 5137, 5138, 5139, 51…
miR1436	TR77604|c0_g4_i1	3.5	0.00783	0	1	0	0	0	len=335 path=[1330:0-80 1331:81-86 1332:87-334] [-1, 1330, 1331, 1332, -2] NA 335 NA 335
miR1436	TR77776|c0_g3_i1	3.5	0.00783	0	1	0	0	13.5	len=339 path=[1447:0-235 1448:236-259 1449:260-338] [-1, 1447, 1448, 1449, -2] NA 339 NA 339
miR1436	TR78048|c0_g1_i1	3.5	0.00783	0	1	1	0	14.5	len=2449 path=[4969:0-57 4971:58-1825 4967:1826-1849 4968:1850-2448] [-1, 4969, 4971, 4967, 4968, -2] NA 2449 NA 2449
miR1436	TR78064|c0_g1_i1	3.5	0.00783	0	1	0	0	13.5	len=339 path=[900:0-63 918:64-81 921:82-153 920:154-170 917:171-242 915:243-266 905:267-338] [-1, 900, 918, 921, 920, 917, 915, 905, -2] NA 339 NA 339
miR1436	TR78170|c0_g1_i1	3.5	0.00783	0	1	3	0	0	len=1055 path=[2261:0-362 2262:363-386 2264:387-837 2259:838-861 2260:862-1054] [-1, 2261, 2262, 2264, 2259, 2260, -2] NA 1055 NA 1055
miR1436	TR78396|c1_g1_i1	3.5	0.00783	0	1	0	0	16.5	len=1044 path=[2160:0-58 2166:59-210 2163:211-234 2165:235-709 2158:710-733 2159:734-1043] [-1, 2160, 2166, 2163, 2165, 2158, 2159, -2] NA 1044 NA 1044
miR1436	TR7894|c0_g1_i1	3.5	0.00783	0	1	0	0	15	len=227 path=[458:0-170 459:171-194 460:195-226] [-1, 458, 459, 460, -2] NA 227 NA 227
miR1436	TR79255|c0_g2_i1	3.5	0.00783	0	1	0	0	17.5	len=645 path=[2301:0-170 2302:171-200 2303:201-225 2306:226-478 2289:479-502 2290:503-644] [-1, 2301, 2302, 2303, 2306, 2289, 2290, -2] NA 645 NA 645
miR1436	TR79367|c0_g1_i1	3.5	0.00783	0	1	0	0	15	len=663 path=[1407:0-298 1418:299-615 1415:616-654 1416:655-662] [-1, 1407, 1418, 1415, 1416, -2] NA 663 NA 663
miR1436	TR79669|c0_g1_i1	3.5	0.00783	0	1	1	0	15	len=1190 path=[2567:0-71 2568:72-95 2592:96-261 2574:262-285 2597:286-337 2596:338-352 2593:353-416 2590:417-440 2578:441-1189] [-1, 2567, 2568, 2592, 2574, 2597, 2596, 2593, 2590, 2578, -2] NA 1190 NA 1190
miR1436	TR79847|c0_g1_i2	3.5	0.00783	0	1	0	0	0	len=373 path=[1416:0-127 1417:128-151 1482:152-168 1478:169-192 1486:193-194 1484:195-221 1481:222-241 1476:242-282 1470:283-329 1487:330-330 1488:331-372] [-1, 1416, 1417, 1482, 1478, 1486, 1484, 1481, 1476, 1470, 1487, 1488, -2] NA 373 NA 373
miR1436	TR79970|c0_g1_i2	3.5	0.00783	0	1	4	0	16.5	len=651 path=[1702:0-61 1703:62-82 @1741@!:83-306 1739:307-409 1743:410-428 1744:429-429 1698:430-453 1699:454-457 1700:458-458 1701:459-650] [-1, 1702, 1703, 1741, 1739, 1743, 1744, 1698, 1699, 1700, 1701, -2] NA 651 NA 651
miR1436	TR79992|c3_g1_i1	3.5	0.00783	0	1	0	0	12	len=243 path=[221:0-242] [-1, 221, -2] NA 243 NA 243
miR1436	TR80159|c0_g3_i1	3.5	0.00783	0	1	0	0	0	len=662 path=[1614:0-42 1615:43-66 1639:67-83 1637:84-107 1638:108-130 1634:131-154 1636:155-377 1620:378-392 1621:393-416 1622:417-444 1623:445-661] [-1, 1614, 1615, 1639, 1637, 1638, 1634, 1636, 1620, 1621, 1622, 1623, -2] NA 662 NA 662
miR1436	TR80328|c0_g1_i1	3.5	0.00783	0	1	0	0	11	len=1630 path=[5397:0-292 5398:293-316 5421:317-332 5420:333-356 5419:357-395 5413:396-409 5416:410-584 5395:585-608 5412:609-675 5407:676-1629] [-1, 5397, 5398, 5421, 5420, 5419, 5413, 5416, 5395, 5412, 5407, -2] NA 1630 NA 1630
miR1436	TR80784|c1_g1_i1	3.5	0.00783	0	1	1	0	0	len=476 path=[932:0-371 933:372-395 934:396-475] [-1, 932, 933, 934, -2] NA 476 NA 476
miR1436	TR81788|c0_g1_i1	3.5	0.00783	0	1	0	0	0	len=1460 path=[3143:0-587 3146:588-911 3145:912-1324 3133:1325-1348 3134:1349-1459] [-1, 3143, 3146, 3145, 3133, 3134, -2] NA 1460 NA 1460
miR1436	TR82236|c1_g2_i1	3.5	0.00783	0	1	25	0	14.5	len=1146 path=[3857:0-816 3858:817-827 3859:828-1145] [-1, 3857, 3858, 3859, -2] NA 1146 NA 1146
miR1436	TR82314|c0_g1_i1	3.5	0.00783	0	1	0	0	14.5	len=2317 path=[4890:0-353 4891:354-377 4906:378-884 4905:885-1026 4897:1027-1058 4903:1059-1656 4901:1657-1829 4894:1830-1853 4895:1854-2316] [-1, 4890, 4891, 4906, 4905, 4897, 4903, 4901, 4894, 4895, -2] NA 2317 NA 2317
miR1436	TR82385|c0_g1_i2	3.5	0.00783	0	1	0	0	14.5	len=1445 path=[3328:0-56 3337:57-78 3339:79-135 3333:136-159 3335:160-712 3321:713-736 3338:737-893 3334:894-1208 3326:1209-1232 3331:1233-1411 3308:1412-1444] [-1, 3328, 3337, 3339, 3333, 3335, 3321, 3338, 3334, 3326, 3331, 3308, -2] NA 1445 NA 1445
miR1436	TR83583|c0_g1_i3	3.5	0.00783	0	1	0	0	13.5	len=571 path=[5435:0-59 5472:60-255 5471:256-423 5466:424-516 5445:517-540 5446:541-570] [-1, 5435, 5472, 5471, 5466, 5445, 5446, -2] NA 571 NA 571
miR1436	TR83745|c0_g1_i2	3.5	0.00783	0	1	0	0	12	len=1406 path=[3255:0-185 3256:186-205 3261:206-627 3245:628-651 3262:652-765 3251:766-789 3260:790-1140 3248:1141-1164 3249:1165-1405] [-1, 3255, 3256, 3261, 3245, 3262, 3251, 3260, 3248, 3249, -2] NA 1406 gi|590643813|ref|XM_007030844.1| Theobroma cacao Kinase superfamily protein (TCM_026594) mRNA, complete cds TR83745|c0_g1_i2 gi|590643813|ref|XM_007030844.1| 86.03 179 25 0 100 278 1291 1469 7…
miR1436	TR84046|c0_g1_i1	3.5	0.00783	0	1	5	0	13.5	len=490 path=[1268:0-174 1269:175-203 1300:204-287 1298:288-327 1295:328-354 1292:355-378 1299:379-381 1296:382-405 1294:406-441 1274:442-489] [-1, 1268, 1269, 1300, 1298, 1295, 1292, 1299, 1296, 1294, 1274, -2] NA 490 NA 490
miR1436	TR84236|c0_g1_i2	3.5	0.00783	0	1	717	0	0	len=1746 path=[4657:0-844 4658:845-898 4714:899-913 4709:914-1126 4670:1127-1150 4716:1151-1216 4681:1217-1240 4712:1241-1333 4722:1334-1334 4718:1335-1363 4715:1364-1387 4711:1388-1411 4705:1412-1612 4703:1613-1636 4704:1637-1745] [-1, 4657, 4658, 4714, 4709, 4670, 4716, 4681, 4712, 4722, 4718, 4715, 4711, 4705, 4703, 4704, -2] AT4G34350.1 | Symbols: CLB6, ISPH, HDR | 4-hydroxy-3-methylbut-2-eny…
miR1436	TR84307|c1_g1_i1	3.5	0.00783	0	1	97	0	15	len=1354 path=[2948:0-258 2949:259-282 2950:283-304 2951:305-328 2956:329-559 2939:560-583 2954:584-706 2945:707-730 2957:731-764 2955:765-788 2953:789-1045 2942:1046-1069 2943:1070-1353] [-1, 2948, 2949, 2950, 2951, 2956, 2939, 2954, 2945, 2957, 2955, 2953, 2942, 2943, -2] NA 1354 gi|731441086|ref|XM_010649041.1| PREDICTED: Vitis vinifera E3 ubiquitin-protein ligase RGLG2-like (LOC100255057), tr…
miR1436	TR84433|c0_g1_i1	3.5	0.00783	0	1	0	0	0	len=872 path=[2109:0-218 2110:219-242 2147:243-247 2157:248-321 2153:322-345 2146:346-391 2159:392-415 2156:416-487 2093:488-510 2151:511-558 2144:559-582 2154:583-653 2107:654-677 2149:678-725 2130:726-750 2131:751-871] [-1, 2109, 2110, 2147, 2157, 2153, 2146, 2159, 2156, 2093, 2151, 2144, 2154, 2107, 2149, 2130, 2131, -2] NA 872 NA 872
miR1436	TR84976|c0_g2_i5	3.5	0.00783	0	1	0	0	14.5	len=329 path=[1797:0-89 1798:90-90 1799:91-111 1817:112-154 1821:155-155 1819:156-214 1811:215-276 1723:277-328] [-1, 1797, 1798, 1799, 1817, 1821, 1819, 1811, 1723, -2] NA 329 NA 329
miR1436	TR84999|c1_g1_i1	3.5	0.00783	0	1	6	0	0	len=1220 path=[3371:0-130 3372:131-154 3463:155-258 3427:259-282 3470:283-746 3442:747-770 3464:771-1073 3474:1074-1081 3475:1082-1090 3424:1091-1114 3425:1115-1219] [-1, 3371, 3372, 3463, 3427, 3470, 3442, 3464, 3474, 3475, 3424, 3425, -2] NA 1220 gi|663673439|emb|HG975440.1| Solanum pennellii chromosome ch01, complete genome TR84999|c1_g1_i1 gi|663673439|emb|HG975440.1| 82.85 513 88 0 409 921 8…
miR1436	TR85144|c2_g4_i1	3.5	0.00783	0	1	0	0	14.5	len=362 path=[1368:0-337 1369:338-347 1370:348-361] [-1, 1368, 1369, 1370, -2] NA 362 NA 362
miR1436	TR8517|c0_g2_i1	3.5	0.00783	0	1	2	0	0	len=669 path=[1317:0-364 1318:365-668] [-1, 1317, 1318, -2] NA 669 NA 669
miR1436	TR85238|c1_g1_i3	3.5	0.00783	0	1	132	0	0	len=1385 path=[4253:0-137 4254:138-151 4268:152-431 4266:432-520 4265:521-786 4248:787-806 4261:807-956 4259:957-980 4260:981-1384] [-1, 4253, 4254, 4268, 4266, 4265, 4248, 4261, 4259, 4260, -2] NA 1385 gi|565350850|ref|XM_006342313.1| PREDICTED: Solanum tuberosum uncharacterized LOC102605029 (LOC102605029), transcript variant X2, mRNA TR85238|c1_g1_i3 gi|565350850|ref|XM_006342313.1| 84.5 258 40…
miR1436	TR85417|c0_g1_i1	3.5	0.00783	0	1	149	0	14.5	len=1676 path=[3595:0-324 3614:325-356 3617:357-415 3616:416-439 3613:440-1233 3599:1234-1257 3600:1258-1675] [-1, 3595, 3614, 3617, 3616, 3613, 3599, 3600, -2] NA 1676 gi|747057152|ref|XM_011076564.1| PREDICTED: Sesamum indicum uncharacterized LOC105159485 (LOC105159485), transcript variant X3, mRNA TR85417|c0_g1_i1 gi|747057152|ref|XM_011076564.1| 83.87 217 35 0 922 1138 76 292 1.00E-32 153 1676
miR1436	TR85548|c2_g1_i1	3.5	0.00783	0	1	0	0	17.5	len=698 path=[676:0-697] [-1, 676, -2] NA 698 NA 698
miR1436	TR85920|c0_g1_i5	3.5	0.00783	0	1	30	0	11	len=637 path=[3809:0-61 3878:62-455 3879:456-456 3882:457-462 3868:463-545 3880:546-548 3883:549-561 3750:562-564 3751:565-585 3752:586-606 3753:607-636] [-1, 3809, 3878, 3879, 3882, 3868, 3880, 3883, 3750, 3751, 3752, 3753, -2] NA 637 NA 637
miR1436	TR86630|c0_g1_i1	3.5	0.00783	0	1	3	0	14.5	len=2522 path=[5758:0-419 5759:420-436 @5782@!:437-874 5767:875-913 5784:914-1476 5770:1477-1500 5783:1501-1857 5747:1858-1881 5780:1882-1975 5777:1976-2486 5765:2487-2521] [-1, 5758, 5759, 5782, 5767, 5784, 5770, 5783, 5747, 5780, 5777, 5765, -2] NA 2522 NA 2522
miR1436	TR87049|c0_g8_i1	3.5	0.00783	0	1	0	0	14.5	len=982 path=[4849:0-36 4850:37-60 4905:61-278 4860:279-302 4917:303-419 4901:420-444 4911:445-473 4888:474-497 4898:498-564 4883:565-588 4885:589-809 4835:810-810 4836:811-847 4837:848-848 4838:849-981] [-1, 4849, 4850, 4905, 4860, 4917, 4901, 4911, 4888, 4898, 4883, 4885, 4835, 4836, 4837, 4838, -2] NA 982 NA 982
miR1436	TR87068|c0_g1_i4	3.5	0.00783	0	1	0	0	0	len=1538 path=[3305:0-111 3306:112-135 3307:136-168 3324:169-170 3321:171-812 3287:813-829 @3327@!:830-1269 3320:1270-1428 3293:1429-1441 3294:1442-1452 3295:1453-1537] [-1, 3305, 3306, 3307, 3324, 3321, 3287, 3327, 3320, 3293, 3294, 3295, -2] NA 1538 NA 1538
miR1436	TR87201|c0_g1_i1	3.5	0.00783	0	1	0	0	14.5	len=303 path=[638:0-85 639:86-109 641:110-215 636:216-239 637:240-302] [-1, 638, 639, 641, 636, 637, -2] NA 303 NA 303
miR1436	TR87448|c2_g1_i2	3.5	0.00783	0	1	0	0	0	len=1144 path=[2999:0-67 3000:68-91 3046:92-183 3050:184-207 3052:208-223 3053:224-230 3038:231-247 3048:248-254 3051:255-288 3037:289-528 2994:529-552 3042:553-627 3036:628-919 2997:920-943 3028:944-1045 3005:1046-1069 3006:1070-1143] [-1, 2999, 3000, 3046, 3050, 3052, 3053, 3038, 3048, 3051, 3037, 2994, 3042, 3036, 2997, 3028, 3005, 3006, -2] NA 1144 NA 1144
miR1436	TR87794|c0_g1_i1	3.5	0.00783	0	1	163	0	0	len=2021 path=[7824:0-129 7825:130-153 7850:154-472 7870:473-473 7864:474-850 7873:851-860 7765:861-874 7847:875-1087 7871:1088-1108 7866:1109-1353 7874:1354-1387 7851:1388-1504 7872:1505-1505 7784:1506-1553 7785:1554-2020] [-1, 7824, 7825, 7850, 7870, 7864, 7873, 7765, 7847, 7871, 7866, 7874, 7851, 7872, 7784, 7785, -2] NA 2021 gi|697098517|ref|XM_009628793.1| PREDICTED: Nicotiana tomentosiformi…
miR1436	TR88068|c0_g1_i1	3.5	0.00783	0	1	8	0	0	len=839 path=[2081:0-218 2082:219-242 2148:243-318 2149:319-327 2132:328-342 2141:343-351 2146:352-365 2144:366-389 2140:390-395 2135:396-419 2128:420-507 2063:508-531 2143:532-594 2116:595-618 2139:619-801 2150:802-805 2060:806-823 2061:824-838] [-1, 2081, 2082, 2148, 2149, 2132, 2141, 2146, 2144, 2140, 2135, 2128, 2063, 2143, 2116, 2139, 2150, 2060, 2061, -2] NA 839 NA 839
miR1436	TR88198|c0_g1_i2	3.5	0.00783	0	1	17	0	13.5	len=2034 path=[4380:0-319 4381:320-343 4409:344-374 4407:375-398 4404:399-578 4400:579-602 4408:603-735 4385:736-783 4403:784-895 4391:896-919 4405:920-1605 4388:1606-1629 4402:1630-1727 4378:1728-1751 4379:1752-2033] [-1, 4380, 4381, 4409, 4407, 4404, 4400, 4408, 4385, 4403, 4391, 4405, 4388, 4402, 4378, 4379, -2] NA 2034 NA 2034
miR1436	TR88467|c0_g1_i1	3.5	0.00783	0	1	0	0	0	len=1993 path=[4609:0-202 4610:203-226 4624:227-324 4598:325-372 4616:373-595 4623:596-700 4595:701-724 4625:725-856 4626:857-863 4614:864-887 4621:888-909 4617:910-933 4612:934-1624 4607:1625-1648 4608:1649-1992] [-1, 4609, 4610, 4624, 4598, 4616, 4623, 4595, 4625, 4626, 4614, 4621, 4617, 4612, 4607, 4608, -2] NA 1993 gi|590690836|ref|XM_007043555.1| Theobroma cacao O-acyltransferase family prot…
miR1436	TR88984|c0_g1_i1	3.5	0.00783	0	1	0	0	0	len=1004 path=[2439:0-136 2440:137-160 2448:161-190 2445:191-214 2447:215-398 2434:399-422 2444:423-602 2423:603-626 2446:627-773 2437:774-797 2443:798-886 2426:887-910 2427:911-920 2428:921-944 2429:945-1003] [-1, 2439, 2440, 2448, 2445, 2447, 2434, 2444, 2423, 2446, 2437, 2443, 2426, 2427, 2428, 2429, -2] NA 1004 NA 1004
miR1436	TR89807|c0_g1_i1	3.5	0.00783	0	1	1	0	0	len=1036 path=[2480:0-166 2481:167-190 2482:191-213 2483:214-228 2550:229-520 2534:521-543 2543:544-768 2537:769-792 2552:793-851 2542:852-876 2549:877-879 2545:880-903 2551:904-917 2548:918-941 2544:942-976 2509:977-1035] [-1, 2480, 2481, 2482, 2483, 2550, 2534, 2543, 2537, 2552, 2542, 2549, 2545, 2551, 2548, 2544, 2509, -2] NA 1036 NA 1036
miR1436	TR89827|c2_g1_i1	3.5	0.00783	0	1	17	0	17.5	len=1702 path=[3432:0-478 3433:479-502 3434:503-1701] [-1, 3432, 3433, 3434, -2] NA 1702 gi|357197295|gb|JN872550.1| Millettia pinnata mitochondrion, complete genome TR89827|c2_g1_i1 gi|357197295|gb|JN872550.1| 91.33 150 12 1 1221 1369 175291 175440 1.00E-42 186 1702
miR1436	TR90229|c0_g1_i1	3.5	0.00783	0	1	1	0	0	len=1771 path=[3908:0-105 3909:106-128 3924:129-152 3939:153-204 3940:205-205 3921:206-229 @3929@!:230-869 3913:870-882 3919:883-1112 3896:1113-1136 3897:1137-1770] [-1, 3908, 3909, 3924, 3939, 3940, 3921, 3929, 3913, 3919, 3896, 3897, -2] NA 1771 NA 1771
miR1436	TR90577|c0_g1_i1	3.5	0.00783	0	1	0	0	0	len=568 path=[4982:0-52 4983:53-76 5080:77-77 5057:78-90 5091:91-114 5117:115-131 5109:132-132 5100:133-181 5087:182-189 5073:190-235 5048:236-243 5016:244-244 5072:245-245 5137:246-246 5131:247-251 5124:252-295 5116:296-323 5107:324-357 5147:358-367 5152:368-368 5157:369-369 5069:370-374 5007:375-390 5038:391-414 4926:415-418 5005:419-446 5082:447-478 5102:479-488 5092:489-489 5081:490-490 5059:…
miR1436	TR90665|c2_g1_i1	3.5	0.00783	0	1	1	0	11	len=769 path=[2096:0-95 2097:96-119 2102:120-208 2092:209-232 2093:233-234 2094:235-258 2105:259-613 2106:614-637 2107:638-680 2100:681-738 2086:739-768] [-1, 2096, 2097, 2102, 2092, 2093, 2094, 2105, 2106, 2107, 2100, 2086, -2] NA 769 NA 769
miR1436	TR90706|c1_g1_i1	3.5	0.00783	0	1	26	0	14.5	len=1640 path=[3524:0-246 3525:247-270 3541:271-426 3536:427-450 3544:451-493 3543:494-517 3542:518-966 3545:967-990 3546:991-1000 3519:1001-1017 3539:1018-1225 3522:1226-1249 3523:1250-1639] [-1, 3524, 3525, 3541, 3536, 3544, 3543, 3542, 3545, 3546, 3519, 3539, 3522, 3523, -2] NA 1640 gi|698467982|ref|XM_009784949.1| PREDICTED: Nicotiana sylvestris adenylate kinase isoenzyme 6 homolog (LOC104231…
miR1436	TR90865|c0_g1_i2	3.5	0.00783	0	1	0	0	0	len=730 path=[2027:0-122 2103:123-137 2090:138-153 2105:154-159 2101:160-177 2088:178-201 2108:202-207 2107:208-231 2104:232-291 2100:292-393 2037:394-419 2086:420-438 2099:439-511 2092:512-527 2084:528-605 2072:606-729] [-1, 2027, 2103, 2090, 2105, 2101, 2088, 2108, 2107, 2104, 2100, 2037, 2086, 2099, 2092, 2084, 2072, -2] NA 730 NA 730
miR1436	TR91516|c0_g2_i2	3.5	0.00783	0	1	8	0	0	len=1637 path=[5929:0-1268 5952:1269-1292 5951:1293-1447 5949:1448-1571 5946:1572-1636] [-1, 5929, 5952, 5951, 5949, 5946, -2] NA 1637 gi|731409767|ref|XM_010659015.1| PREDICTED: Vitis vinifera syntaxin-132-like (LOC100251625), transcript variant X3, mRNA TR91516|c0_g2_i2 gi|731409767|ref|XM_010659015.1| 87.34 158 20 0 1480 1637 1852 1695 3.00E-33 155 1637
miR1436	TR91594|c1_g1_i1	3.5	0.00783	0	1	0	0	0	len=953 path=[6987:0-425 7095:426-540 6895:541-564 6896:565-952] [-1, 6987, 7095, 6895, 6896, -2] NA 953 NA 953
miR1436	TR91721|c0_g1_i1	3.5	0.00783	0	1	12	0	14.5	len=708 path=[1771:0-58 1801:59-205 1762:206-240 1804:241-314 1807:315-368 1806:369-392 1808:393-412 1799:413-475 1795:476-499 1802:500-529 1798:530-553 1794:554-626 1790:627-650 1791:651-676 1792:677-677 1793:678-707] [-1, 1771, 1801, 1762, 1804, 1807, 1806, 1808, 1799, 1795, 1802, 1798, 1794, 1790, 1791, 1792, 1793, -2] NA 708 NA 708
miR1436	TR92256|c0_g3_i1	3.5	0.00783	0	1	0	0	14.5	len=916 path=[4681:0-743 4682:744-758 4683:759-791 4684:792-915] [-1, 4681, 4682, 4683, 4684, -2] NA 916 NA 916
miR1436	TR92848|c0_g1_i1	3.5	0.00783	0	1	0	0	0	len=471 path=[1030:0-83 1065:84-130 1064:131-158 1063:159-167 1027:168-189 1057:190-193 1053:194-412 1042:413-441 1043:442-470] [-1, 1030, 1065, 1064, 1063, 1027, 1057, 1053, 1042, 1043, -2] NA 471 NA 471
miR1436	TR92939|c3_g1_i1	3.5	0.00783	0	1	0	0	0	len=182 path=[1198:0-45 1199:46-66 1200:67-104 1201:105-108 1202:109-118 1203:119-181] [-1, 1198, 1199, 1200, 1201, 1202, 1203, -2] NA 182 NA 182
miR1436	TR93253|c0_g1_i2	3.5	0.00783	0	1	1	0	0	len=1533 path=[4303:0-66 4334:67-547 4239:548-571 4353:572-594 4352:595-618 4351:619-651 4354:652-657 4330:658-675 4318:676-681 4338:682-682 4343:683-712 4350:713-744 4347:745-750 4342:751-781 4325:782-818 4336:819-824 4324:825-848 4312:849-1064 4212:1065-1088 4335:1089-1126 4311:1127-1150 4323:1151-1348 4264:1349-1372 4310:1373-1478 4301:1479-1502 4302:1503-1532] [-1, 4303, 4334, 4239, 4353, 435…
miR1436	TR93399|c4_g1_i1	3.5	0.00783	0	1	8	0	0	len=3484 path=[7577:0-1100 7592:1101-1640 7588:1641-1732 7591:1733-1736 7589:1737-2276 7575:2277-2300 7587:2301-3282 7585:3283-3306 7586:3307-3483] [-1, 7577, 7592, 7588, 7591, 7589, 7575, 7587, 7585, 7586, -2] NA 3484 gi|731373550|ref|XM_002272251.3| PREDICTED: Vitis vinifera KH domain-containing protein At4g18375 (LOC100265365), transcript variant X4, mRNA TR93399|c4_g1_i1 gi|731373550|ref|XM_0…
miR1436	TR93515|c0_g1_i1	3.5	0.00783	0	1	16	0	0	len=1596 path=[3753:0-153 3754:154-175 3755:176-176 3756:177-194 3757:195-203 3804:204-218 3803:219-299 3747:300-323 3801:324-475 3781:476-499 3797:500-506 3792:507-646 3776:647-670 3777:671-683 3778:684-707 3800:708-919 3744:920-944 3791:945-1180 3770:1181-1204 3802:1205-1416 3795:1417-1451 3790:1452-1516 3786:1517-1595] [-1, 3753, 3754, 3755, 3756, 3757, 3804, 3803, 3747, 3801, 3781, 3797, 3792…
miR1436	TR93573|c0_g2_i1	3.5	0.00783	0	1	0	0	0	len=1465 path=[3969:0-327 4009:328-511 3993:512-1230 3986:1231-1254 3987:1255-1464] [-1, 3969, 4009, 3993, 3986, 3987, -2] NA 1465 NA 1465
miR1436	TR94446|c0_g1_i4	3.5	0.00783	0	1	54	0	0	len=753 path=[7865:0-241 7866:242-265 7956:266-304 8012:305-339 8016:340-360 8015:361-378 8011:379-381 7988:382-405 8014:406-413 8010:414-421 8005:422-465 7997:466-512 7984:513-618 8018:619-621 7717:622-642 7994:643-651 7981:652-675 7964:676-689 7939:690-738 7714:739-752] [-1, 7865, 7866, 7956, 8012, 8016, 8015, 8011, 7988, 8014, 8010, 8005, 7997, 7984, 8018, 7717, 7994, 7981, 7964, 7939, 7714, -…
miR1436	TR94449|c1_g1_i1	3.5	0.00783	0	1	121	0	0	len=393 path=[371:0-392] [-1, 371, -2] NA 393 NA 393
miR1436	TR94495|c0_g1_i2	3.5	0.00783	0	1	2	0	0	len=2691 path=[5964:0-858 5965:859-882 6029:883-1263 6041:1264-1287 6043:1288-1338 6038:1339-1616 6035:1617-1637 6028:1638-1671 6021:1672-1695 6040:1696-1723 6033:1724-1747 6037:1748-1800 6042:1801-1824 6044:1825-1827 6045:1828-1828 6036:1829-1878 6030:1879-1895 6024:1896-1919 6016:1920-2376 5996:2377-2421 5997:2422-2690] [-1, 5964, 5965, 6029, 6041, 6043, 6038, 6035, 6028, 6021, 6040, 6033, 6037…
miR1436	TR94558|c0_g1_i3	3.5	0.00783	0	1	0	0	13.5	len=1800 path=[4088:0-61 4089:62-82 4111:83-342 4092:343-366 4113:367-904 4083:905-928 4110:929-1193 4115:1194-1514 4095:1515-1538 4112:1539-1600 4100:1601-1624 4101:1625-1799] [-1, 4088, 4089, 4111, 4092, 4113, 4083, 4110, 4115, 4095, 4112, 4100, 4101, -2] NA 1800 NA 1800
miR1436	TR95172|c0_g1_i2	3.5	0.00783	0	1	17	0	0	len=1609 path=[4317:0-508 4477:509-626 4454:627-694 4472:695-700 4467:701-727 4462:728-784 4451:785-832 4402:833-856 4436:857-983 4367:984-1007 4474:1008-1079 4469:1080-1126 4464:1127-1155 4434:1156-1181 4456:1182-1199 4445:1200-1239 4432:1240-1244 4455:1245-1268 4444:1269-1269 4431:1270-1293 4430:1294-1608] [-1, 4317, 4477, 4454, 4472, 4467, 4462, 4451, 4402, 4436, 4367, 4474, 4469, 4464, 4434, …
miR1436	TR95280|c5_g2_i1	3.5	0.00783	0	1	17	0	14	len=3779 path=[9626:0-48 9689:49-60 9688:61-84 9685:85-87 9681:88-111 9676:112-528 9690:529-552 9692:553-591 9679:592-609 9691:610-611 9673:612-1899 9639:1900-1923 9666:1924-1957 9686:1958-1981 9682:1982-2393 9670:2394-3516 9624:3517-3530 9625:3531-3778] [-1, 9626, 9689, 9688, 9685, 9681, 9676, 9690, 9692, 9679, 9691, 9673, 9639, 9666, 9686, 9682, 9670, 9624, 9625, -2] ATCG00430.1 | Symbols: PSBG…
miR1436	TR95442|c0_g1_i2	3.5	0.00783	0	1	29	0	0	len=1462 path=[3427:0-59 3449:60-270 3408:271-294 3443:295-376 3399:377-400 3448:401-553 3422:554-577 3454:578-662 3452:663-708 3457:709-712 3456:713-736 3455:737-752 3453:753-776 3450:777-847 3458:848-861 3418:862-871 3444:872-888 3438:889-970 3425:971-994 3426:995-1461] [-1, 3427, 3449, 3408, 3443, 3399, 3448, 3422, 3454, 3452, 3457, 3456, 3455, 3453, 3450, 3458, 3418, 3444, 3438, 3425, 3426, -…
miR1436	TR95754|c1_g1_i1	3.5	0.00783	0	1	31	0	13.5	len=1875 path=[12141:0-83 12270:84-117 12249:118-164 12223:165-246 12065:247-262 12066:263-292 12264:293-395 12013:396-417 12278:418-543 12261:544-586 12285:587-588 12275:589-635 12257:636-891 12019:892-915 12233:916-1311 12298:1312-1335 12302:1336-1340 11993:1341-1874] [-1, 12141, 12270, 12249, 12223, 12065, 12066, 12264, 12013, 12278, 12261, 12285, 12275, 12257, 12019, 12233, 12298, 12302, 1199…
miR1436	TR95815|c4_g4_i3	3.5	0.00783	0	1	0	0	15	len=267 path=[2876:0-44 2923:45-68 2935:69-109 2932:110-133 2928:134-145 2939:146-164 2896:165-188 2835:189-203 2836:204-266] [-1, 2876, 2923, 2935, 2932, 2928, 2939, 2896, 2835, 2836, -2] NA 267 NA 267
miR1436	TR95844|c0_g1_i1	3.5	0.00783	0	1	2	0	0	len=1540 path=[3313:0-58 3354:59-345 3357:346-372 3356:373-447 3353:448-501 3341:502-517 3351:518-895 3347:896-1262 3332:1263-1286 3350:1287-1331 3346:1332-1355 3345:1356-1539] [-1, 3313, 3354, 3357, 3356, 3353, 3341, 3351, 3347, 3332, 3350, 3346, 3345, -2] NA 1540 NA 1540
miR1436	TR95845|c0_g1_i2	3.5	0.00783	0	1	0	0	0	len=422 path=[4602:0-228 4655:229-421] [-1, 4602, 4655] NA 422 NA 422
miR1436	TR95924|c0_g1_i1	3.5	0.00783	0	1	5	0	0	len=473 path=[4096:0-230 4097:231-254 4799:255-263 4764:264-287 4824:288-300 4859:301-328 4850:329-332 4822:333-347 4837:348-357 4820:358-374 4790:375-384 4748:385-413 4867:414-414 4644:415-419 4575:420-438 4167:439-472] [-1, 4096, 4097, 4799, 4764, 4824, 4859, 4850, 4822, 4837, 4820, 4790, 4748, 4867, 4644, 4575, 4167, -2] NA 473 NA 473
miR1436	TR96002|c3_g1_i7	3.5	0.00783	0	1	29	0	0	len=2139 path=[10476:0-686 10573:687-780 10567:781-1012 10558:1013-1464 10492:1465-1488 10548:1489-1709 10576:1710-1710 10571:1711-1711 10566:1712-1712 @10557@!:1713-2054 10530:2055-2077 10531:2078-2138] [-1, 10476, 10573, 10567, 10558, 10492, 10548, 10576, 10571, 10566, 10557, 10530, 10531, -2] NA 2139 NA 2139
miR1436	TR96386|c2_g1_i2	3.5	0.00783	0	1	0	0	0	len=404 path=[4229:0-41 4230:42-65 5024:66-112 4983:113-136 5107:137-140 5111:141-160 5114:161-165 5116:166-168 5099:169-173 5096:174-188 5108:189-189 5112:190-190 5115:191-192 5117:193-205 5052:206-210 5030:211-229 4948:230-234 5064:235-237 5049:238-238 5027:239-239 4991:240-240 5109:241-251 5063:252-284 5048:285-292 4987:293-317 4941:318-351 4832:352-391 4282:392-403] [-1, 4229, 4230, 5024, 498…
miR1436	TR96426|c2_g1_i4	3.5	0.00783	0	1	0	0	0	len=877 path=[1907:0-238 1908:239-243 1909:244-263 1927:264-268 1926:269-288 1925:289-293 1924:294-446 1923:447-451 1920:452-535 1893:536-559 1922:560-605 1919:606-629 1906:630-876] [-1, 1907, 1908, 1909, 1927, 1926, 1925, 1924, 1923, 1920, 1893, 1922, 1919, 1906, -2] NA 877 NA 877
miR1436	TR96437|c0_g1_i1	3.5	0.00783	0	1	4	0	14.5	len=2871 path=[5771:0-1013 5772:1014-1037 5777:1038-1140 5775:1141-1164 5776:1165-2870] [-1, 5771, 5772, 5777, 5775, 5776, -2] NA 2871 NA 2871
miR1436	TR96686|c2_g1_i3	3.5	0.00783	0	1	47	0	0	len=3541 path=[14258:0-112 14259:113-136 14348:137-316 14282:317-351 14330:352-621 14276:622-645 14340:646-801 14252:802-825 14328:826-1183 14306:1184-1207 14353:1208-1256 14350:1257-1280 14346:1281-1908 14355:1909-1925 14246:1926-1932 14335:1933-1949 14354:1950-1955 14352:1956-1979 14349:1980-2019 14343:2020-2043 14322:2044-2254 14332:2255-2605 14242:2606-2629 14321:2630-3451 14222:3452-3452 142…
miR1436	TR97058|c3_g2_i5	3.5	0.00783	0	1	0	0	14.5	len=221 path=[6094:0-60 6536:61-81 6567:82-84 6507:85-108 6552:109-132 6474:133-152 6378:153-220] [-1, 6094, 6536, 6567, 6507, 6552, 6474, 6378, -2] NA 221 gi|823148396|ref|XR_001132627.1| PREDICTED: Gossypium raimondii probable plastid-lipid-associated protein 12, chloroplastic (LOC105790857), transcript variant X3, misc_RNA TR97058|c3_g2_i5 gi|823148396|ref|XR_001132627.1| 87.97 133 16 0 1 133 …
miR1436	TR97461|c0_g1_i2	3.5	0.00783	0	1	49	0	0	len=2066 path=[7525:0-837 7526:838-843 7527:844-861 7607:862-867 7603:868-1065 7597:1066-1302 7474:1303-1317 7588:1318-1561 7551:1562-1585 7578:1586-1862 7563:1863-1886 7564:1887-2065] [-1, 7525, 7526, 7527, 7607, 7603, 7597, 7474, 7588, 7551, 7578, 7563, 7564, -2] AT5G19010.1 | Symbols: MPK16 | mitogen-activated protein kinase 16 | chr5:6344789-6348212 REVERSE LENGTH=2547 TR97461|c0_g1_i2 AT5G19…
miR1436	TR97507|c1_g1_i2	3.5	0.00783	0	1	374	0	0	len=2871 path=[8333:0-1059 8334:1060-1083 8357:1084-1245 8287:1246-1269 8381:1270-1579 8356:1580-1686 8387:1687-1716 8364:1717-1758 8380:1759-1857 8375:1858-1968 8388:1969-2004 8386:2005-2196 8384:2197-2235 8379:2236-2287 8389:2288-2297 8360:2298-2541 8392:2542-2581 8378:2582-2688 8371:2689-2870] [-1, 8333, 8334, 8357, 8287, 8381, 8356, 8387, 8364, 8380, 8375, 8388, 8386, 8384, 8379, 8389, 8360, …
miR1436	TR97607|c0_g1_i2	3.5	0.00783	0	1	223	0	0	len=2278 path=[5736:0-481 5737:482-505 5821:506-904 5828:905-928 5820:929-946 5814:947-1031 5778:1032-1055 5805:1056-1136 5740:1137-1160 5813:1161-1286 5724:1287-1310 5819:1311-1419 5788:1420-1447 5812:1448-1553 5718:1554-1577 5825:1578-1708 5811:1709-1732 5802:1733-1796 5824:1797-1820 5817:1821-1869 5809:1870-1893 5830:1894-1943 5823:1944-1961 5816:1962-2095 5831:2096-2119 5832:2120-2133 5833:21…
miR1436	TR97787|c2_g4_i6	3.5	0.00783	0	1	1238	0	0	len=2288 path=[11172:0-99 11173:100-123 11277:124-200 11102:201-221 11287:222-770 11275:771-995 11299:996-1007 11258:1008-1057 11273:1058-1060 11280:1061-1084 11252:1085-1103 11268:1104-1138 11151:1139-1162 11249:1163-1651 11164:1652-1675 11165:1676-2287] [-1, 11172, 11173, 11277, 11102, 11287, 11275, 11299, 11258, 11273, 11280, 11252, 11268, 11151, 11249, 11164, 11165, -2] NA 2288 gi|720026990|r…
miR1436	TR9779|c0_g1_i1	3.5	0.00783	0	1	5	0	0	len=371 path=[746:0-158 747:159-182 748:183-370] [-1, 746, 747, 748, -2] NA 371 NA 371
miR1436	TR97846|c8_g2_i2	3.5	0.00783	0	1	0	0	14	len=7134 path=[20352:0-1082 20353:1083-1125 20414:1126-1226 20348:1227-1250 20349:1251-1255 20350:1256-1279 20412:1280-2033 20406:2034-2057 20418:2058-2407 20370:2408-2431 20411:2432-2741 20359:2742-2765 20422:2766-3071 20383:3072-3095 20417:3096-3789 20425:3790-3813 20426:3814-3840 20380:3841-3862 @20424@!:3863-5306 20375:5307-5322 @20416@!:5323-6653 20365:6654-6661 20366:6662-6662 20367:6663-66…
miR1436	TR97915|c2_g1_i1	3.5	0.00783	0	1	0	0	12	len=313 path=[737:0-108 738:109-312] [-1, 737, 738, -2] NA 313 NA 313
miR1436	TR97927|c1_g2_i1	3.5	0.00783	0	1	5	0	0	len=725 path=[6893:0-407 6894:408-463 6895:464-724] [-1, 6893, 6894, 6895, -2] NA 725 NA 725
miR1436	TR97994|c0_g2_i1	3.5	0.00783	0	1	114	0	0	len=2151 path=[12660:0-615 12661:616-639 12737:640-826 12747:827-844 12711:845-1007 12735:1008-1813 12723:1814-1814 12708:1815-1929 12586:1930-1942 12587:1943-2150] [-1, 12660, 12661, 12737, 12747, 12711, 12735, 12723, 12708, 12586, 12587, -2] NA 2151 gi|743925337|ref|XM_011008505.1| PREDICTED: Populus euphratica tetraspanin-19-like (LOC105112716), transcript variant X3, mRNA TR97994|c0_g2_i1 gi|…
miR1436	TR98062|c2_g1_i2	3.5	0.00783	0	1	168	0	14	len=1237 path=[5192:0-154 5191:155-155 5190:156-190 5188:191-226 5194:227-229 5176:230-274 5163:275-343 5125:344-360 5175:361-393 5162:394-417 5146:418-474 5057:475-498 5123:499-504 5174:505-528 5161:529-537 5145:538-561 5173:562-579 5160:580-603 5185:604-645 5182:646-669 5195:670-713 5143:714-762 5181:763-834 5157:835-868 5196:869-900 5117:901-935 5030:936-1236] [-1, 5192, 5191, 5190, 5188, 5194…
miR1436	TR98158|c1_g2_i5	3.5	0.00783	0	1	1	0	0	len=642 path=[13593:0-42 13594:43-64 13595:65-73 13596:74-83 13597:84-109 14066:110-182 14142:183-192 14158:193-222 14154:223-252 14149:253-276 14166:277-277 14118:278-307 14050:308-360 14004:361-399 14147:400-424 14139:425-427 14129:428-451 14113:452-460 14146:461-474 14138:475-480 14111:481-513 14170:514-528 14175:529-535 14081:536-552 14036:553-570 14171:571-571 13921:572-577 13547:578-601 135…
miR1436	TR98287|c0_g1_i1	3.5	0.00783	0	1	7	0	0	len=682 path=[1420:0-300 1421:301-324 1423:325-543 1418:544-567 1419:568-681] [-1, 1420, 1421, 1423, 1418, 1419, -2] NA 682 NA 682
miR1436	TR98317|c0_g12_i1	3.5	0.00783	0	1	1	0	15	len=282 path=[9517:0-86 9750:87-108 9726:109-117 9694:118-198 9474:199-201 9475:202-216 9476:217-233 9477:234-281] [-1, 9517, 9750, 9726, 9694, 9474, 9475, 9476, 9477, -2] NA 282 NA 282
miR1436	TR98354|c0_g1_i1	3.5	0.00783	0	1	0	0	15	len=1030 path=[3126:0-60 3156:61-153 3181:154-169 3174:170-197 3164:198-221 3153:222-270 3098:271-294 3173:295-326 3163:327-350 3185:351-361 3180:362-396 3172:397-440 3151:441-511 3184:512-516 3178:517-540 3171:541-623 3186:624-624 3103:625-647 3169:648-658 3160:659-723 3183:724-747 3187:748-760 3158:761-816 3176:817-828 3166:829-852 3157:853-911 3070:912-939 3071:940-1029] [-1, 3126, 3156, 3181,…
miR1436	TR98704|c0_g1_i1	3.5	0.00783	0	1	2	0	0	len=1263 path=[4615:0-841 4616:842-865 4720:866-1049 4727:1050-1073 4730:1074-1075 4731:1076-1078 4653:1079-1099 4724:1100-1102 4719:1103-1210 4728:1211-1223 4685:1224-1262] [-1, 4615, 4616, 4720, 4727, 4730, 4731, 4653, 4724, 4719, 4728, 4685, -2] NA 1263 NA 1263
miR1436	TR98930|c0_g1_i6	3.5	0.00783	0	1	102	0	14.5	len=1815 path=[13237:0-77 13400:78-78 13438:79-417 13468:418-432 13389:433-570 13480:571-579 13417:580-759 13460:760-786 13433:787-870 13481:871-873 13489:874-924 13498:925-930 13501:931-978 13473:979-992 13410:993-1056 13459:1057-1095 13379:1096-1185 13031:1186-1197 13032:1198-1209 13033:1210-1214 13034:1215-1814] [-1, 13237, 13400, 13438, 13468, 13389, 13480, 13417, 13460, 13433, 13481, 13489, …
miR1436	TR98974|c0_g3_i2	3.5	0.00783	0	1	28	0	0	len=304 path=[5515:0-119 5641:120-201 5221:202-202 5222:203-205 5223:206-303] [-1, 5515, 5641, 5221, 5222, 5223, -2] NA 304 NA 304
miR1436	TR99008|c4_g2_i4	3.5	0.00783	0	1	60	0	0	len=4335 path=[29421:0-221 30246:222-228 30286:229-240 30274:241-299 30264:300-310 30308:311-311 30321:312-336 30056:337-497 29972:498-513 29973:514-545 30214:546-676 30047:677-836 29727:837-860 29728:861-866 30261:867-879 30240:880-1015 30314:1016-1016 30239:1017-1104 30325:1105-1105 30330:1106-1152 30335:1153-1157 30207:1158-1207 30282:1208-1229 30254:1230-1322 30326:1323-1335 30331:1336-1337 3…
miR1436	TR99852|c6_g1_i1	3.5	0.00783	0	1	0	0	14.5	len=1235 path=[2425:0-1234] [-1, 2425, -2] NA 1235 NA 1235
MIR1507d	TR102782|c4_g3_i15	2	0.000275	0	1	0	0	15.5	len=766 path=[13735:0-96 14628:97-132 14479:133-170 15003:171-171 14964:172-177 14908:178-201 15001:202-231 14963:232-287 14907:288-307 15130:308-314 14166:315-351 14599:352-456 15000:457-495 14962:496-535 14905:536-577 15152:578-590 15170:591-638 14596:639-765] [-1, 13735, 14628, 14479, 15003, 14964, 14908, 15001, 14963, 14907, 15130, 14166, 14599, 15000, 14962, 14905, 15152, 15170, 14596] NA 76…
MIR1507d	TR101422|c6_g1_i5	2.5	0.000748	0	1	242	0	0	len=4498 path=[19966:0-318 20510:319-385 20703:386-412 20679:413-470 20658:471-514 20722:515-538 20738:539-542 20620:543-616 20656:617-634 20425:635-855 20618:856-860 20566:861-884 20498:885-919 20616:920-991 20655:992-1204 20496:1205-1290 20725:1291-1316 20031:1317-1342 20495:1343-1499 20726:1500-1523 20739:1524-1543 20562:1544-1687 20493:1688-1689 20654:1690-2007 20614:2008-2072 20560:2073-2086…
MIR1507d	TR88290|c0_g2_i1	2.5	0.000748	0	1	0	0	15	len=331 path=[1338:0-167 1339:168-176 1340:177-200 1341:201-330] [-1, 1338, 1339, 1340, 1341, -2] NA 331 NA 331
MIR1507d	TR102999|c1_g1_i2	3	0.00192	0	1	337	0	0	len=5930 path=[18124:0-178 18429:179-317 18478:318-368 18390:369-422 18427:423-452 17813:453-487 18389:488-620 17999:621-655 18426:656-739 18288:740-822 18388:823-826 18341:827-850 18286:851-980 17822:981-1004 18425:1005-1046 18387:1047-1070 18480:1071-1084 18423:1085-1109 18386:1110-1133 18447:1134-1157 18470:1158-1183 18283:1184-1208 18461:1209-1238 18420:1239-1271 18384:1272-1313 18476:1314-13…
MIR1507d	TR45337|c0_g2_i1	3	0.00192	0	1	0	0	0	len=251 path=[645:0-102 669:103-146 667:147-160 665:161-210 659:211-250] [-1, 645, 669, 667, 665, 659, -2] NA 251 NA 251
MIR1507d	TR50188|c2_g1_i1	3	0.00192	0	1	1	0	0	len=417 path=[789:0-416] [-1, 789, -2] NA 417 NA 417
MIR1507d	TR92130|c0_g1_i2	3	0.00192	0	1	0	0	11	len=748 path=[2387:0-83 2461:84-151 2454:152-177 2447:178-262 2459:263-285 2452:286-309 2464:310-316 2458:317-340 2466:341-366 2463:367-390 2467:391-419 2449:420-446 2465:447-462 2462:463-486 2455:487-507 2441:508-553 2423:554-747] [-1, 2387, 2461, 2454, 2447, 2459, 2452, 2464, 2458, 2466, 2463, 2467, 2449, 2465, 2462, 2455, 2441, 2423, -2] NA 748 gi|147839747|emb|AM486533.2| Vitis vinifera conti…
MIR1507d	TR100618|c6_g4_i1	3.5	0.00467	0	1	8	0	0	len=591 path=[3148:0-69 3184:70-81 3183:82-105 3182:106-121 3181:122-194 3178:195-218 3141:219-590] [-1, 3148, 3184, 3183, 3182, 3181, 3178, 3141, -2] NA 591 NA 591
MIR1507d	TR100991|c1_g2_i4	3.5	0.00467	0	1	2	0	16	len=3242 path=[16279:0-486 16280:487-534 17062:535-612 16710:613-636 17143:637-695 16961:696-719 17046:720-858 16582:859-882 17204:883-966 16958:967-1005 17028:1006-1084 16852:1085-1108 16853:1109-1113 16854:1114-1137 17103:1138-1481 16512:1482-1505 17176:1506-1608 17472:1609-1609 16988:1610-1621 17169:1622-1646 17082:1647-1670 17268:1671-1692 17474:1693-1693 17076:1694-1785 16209:1786-1809 16968…
MIR1507d	TR101743|c8_g1_i9	3.5	0.00467	0	1	0	0	0	len=1218 path=[13406:0-254 14494:255-274 14391:275-286 14633:287-288 14565:289-300 14467:301-316 14621:317-325 14735:326-326 14702:327-340 14663:341-378 14536:379-392 14436:393-402 14326:403-606 13979:607-630 14805:631-668 14778:669-698 14896:699-706 14919:707-719 14937:720-730 14953:731-735 14511:736-743 14414:744-759 14681:760-761 14643:762-797 14591:798-821 14507:822-889 14900:890-906 13524:90…
MIR1507d	TR102089|c2_g4_i1	3.5	0.00467	0	1	62	0	0	len=1297 path=[31111:0-121 31112:122-147 31113:148-1296] [-1, 31111, 31112, 31113, -2] NA 1297 gi|566213835|ref|XM_002324869.2| Populus trichocarpa hypothetical protein (POPTR_0018s02370g) mRNA, complete cds TR102089|c2_g4_i1 gi|566213835|ref|XM_002324869.2| 80.92 786 150 0 255 1040 346 1131 9.00E-98 369 1297
MIR1507d	TR103097|c13_g1_i6	3.5	0.00467	0	1	2	0	0	len=1700 path=[32010:0-222 32011:223-223 32012:224-279 32908:280-305 33100:306-336 33048:337-337 32984:338-393 33270:394-419 33095:420-450 33042:451-451 32889:452-1128 32975:1129-1144 33091:1145-1151 33181:1152-1168 33158:1169-1213 33281:1214-1214 33087:1215-1220 33034:1221-1238 33308:1239-1244 33334:1245-1263 32765:1264-1348 31772:1349-1372 31773:1373-1699] [-1, 32010, 32011, 32012, 32908, 33100…
MIR1507d	TR105634|c0_g1_i1	3.5	0.00467	0	1	0	0	0	len=720 path=[1395:0-719] [-1, 1395, -2] NA 720 NA 720
MIR1507d	TR11871|c0_g1_i1	3.5	0.00467	0	1	2	0	0	len=450 path=[904:0-222 905:223-246 906:247-449] [-1, 904, 905, 906, -2] NA 450 NA 450
MIR1507d	TR149713|c0_g1_i1	3.5	0.00467	0	1	0	0	0	len=278 path=[256:0-277] [-1, 256, -2] NA 278 NA 278
MIR1507d	TR171060|c0_g1_i1	3.5	0.00467	0	1	0	0	14	len=226 path=[407:0-225] [-1, 407, -2] NA 226 NA 226
MIR1507d	TR34806|c0_g1_i1	3.5	0.00467	0	1	0	0	0	len=239 path=[458:0-50 459:51-74 460:75-238] [-1, 458, 459, 460, -2] NA 239 NA 239
MIR1507d	TR35094|c0_g1_i1	3.5	0.00467	0	1	0	0	0	len=608 path=[1196:0-230 1197:231-254 1198:255-607] [-1, 1196, 1197, 1198, -2] NA 608 NA 608
MIR1507d	TR601|c0_g1_i1	3.5	0.00467	0	1	3	0	0	len=1098 path=[1076:0-1097] [-1, 1076, -2] NA 1098 NA 1098
MIR1507d	TR62737|c1_g1_i1	3.5	0.00467	0	1	0	0	0	len=190 path=[409:0-66 410:67-90 411:91-106 412:107-130 413:131-189] [-1, 409, 410, 411, 412, 413, -2] NA 190 NA 190
MIR1507d	TR64998|c0_g3_i1	3.5	0.00467	0	1	0	0	0	len=200 path=[718:0-170 719:171-175 720:176-199] [-1, 718, 719, 720, -2] NA 200 NA 200
MIR1507d	TR68323|c0_g1_i1	3.5	0.00467	0	1	3	0	0	len=3413 path=[6977:0-990 6991:991-1098 @6993@!:1099-1557 6975:1558-1574 6990:1575-3136 6988:3137-3160 6989:3161-3412] [-1, 6977, 6991, 6993, 6975, 6990, 6988, 6989, -2] AT5G04360.1 | Symbols: ATPU1, ATLDA, PU1, LDA | limit dextrinase | chr5:1221566-1228678 FORWARD LENGTH=3037 TR68323|c0_g1_i1 AT5G04360.1 81.58 342 63 0 902 1243 2447 2106 3.00E-43 178 3413 gi|731412360|ref|XM_010660031.1| PREDICT…
MIR1507d	TR71191|c0_g1_i2	3.5	0.00467	0	1	14	0	0	len=1517 path=[3133:0-44 3134:45-45 3135:46-46 3157:47-341 3128:342-358 @3158@!:359-499 3155:500-1187 3148:1188-1476 3131:1477-1477 3132:1478-1516] [-1, 3133, 3134, 3135, 3157, 3128, 3158, 3155, 3148, 3131, 3132, -2] NA 1517 NA 1517
MIR1507d	TR72150|c0_g1_i1	3.5	0.00467	0	1	3	0	0	len=1191 path=[2547:0-126 2548:127-150 2557:151-218 2545:219-242 2559:243-816 2551:817-832 2556:833-1146 2543:1147-1190] [-1, 2547, 2548, 2557, 2545, 2559, 2551, 2556, 2543, -2] NA 1191 NA 1191
MIR1507d	TR73940|c0_g1_i2	3.5	0.00467	0	1	0	0	0	len=1179 path=[2786:0-188 2787:189-233 2825:234-605 2796:606-629 2821:630-722 2824:723-848 2806:849-872 2828:873-925 2827:926-966 2823:967-979 2819:980-1003 2811:1004-1178] [-1, 2786, 2787, 2825, 2796, 2821, 2824, 2806, 2828, 2827, 2823, 2819, 2811, -2] NA 1179 NA 1179
MIR1507d	TR75273|c0_g2_i1	3.5	0.00467	0	1	53	0	0	len=635 path=[2693:0-576 2694:577-606 2695:607-634] [-1, 2693, 2694, 2695, -2] NA 635 gi|590689529|ref|XM_007043192.1| Theobroma cacao C-terminal (TCM_007701) mRNA, complete cds TR75273|c0_g2_i1 gi|590689529|ref|XM_007043192.1| 85.95 242 32 2 257 497 160 400 1.00E-45 194 635
MIR1507d	TR77253|c0_g2_i3	3.5	0.00467	0	1	1	0	0	len=330 path=[1437:0-109 1438:110-133 1439:134-148 1440:149-169 1457:170-274 1452:275-329] [-1, 1437, 1438, 1439, 1440, 1457, 1452, -2] NA 330 NA 330
MIR1507d	TR78540|c0_g1_i1	3.5	0.00467	0	1	0	0	0	len=543 path=[1247:0-94 1248:95-118 1249:119-145 1250:146-169 1259:170-342 1258:343-374 1256:375-390 1253:391-416 1242:417-542] [-1, 1247, 1248, 1249, 1250, 1259, 1258, 1256, 1253, 1242, -2] NA 543 NA 543
MIR1507d	TR8300|c0_g1_i1	3.5	0.00467	0	1	0	0	0	len=452 path=[859:0-451] [-1, 859, -2] NA 452 NA 452
MIR1507d	TR84567|c0_g1_i1	3.5	0.00467	0	1	0	0	16	len=3769 path=[8027:0-428 8028:429-452 8038:453-1429 8018:1430-1453 8044:1454-2051 8037:2052-2990 8046:2991-3037 8045:3038-3061 8043:3062-3070 8025:3071-3094 8039:3095-3598 8016:3599-3768] [-1, 8027, 8028, 8038, 8018, 8044, 8037, 8046, 8045, 8043, 8025, 8039, 8016, -2] NA 3769 NA 3769
MIR1507d	TR85102|c1_g1_i2	3.5	0.00467	0	1	513	0	0	len=548 path=[1921:0-85 2115:86-128 2156:129-196 2167:197-203 2162:204-215 2168:216-241 2161:242-265 2157:266-271 2153:272-280 2079:281-417 2035:418-547] [-1, 1921, 2115, 2156, 2167, 2162, 2168, 2161, 2157, 2153, 2079, 2035, -2] NA 548 gi|94962326|gb|DQ487111.1| Panax ginseng dehydrin 6 (Dhn6) mRNA, partial cds TR85102|c1_g1_i2 gi|94962326|gb|DQ487111.1| 95.99 474 16 1 9 479 84 557 0 785 548
MIR1507d	TR86749|c1_g1_i1	3.5	0.00467	0	1	274	0	0	len=1544 path=[4964:0-162 4981:163-329 4985:330-357 4969:358-502 4989:503-507 4987:508-519 4982:520-526 4979:527-647 4988:648-658 4990:659-674 4992:675-675 4971:676-720 4965:721-741 4945:742-786 4864:787-1543] [4964, 4981, 4985, 4969, 4989, 4987, 4982, 4979, 4988, 4990, 4992, 4971, 4965, 4945, 4864, -2] AT5G62460.1 | Symbols: | RING/FYVE/PHD zinc finger superfamily protein | chr5:25074883-2507729…
MIR1507d	TR87755|c0_g1_i2	3.5	0.00467	0	1	0	0	0	len=541 path=[2480:0-117 2525:118-290 2527:291-314 2529:315-318 2512:319-335 2513:336-540] [-1, 2480, 2525, 2527, 2529, 2512, 2513, -2] NA 541 NA 541
MIR1507d	TR95406|c2_g4_i6	3.5	0.00467	0	1	0	0	0	len=1521 path=[7472:0-1020 7846:1021-1241 7835:1242-1366 7870:1367-1390 7874:1391-1397 7876:1398-1421 7877:1422-1438 7878:1439-1439 7778:1440-1458 7685:1459-1469 7686:1470-1520] [-1, 7472, 7846, 7835, 7870, 7874, 7876, 7877, 7878, 7778, 7685, 7686, -2] NA 1521 gi|731400374|ref|XM_002274622.2| PREDICTED: Vitis vinifera peptide chain release factor PrfB3, chloroplastic (LOC100267609), transcript va…
MIR1507d	TR97637|c0_g5_i1	3.5	0.00467	0	1	0	0	0	len=175 path=[5879:0-87 5880:88-101 5881:102-110 5882:111-118 5883:119-174] [-1, 5879, 5880, 5881, 5882, 5883, -2] NA 175 NA 175
MIR1507d	TR99325|c0_g1_i3	3.5	0.00467	0	1	40	0	0	len=1758 path=[4800:0-169 4835:170-595 4858:596-619 4860:620-629 4821:630-639 4855:640-662 4852:663-704 4833:705-728 4844:729-749 4747:750-773 4832:774-855 4695:856-896 4854:897-1005 4851:1006-1044 4857:1045-1055 4856:1056-1079 4853:1080-1116 4839:1117-1193 4828:1194-1232 4813:1233-1256 4849:1257-1259 4827:1260-1283 4838:1284-1344 4859:1345-1368 4861:1369-1375 4824:1376-1436 4810:1437-1529 4792:1…
MIR1507d	TR99887|c0_g1_i1	3.5	0.00467	0	1	3	0	0	len=386 path=[809:0-52 810:53-76 816:77-129 807:130-145 808:146-385] [-1, 809, 810, 816, 807, 808, -2] NA 386 NA 386
miR1509a	TR101667|c12_g6_i7	2.5	0.000994	1292	0	1580	0.8177	0	len=947 path=[14754:0-73 15923:74-112 16012:113-129 15972:130-146 15916:147-150 16312:151-151 15947:152-177 15890:178-201 15796:202-335 15556:336-381 15885:382-408 15791:409-432 15687:433-480 15940:481-504 16221:505-552 15872:553-592 15532:593-622 15929:623-670 15862:671-735 15766:736-781 16228:782-799 15512:800-830 14854:831-946] [-1, 14754, 15923, 16012, 15972, 15916, 16312, 15947, 15890, 15796…
miR1509a	TR12009|c0_g2_i1	2.5	0.000994	1292	0	1302	0.9923	0	len=228 path=[496:0-118 497:119-147 498:148-170 499:171-227] [-1, 496, 497, 498, 499, -2] NA 228 NA 228
miR1509a	TR101427|c8_g4_i1	3	0.00237	648	0	669	0.9686	13	len=437 path=[13587:0-220 15535:221-244 15505:245-318 15463:319-322 15643:323-335 15524:336-346 15485:347-349 15433:350-350 15340:351-374 15237:375-375 15119:376-401 14820:402-436] [-1, 13587, 15535, 15505, 15463, 15643, 15524, 15485, 15433, 15340, 15237, 15119, 14820, -2] NA 437 NA 437
miR1509a	TR102165|c2_g3_i3	3.5	0.00539	216	0	224	0.9643	0	len=377 path=[15451:0-62 15452:63-64 16137:65-85 16229:86-143 16300:144-147 16406:148-186 16374:187-208 16335:209-253 16107:254-259 16334:260-283 16277:284-297 16197:298-300 16091:301-321 15981:322-346 15478:347-376] [-1, 15451, 15452, 16137, 16229, 16300, 16406, 16374, 16335, 16107, 16334, 16277, 16197, 16091, 15981, 15478, -2] NA 377 gi|156602593|gb|EF594254.1| Eleutherococcus senticosus clone …
miR1509a	TR103058|c3_g1_i3	3.5	0.00539	216	0	220	0.9818	0	len=359 path=[6982:0-66 7521:67-82 7641:83-148 7559:149-172 7619:173-198 7558:199-214 7444:215-222 7670:223-238 7656:239-249 7639:250-341 7441:342-358] [-1, 6982, 7521, 7641, 7559, 7619, 7558, 7444, 7670, 7656, 7639, 7441] NA 359 NA 359
miR1509a	TR98014|c0_g2_i1	3.5	0.00539	205	0	209	0.9809	0	len=379 path=[6554:0-69 6666:70-101 6664:102-107 6660:108-131 6650:132-163 6635:164-187 6616:188-239 6511:240-263 6649:264-284 6634:285-338 6443:339-378] [-1, 6554, 6666, 6664, 6660, 6650, 6635, 6616, 6511, 6649, 6634, 6443, -2] NA 379 NA 379
miR1509a	TR88598|c0_g2_i6	3	0.00237	124	4.01e-254	406	0.3054	13	len=825 path=[2815:0-124 2816:125-148 3311:149-157 3291:158-181 3257:182-184 3310:185-200 3288:201-215 3255:216-233 3435:234-253 3415:254-255 3421:256-286 3214:287-310 3361:311-317 3343:318-343 3305:344-362 3282:363-371 3248:372-418 3211:419-449 3413:450-454 3420:455-456 3350:457-461 3327:462-480 3260:481-506 3312:507-525 3227:526-582 3094:583-699 2914:700-723 2915:724-824] [-1, 2815, 2816, 3311,…
miR1509a	TR96043|c0_g1_i2	3	0.00237	122	0	123	0.9919	13	len=887 path=[3202:0-34 3348:35-53 3344:54-77 3329:78-177 3337:178-206 3343:207-255 3328:256-279 3347:280-311 3342:312-363 3334:364-378 3316:379-402 3351:403-429 3350:430-471 3346:472-480 3323:481-502 3345:503-506 3338:507-530 3330:531-654 3251:655-683 3305:684-862 3254:863-886] [-1, 3202, 3348, 3344, 3329, 3337, 3343, 3328, 3347, 3342, 3334, 3316, 3351, 3350, 3346, 3323, 3345, 3338, 3330, 3251, …
miR1509a	TR90574|c0_g2_i5	3	0.00237	115	4.27e-287	267	0.4307	13	len=1490 path=[7076:0-42 7077:43-66 7078:67-68 7079:69-92 7118:93-282 7073:283-306 7123:307-319 7121:320-468 7126:469-478 7052:479-492 7122:493-501 7120:502-945 7115:946-1092 7025:1093-1114 7103:1115-1305 7070:1306-1329 7071:1330-1489] [-1, 7076, 7077, 7078, 7079, 7118, 7073, 7123, 7121, 7126, 7052, 7122, 7120, 7115, 7025, 7103, 7070, 7071, -2] NA 1490 NA 1490
miR1509a	TR31439|c0_g1_i1	2.5	0.000994	0	1	0	0	12	len=558 path=[536:0-557] [-1, 536, -2] NA 558 NA 558
miR1509a	TR98787|c0_g6_i4	3	0.00237	0	1	1	0	0	len=1702 path=[15043:0-114 16004:115-142 15941:143-152 16036:153-174 16087:175-189 16114:190-220 16101:221-223 16149:224-227 16227:228-246 16137:247-253 16129:254-266 16166:267-270 16186:271-273 16075:274-294 16050:295-395 16167:396-451 16179:452-467 15818:468-483 14649:484-1701] [-1, 15043, 16004, 15941, 16036, 16087, 16114, 16101, 16149, 16227, 16137, 16129, 16166, 16186, 16075, 16050, 16167, 1…
miR1509a	TR100566|c1_g1_i4	3.5	0.00539	0	1	8	0	12	len=3674 path=[11282:0-450 11527:451-473 11518:474-533 11467:534-540 11502:541-557 11484:558-558 11463:559-696 11531:697-710 11522:711-767 11497:768-781 11512:782-851 11530:852-915 11496:916-1082 11537:1083-1099 11539:1100-1130 11536:1131-1145 11456:1146-1236 11534:1237-1255 11533:1256-1262 11528:1263-1288 11508:1289-1296 11520:1297-1370 11538:1371-1390 11453:1391-1506 11540:1507-1550 11474:1551-…
miR1509a	TR102107|c4_g1_i2	3.5	0.00539	0	1	0	0	0	len=827 path=[10307:0-47 10685:48-61 10503:62-303 9793:304-327 10425:328-491 10149:492-515 10150:516-826] [-1, 10307, 10685, 10503, 9793, 10425, 10149, 10150, -2] NA 827 NA 827
miR1509a	TR102670|c3_g3_i2	3.5	0.00539	0	1	7	0	15	len=3314 path=[16486:0-235 16487:236-296 16912:297-391 16715:392-415 16869:416-498 16504:499-522 16975:523-548 16961:549-572 16939:573-589 16495:590-621 16863:622-776 16422:777-800 16904:801-911 16662:912-935 16861:936-950 16902:951-974 16958:975-1024 16858:1025-1048 16934:1049-1084 16980:1085-1108 16995:1109-1120 16955:1121-1150 16986:1151-1181 16969:1182-1196 16893:1197-1220 16952:1221-1225 169…
miR1509a	TR121257|c0_g1_i1	3.5	0.00539	0	1	0	0	15.5	len=707 path=[685:0-706] [-1, 685, -2] NA 707 NA 707
miR1509a	TR147307|c0_g1_i1	3.5	0.00539	0	1	0	0	13.5	len=649 path=[627:0-648] [-1, 627, -2] NA 649 NA 649
miR1509a	TR163623|c0_g1_i1	3.5	0.00539	0	1	0	0	0	len=235 path=[213:0-234] [-1, 213, -2] NA 235 NA 235
miR1509a	TR49193|c0_g1_i2	3.5	0.00539	0	1	0	0	13.5	len=507 path=[1373:0-83 1375:84-404 1369:405-408 1370:409-506] [-1, 1373, 1375, 1369, 1370, -2] NA 507 NA 507
miR1509a	TR49644|c0_g1_i2	3.5	0.00539	0	1	0	0	0	len=1269 path=[2586:0-508 2597:509-610 2596:611-1198 2594:1199-1222 2595:1223-1268] [-1, 2586, 2597, 2596, 2594, 2595, -2] NA 1269 NA 1269
miR1509a	TR55005|c0_g1_i2	3.5	0.00539	0	1	0	0	0	len=643 path=[1393:0-28 1394:29-34 1395:35-40 1396:41-46 1399:47-329 1387:330-642] [-1, 1393, 1394, 1395, 1396, 1399, 1387, -2] NA 643 NA 643
miR1509a	TR72084|c0_g1_i1	3.5	0.00539	0	1	2	0	11	len=509 path=[1131:0-107 1132:108-131 1146:132-326 1145:327-348 1143:349-386 1140:387-409 1137:410-410 1138:411-508] [-1, 1131, 1132, 1146, 1145, 1143, 1140, 1137, 1138, -2] NA 509 NA 509
miR1509a	TR88527|c1_g1_i1	3.5	0.00539	0	1	1	0	0	len=678 path=[1360:0-638 1361:639-662 1362:663-677] [-1, 1360, 1361, 1362, -2] NA 678 NA 678
miR1509a	TR95090|c1_g1_i3	3.5	0.00539	0	1	46	0	12.5	len=1280 path=[6807:0-289 6808:290-290 6809:291-310 6940:311-476 6841:477-500 6931:501-576 6955:577-583 6954:584-604 6952:605-633 6943:634-657 6935:658-692 6925:693-716 6911:717-978 6889:979-1002 6890:1003-1279] [-1, 6807, 6808, 6809, 6940, 6841, 6931, 6955, 6954, 6952, 6943, 6935, 6925, 6911, 6889, 6890, -2] NA 1280 NA 1280
miR1509a	TR95977|c0_g1_i1	3.5	0.00539	0	1	12	0	11	len=3008 path=[6829:0-172 6830:173-188 6858:189-260 6856:261-284 6850:285-522 6798:523-546 6855:547-1242 6807:1243-1266 6849:1267-2135 6833:2136-2159 6854:2160-2449 6827:2450-2473 6848:2474-2581 6841:2582-2605 6853:2606-2801 6814:2802-2825 6847:2826-2836 6857:2837-2860 6852:2861-2891 6846:2892-2915 6820:2916-2943 6821:2944-2952 6822:2953-3007] [-1, 6829, 6830, 6858, 6856, 6850, 6798, 6855, 6807, …
miR1509a	TR97598|c3_g4_i7	3.5	0.00539	0	1	87	0	0	len=840 path=[12856:0-48 12850:49-49 12840:50-68 12827:69-118 12763:119-240 12871:241-275 12825:276-536 12879:537-551 12712:552-609 12753:610-654 12503:655-678 12785:679-765 12382:766-839] [-1, 12856, 12850, 12840, 12827, 12763, 12871, 12825, 12879, 12712, 12753, 12503, 12785, 12382, -2] NA 840 NA 840
miR1509a	TR98941|c4_g1_i2	3.5	0.00539	0	1	1	0	0	len=1542 path=[3674:0-354 3675:355-378 3693:379-764 3692:765-841 3666:842-865 3690:866-923 3686:924-947 3687:948-954 3689:955-1127 3680:1128-1151 3681:1152-1541] [-1, 3674, 3675, 3693, 3692, 3666, 3690, 3686, 3687, 3689, 3680, 3681, -2] NA 1542 gi|697124403|ref|XM_009617900.1| PREDICTED: Nicotiana tomentosiformis mitochondrial import inner membrane translocase subunit TIM44-2 (LOC104108778), tran…
MIR1511a	TR103040|c4_g8_i1	3.5	0.00215	6	0.00071	79	0.0759	0	len=218 path=[12881:0-37 14571:38-48 14426:49-59 14247:60-83 14559:84-99 14412:100-123 14230:124-124 12830:125-217] [-1, 12881, 14571, 14426, 14247, 14559, 14412, 14230, 12830, -2] NA 218 gi|255584421|ref|XM_002532897.1| Ricinus communis conserved hypothetical protein, mRNA TR103040|c4_g8_i1 gi|255584421|ref|XM_002532897.1| 85.79 197 28 0 22 218 1489 1685 3.00E-38 168 218
MIR1511a	TR94100|c1_g1_i1	3.5	0.00215	1	0.00512	21	0.0476	15	len=4108 path=[8501:0-141 8502:142-162 8517:163-331 8480:332-349 8522:350-404 8513:405-428 8520:429-742 8493:743-759 8521:760-999 8518:1000-1017 8515:1018-1081 8511:1082-1105 8475:1106-4107] [-1, 8501, 8502, 8517, 8480, 8522, 8513, 8520, 8493, 8521, 8518, 8515, 8511, 8475, -2] AT1G62400.1 | Symbols: HT1 | Protein kinase superfamily protein | chr1:23090243-23091589 FORWARD LENGTH=1098 TR94100|c1_g…
MIR1511a	TR102568|c10_g5_i1	3	0.000784	0	1	0	0	0	len=217 path=[9451:0-216] [-1, 9451, -2] NA 217 NA 217
MIR1511a	TR103012|c20_g17_i1	3	0.000784	0	1	0	0	0	len=230 path=[13822:0-85 17523:86-89 17169:90-102 17353:103-107 17493:108-113 17708:114-126 17662:127-137 17585:138-161 17443:162-164 17257:165-184 17025:185-205 13257:206-229] [-1, 13822, 17523, 17169, 17353, 17493, 17708, 17662, 17585, 17443, 17257, 17025, 13257, -2] NA 230 NA 230
MIR1511a	TR126723|c0_g1_i1	3	0.000784	0	1	0	0	0	len=299 path=[277:0-298] [-1, 277, -2] NA 299 gi|211585052|emb|AM920431.1| Penicillium chrysogenum Wisconsin 54-1255 complete genome, contig Pc00c16 TR126723|c0_g1_i1 gi|211585052|emb|AM920431.1| 91.64 299 22 2 1 299 1386490 1386195 5.00E-102 381 299
MIR1511a	TR157718|c0_g1_i1	3	0.000784	0	1	0	0	0	len=325 path=[605:0-324] [-1, 605, -2] NA 325 NA 325
MIR1511a	TR95681|c0_g2_i2	3	0.000784	0	1	48	0	12	len=3183 path=[13250:0-1154 13251:1155-1168 13311:1169-1396 13323:1397-1423 13300:1424-1447 13318:1448-1497 13286:1498-2363 13156:2364-2395 13327:2396-2623 13326:2624-2760 13322:2761-2815 13316:2816-2833 13307:2834-2851 13161:2852-2857 13162:2858-2863 13163:2864-2872 13320:2873-2977 13329:2978-2999 13330:3000-3013 13301:3014-3034 13290:3035-3064 13275:3065-3166 13198:3167-3170 13199:3171-3174 132…
MIR1511a	TR98928|c9_g3_i1	3	0.000784	0	1	0	0	0	len=203 path=[7646:0-150 7647:151-156 7648:157-177 7649:178-202] [-1, 7646, 7647, 7648, 7649, -2] NA 203 NA 203
MIR1511a	TR102388|c2_g8_i18	3.5	0.00215	0	1	102	0	0	len=665 path=[31987:0-51 31988:52-54 31989:55-60 31990:61-84 32383:85-113 32285:114-114 32448:115-117 32371:118-141 32565:142-169 32550:170-193 32528:194-232 32238:233-310 32583:311-311 32578:312-313 32569:314-327 32558:328-337 32542:338-350 32516:351-354 32474:355-378 32405:379-379 32318:380-403 32203:404-455 31735:456-479 32568:480-528 32557:529-539 32598:540-548 32607:549-558 32612:559-563 326…
MIR1511a	TR102449|c1_g6_i4	3.5	0.00215	0	1	35	0	0	len=3605 path=[23297:0-153 23298:154-167 23299:168-176 23300:177-199 23568:200-208 23514:209-209 23456:210-429 23142:430-453 23560:454-508 23274:509-532 23506:533-669 23653:670-693 23665:694-724 23548:725-748 23620:749-751 23608:752-775 23588:776-790 23541:791-814 23491:815-864 23586:865-883 23630:884-924 23619:925-948 23606:949-962 23658:963-963 23485:964-986 23537:987-987 23425:988-997 23484:99…
MIR1511a	TR102533|c0_g2_i8	3.5	0.00215	0	1	0	0	14.5	len=1989 path=[11386:0-48 11387:49-52 11388:53-76 11563:77-129 11742:130-141 11755:142-142 11763:143-166 11770:167-168 11638:169-227 11730:228-240 11743:241-259 11496:260-291 11555:292-309 11657:310-353 11636:354-381 11601:382-492 11732:493-516 11748:517-525 11544:526-584 11655:585-645 11596:646-669 11735:670-692 11595:693-746 10982:747-773 10983:774-804 11539:805-878 11004:879-879 11476:880-959 …
MIR1511a	TR102778|c2_g3_i1	3.5	0.00215	0	1	0	0	0	len=1996 path=[28177:0-61 29101:62-258 28167:259-277 29059:278-399 29176:400-423 29193:424-424 29127:425-441 29097:442-483 28971:484-501 28874:502-1522 28126:1523-1533 28127:1534-1554 28965:1555-1654 29202:1655-1655 29210:1656-1656 29151:1657-1670 29065:1671-1694 29001:1695-1697 29103:1698-1732 29062:1733-1733 29146:1734-1739 29130:1740-1744 29061:1745-1792 28792:1793-1798 28995:1799-1816 28902:1…
MIR1511a	TR106199|c0_g1_i1	3.5	0.00215	0	1	0	0	0	len=311 path=[577:0-310] [-1, 577, -2] NA 311 NA 311
MIR1511a	TR113725|c0_g1_i1	3.5	0.00215	0	1	2	0	0	len=462 path=[440:0-461] [-1, 440, -2] NA 462 NA 462
MIR1511a	TR15970|c0_g2_i1	3.5	0.00215	0	1	0	0	0	len=271 path=[554:0-179 555:180-206 556:207-270] [-1, 554, 555, 556, -2] NA 271 NA 271
MIR1511a	TR26736|c0_g1_i1	3.5	0.00215	0	1	0	0	0	len=505 path=[857:0-144 863:145-189 862:190-211 861:212-256 856:257-504] [-1, 857, 863, 862, 861, 856, -2] NA 505 NA 505
MIR1511a	TR32007|c0_g1_i1	3.5	0.00215	0	1	0	0	0	len=514 path=[1008:0-453 1009:454-477 1010:478-513] [-1, 1008, 1009, 1010, -2] NA 514 gi|788945381|gb|KM401916.1| Panax ginseng UGTPg38 mRNA, complete cds TR32007|c0_g1_i1 gi|788945381|gb|KM401916.1| 92.31 130 10 0 1 130 1232 1361 7.00E-41 178 514
MIR1511a	TR50112|c0_g1_i1	3.5	0.00215	0	1	33	0	0	len=1313 path=[2707:0-429 2708:430-455 2720:456-798 2714:799-838 2715:839-1312] [-1, 2707, 2708, 2720, 2714, 2715, -2] NA 1313 gi|698523684|ref|XM_009760354.1| PREDICTED: Nicotiana sylvestris protein MIZU-KUSSEI 1-like (LOC104211312), mRNA TR50112|c0_g1_i1 gi|698523684|ref|XM_009760354.1| 84.86 284 43 0 845 1128 836 1119 1.00E-53 222 1313
MIR1511a	TR51765|c0_g2_i1	3.5	0.00215	0	1	0	0	0	len=299 path=[1187:0-119 1188:120-140 1189:141-153 1190:154-298] [-1, 1187, 1188, 1189, 1190, -2] NA 299 NA 299
MIR1511a	TR58286|c0_g1_i2	3.5	0.00215	0	1	2	0	0	len=1012 path=[2056:0-54 2061:55-897 2062:898-901 2058:902-938 2043:939-1011] [-1, 2056, 2061, 2062, 2058, 2043, -2] NA 1012 NA 1012
MIR1511a	TR58441|c0_g1_i2	3.5	0.00215	0	1	23	0	0	len=1354 path=[2830:0-326 2836:327-341 2835:342-1311 2834:1312-1353] [-1, 2830, 2836, 2835, 2834, -2] NA 1354 NA 1354
MIR1511a	TR64143|c0_g1_i1	3.5	0.00215	0	1	0	0	0	len=524 path=[1087:0-189 1088:190-206 1093:207-292 1085:293-316 1086:317-523] [-1, 1087, 1088, 1093, 1085, 1086, -2] NA 524 NA 524
MIR1511a	TR67877|c0_g1_i1	3.5	0.00215	0	1	0	0	0	len=632 path=[1365:0-391 1366:392-415 1371:416-553 1369:554-577 1370:578-631] [-1, 1365, 1366, 1371, 1369, 1370, -2] NA 632 NA 632
MIR1511a	TR74954|c0_g1_i1	3.5	0.00215	0	1	0	0	0	len=872 path=[1868:0-55 1877:56-149 1871:150-173 1878:174-620 1874:621-644 1876:645-795 1866:796-819 1867:820-871] [-1, 1868, 1877, 1871, 1878, 1874, 1876, 1866, 1867, -2] NA 872 NA 872
MIR1511a	TR75427|c0_g2_i1	3.5	0.00215	0	1	15	0	0	len=1206 path=[4086:0-1149 4087:1150-1173 4088:1174-1181 4089:1182-1205] [-1, 4086, 4087, 4088, 4089, -2] NA 1206 NA 1206
MIR1511a	TR78324|c0_g1_i2	3.5	0.00215	0	1	12	0	0	len=1256 path=[3494:0-252 3495:253-276 3542:277-620 3546:621-623 3513:624-644 3545:645-647 3544:648-838 3517:839-1255] [-1, 3494, 3495, 3542, 3546, 3513, 3545, 3544, 3517, -2] NA 1256 NA 1256
MIR1511a	TR90260|c0_g1_i1	3.5	0.00215	0	1	8	0	0	len=1276 path=[2782:0-56 2807:57-75 2810:76-98 2812:99-117 2806:118-139 2813:140-340 2797:341-356 2811:357-528 2788:529-545 2808:546-836 2791:837-860 2804:861-1226 2802:1227-1250 2803:1251-1275] [-1, 2782, 2807, 2810, 2812, 2806, 2813, 2797, 2811, 2788, 2808, 2791, 2804, 2802, 2803, -2] NA 1276 NA 1276
MIR1511a	TR98862|c2_g2_i13	3.5	0.00215	0	1	0	0	0	len=778 path=[21428:0-347 20921:348-365 20922:366-391 20923:392-413 21359:414-628 20932:629-653 20933:654-777] [21428, 20921, 20922, 20923, 21359, 20932, 20933, -2] NA 778 NA 778
MIR1526	TR94311|c1_g1_i1	2.5	0.00918	0	1	0	0	13	len=833 path=[2020:0-132 2021:133-156 2036:157-181 2044:182-205 2043:206-242 2040:243-266 2045:267-294 2001:295-308 2039:309-396 2046:397-420 2047:421-457 2041:458-481 2037:482-503 2031:504-717 2030:718-832] [-1, 2020, 2021, 2036, 2044, 2043, 2040, 2045, 2001, 2039, 2046, 2047, 2041, 2037, 2031, 2030, -2] NA 833 NA 833
MIR1526	TR100197|c5_g3_i3	3	0.0161	0	1	35	0	13.5	len=822 path=[13767:0-73 13768:74-97 13979:98-172 13845:173-196 14222:197-253 14293:254-272 14314:273-277 14328:278-306 14339:307-328 14087:329-364 14317:365-379 14199:380-403 14164:404-433 14012:434-466 14305:467-467 13564:468-821] [-1, 13767, 13768, 13979, 13845, 14222, 14293, 14314, 14328, 14339, 14087, 14317, 14199, 14164, 14012, 14305, 13564, -2] AT4G10040.1 | Symbols: CYTC-2 | cytochrome c-…
MIR1526	TR100380|c0_g10_i2	3	0.0161	0	1	0	0	0	len=273 path=[11345:0-35 12052:36-36 11956:37-42 11802:43-129 10800:130-138 10801:139-272] [-1, 11345, 12052, 11956, 11802, 10800, 10801, -2] NA 273 NA 273
MIR1526	TR106844|c0_g1_i1	3	0.0161	0	1	0	0	17	len=421 path=[846:0-261 847:262-285 848:286-420] [-1, 846, 847, 848, -2] NA 421 NA 421
MIR1526	TR118158|c0_g1_i1	3	0.0161	0	1	10	0	0	len=1677 path=[3309:0-1676] [-1, 3309, -2] NA 1677 NA 1677
MIR1526	TR124295|c0_g1_i1	3	0.0161	0	1	0	0	12.5	len=754 path=[1463:0-753] [-1, 1463, -2] NA 754 NA 754
MIR1526	TR146002|c0_g1_i1	3	0.0161	0	1	1	0	0	len=299 path=[553:0-298] [-1, 553, -2] NA 299 NA 299
MIR1526	TR149608|c0_g1_i1	3	0.0161	0	1	0	0	16	len=181 path=[317:0-180] [-1, 317, -2] NA 181 NA 181
MIR1526	TR153009|c0_g1_i1	3	0.0161	0	1	0	0	15	len=447 path=[849:0-446] [-1, 849, -2] NA 447 NA 447
MIR1526	TR50790|c0_g1_i2	3	0.0161	0	1	2	0	11	len=1393 path=[3283:0-54 3296:55-854 3288:855-878 3299:879-1214 3298:1215-1335 3291:1336-1357 3292:1358-1392] [-1, 3283, 3296, 3288, 3299, 3298, 3291, 3292, -2] NA 1393 NA 1393
MIR1526	TR84088|c0_g1_i1	3	0.0161	0	1	0	0	0	len=958 path=[2093:0-128 2094:129-152 2121:153-177 2118:178-210 2116:211-366 2103:367-390 2120:391-695 2106:696-719 2117:720-916 2098:917-957] [-1, 2093, 2094, 2121, 2118, 2116, 2103, 2120, 2106, 2117, 2098, -2] NA 958 NA 958
MIR1526	TR90342|c0_g2_i1	3	0.0161	0	1	227	0	15	len=2706 path=[8400:0-342 8401:343-367 8536:368-909 8443:910-933 8533:934-1270 8455:1271-1291 8522:1292-1400 8435:1401-1424 8529:1425-1707 8452:1708-1727 8519:1728-2003 8507:2004-2476 8496:2477-2500 8497:2501-2705] [-1, 8400, 8401, 8536, 8443, 8533, 8455, 8522, 8435, 8529, 8452, 8519, 8507, 8496, 8497, -2] AT1G33360.1 | Symbols: | ATP-dependent Clp protease | chr1:12091877-12096025 FORWARD LENGTH…
MIR1526	TR96226|c4_g9_i1	3	0.0161	0	1	5	0	15	len=595 path=[22555:0-555 22556:556-594] [-1, 22555, 22556, -2] NA 595 gi|802553836|ref|XM_012209637.1| PREDICTED: Jatropha curcas epsin-3 (LOC105628254), mRNA TR96226|c4_g9_i1 gi|802553836|ref|XM_012209637.1| 88.24 119 14 0 438 556 356 474 1.00E-24 125 595
MIR1526	TR96398|c2_g1_i9	3	0.0161	0	1	42	0	0	len=676 path=[16871:0-76 16965:77-110 17021:111-112 16993:113-114 17041:115-129 17015:130-136 17087:137-153 17081:154-188 17037:189-200 17011:201-224 16982:225-335 16607:336-367 17048:368-382 17034:383-406 17070:407-477 17062:478-546 17084:547-550 17003:551-573 17043:574-587 17026:588-605 16999:606-622 16967:623-640 16926:641-657 16666:658-675] [-1, 16871, 16965, 17021, 16993, 17041, 17015, 17087…
MIR1526	TR99780|c0_g2_i8	3	0.0161	0	1	112	0	12.5	len=3571 path=[17663:0-313 17664:314-314 17973:315-355 18039:356-356 18120:357-363 18081:364-393 18184:394-417 18168:418-454 18078:455-498 17960:499-522 18028:523-537 17447:538-561 17957:562-688 17882:689-712 18167:713-862 17954:863-891 18112:892-946 18023:947-971 17952:972-1176 17814:1177-1200 18071:1201-1266 17346:1267-1290 18019:1291-1358 18209:1359-1382 18214:1383-1411 18217:1412-1415 17945:1…
MIR1526	TR100278|c1_g6_i1	3.5	0.0274	0	1	0	0	0	len=915 path=[17321:0-83 17605:84-121 17583:122-145 17549:146-168 17629:169-192 17600:193-218 17545:219-254 17660:255-260 17576:261-296 17543:297-368 17504:369-583 17174:584-607 17175:608-621 17541:622-644 17501:645-699 17381:700-914] [-1, 17321, 17605, 17583, 17549, 17629, 17600, 17545, 17660, 17576, 17543, 17504, 17174, 17175, 17541, 17501, 17381] NA 915 NA 915
MIR1526	TR101563|c8_g3_i2	3.5	0.0274	0	1	0	0	0	len=3552 path=[19973:0-76 19974:77-100 20357:101-285 20149:286-309 20354:310-315 20323:316-719 19945:720-743 20349:744-1042 20320:1043-1544 20381:1545-1667 20060:1668-1689 20344:1690-1965 20123:1966-1989 20274:1990-2389 19986:2390-2406 19987:2407-2438 20309:2439-2646 20027:2647-2681 @20363@!:2682-2971 20307:2972-2980 20264:2981-2995 20338:2996-3027 20305:3028-3051 20263:3052-3177 19831:3178-3178 …
MIR1526	TR101838|c4_g1_i1	3.5	0.0274	0	1	11	0	0	len=1460 path=[11616:0-538 11884:539-572 11865:573-596 11844:597-789 11910:790-809 11905:810-834 11902:835-869 11861:870-899 11904:900-959 11892:960-1064 11911:1065-1103 11858:1104-1190 11915:1191-1197 11912:1198-1229 11856:1230-1319 11916:1320-1333 11797:1334-1350 11798:1351-1374 11799:1375-1459] [-1, 11616, 11884, 11865, 11844, 11910, 11905, 11902, 11861, 11904, 11892, 11911, 11858, 11915, 1191…
MIR1526	TR102737|c0_g1_i3	3.5	0.0274	0	1	3	0	0	len=3117 path=[10746:0-267 11152:268-314 11182:315-356 11024:357-380 11137:381-413 11183:414-443 11074:444-542 11193:543-545 11111:546-571 11073:572-595 11020:596-643 11177:644-702 11184:703-709 11017:710-752 11069:753-760 11106:761-784 11181:785-808 11180:809-832 11176:833-838 11131:839-904 11186:905-906 11148:907-921 11007:922-969 11147:970-1007 11100:1008-1055 10966:1056-1056 11057:1057-1208 1…
MIR1526	TR104849|c0_g1_i1	3.5	0.0274	0	1	10	0	0	len=641 path=[1237:0-640] [-1, 1237, -2] NA 641 NA 641
MIR1526	TR105799|c0_g1_i1	3.5	0.0274	0	1	0	0	0	len=705 path=[683:0-704] [-1, 683, -2] NA 705 NA 705
MIR1526	TR114170|c0_g1_i1	3.5	0.0274	0	1	0	0	0	len=453 path=[431:0-452] [-1, 431, -2] NA 453 NA 453
MIR1526	TR122754|c0_g1_i1	3.5	0.0274	0	1	5	0	0	len=633 path=[1221:0-632] [-1, 1221, -2] NA 633 NA 633
MIR1526	TR146442|c0_g1_i1	3.5	0.0274	0	1	0	0	14	len=180 path=[315:0-179] [-1, 315, -2] NA 180 NA 180
MIR1526	TR14717|c0_g1_i1	3.5	0.0274	0	1	0	0	11	len=456 path=[867:0-455] [-1, 867, -2] NA 456 gi|645274816|ref|XM_008244296.1| PREDICTED: Prunus mume dolichyl-diphosphooligosaccharide--protein glycosyltransferase subunit STT3A (LOC103340841), mRNA TR14717|c0_g1_i1 gi|645274816|ref|XM_008244296.1| 86.52 141 19 0 316 456 2445 2305 5.00E-26 129 456
MIR1526	TR157132|c0_g1_i1	3.5	0.0274	0	1	0	0	0	len=457 path=[869:0-456] [-1, 869, -2] NA 457 NA 457
MIR1526	TR160496|c0_g1_i1	3.5	0.0274	0	1	0	0	0	len=435 path=[825:0-434] [-1, 825, -2] NA 435 NA 435
MIR1526	TR166122|c0_g1_i1	3.5	0.0274	0	1	0	0	13	len=262 path=[479:0-261] [-1, 479, -2] NA 262 NA 262
MIR1526	TR20993|c0_g1_i1	3.5	0.0274	0	1	7	0	18	len=234 path=[212:0-233] [-1, 212, -2] NA 234 NA 234
MIR1526	TR39006|c0_g1_i1	3.5	0.0274	0	1	10	0	0	len=806 path=[1573:0-805] [-1, 1573, -2] NA 806 gi|321495951|gb|HQ171905.1| Panax ginseng PR10-1 mRNA, partial cds TR39006|c0_g1_i1 gi|321495951|gb|HQ171905.1| 81.48 324 57 1 239 559 465 142 7.00E-36 163 806
MIR1526	TR47840|c0_g2_i1	3.5	0.0274	0	1	3	0	14	len=673 path=[1395:0-642 1396:643-672] [-1, 1395, 1396, -2] NA 673 NA 673
MIR1526	TR57334|c0_g1_i1	3.5	0.0274	0	1	0	0	0	len=608 path=[1248:0-61 1249:62-90 1251:91-215 1246:216-239 1247:240-607] [-1, 1248, 1249, 1251, 1246, 1247, -2] NA 608 gi|743884877|ref|XM_011039094.1| PREDICTED: Populus euphratica uncharacterized LOC105134619 (LOC105134619), transcript variant X3, mRNA TR57334|c0_g1_i1 gi|743884877|ref|XM_011039094.1| 85.43 151 22 0 1 151 696 846 1.00E-24 125 608
MIR1526	TR60068|c0_g1_i1	3.5	0.0274	0	1	0	0	0	len=1578 path=[3274:0-267 3275:268-291 3285:292-636 3272:637-660 3284:661-1521 3281:1522-1563 3282:1564-1577] [-1, 3274, 3275, 3285, 3272, 3284, 3281, 3282, -2] NA 1578 NA 1578
MIR1526	TR7759|c0_g1_i1	3.5	0.0274	0	1	3	0	11	len=482 path=[891:0-460 892:461-467 893:468-474 894:475-481] [-1, 891, 892, 893, 894, -2] NA 482 NA 482
MIR1526	TR77853|c0_g2_i1	3.5	0.0274	0	1	6	0	0	len=975 path=[4915:0-217 4916:218-243 4931:244-750 4927:751-765 4929:766-848 4925:849-974] [-1, 4915, 4916, 4931, 4927, 4929, 4925, -2] NA 975 gi|322394252|gb|HQ874649.1| Ricinus communis mitochondrion, complete genome TR77853|c0_g2_i1 gi|322394252|gb|HQ874649.1| 92.16 638 35 3 229 852 369845 370481 0 829 975
MIR1526	TR78309|c0_g2_i1	3.5	0.0274	0	1	0	0	13.5	len=197 path=[414:0-49 415:50-115 416:116-196] [-1, 414, 415, 416, -2] NA 197 NA 197
MIR1526	TR80602|c0_g3_i1	3.5	0.0274	0	1	0	0	13	len=407 path=[4150:0-230 4186:231-406] [-1, 4150, 4186] NA 407 NA 407
MIR1526	TR83902|c0_g1_i1	3.5	0.0274	0	1	0	0	0	len=946 path=[2101:0-464 2102:465-488 2111:489-546 2099:547-570 2110:571-815 2112:816-832 2095:833-839 2096:840-856 2097:857-945] [-1, 2101, 2102, 2111, 2099, 2110, 2112, 2095, 2096, 2097, -2] NA 946 gi|731425736|ref|XM_010665056.1| PREDICTED: Vitis vinifera uncharacterized LOC100250124 (LOC100250124), transcript variant X2, mRNA TR83902|c0_g1_i1 gi|731425736|ref|XM_010665056.1| 87.6 129 16 0 818…
MIR1526	TR84596|c0_g1_i1	3.5	0.0274	0	1	0	0	16.5	len=1394 path=[2949:0-180 2950:181-204 2955:205-513 2944:514-537 2953:538-1237 2940:1238-1261 2954:1262-1302 2952:1303-1326 2948:1327-1393] [-1, 2949, 2950, 2955, 2944, 2953, 2940, 2954, 2952, 2948, -2] NA 1394 NA 1394
MIR1526	TR85005|c0_g1_i2	3.5	0.0274	0	1	78	0	13.5	len=1316 path=[6485:0-147 6563:148-445 6558:446-837 6497:838-861 6550:862-1063 6538:1064-1115 6539:1116-1138 6566:1139-1196 6564:1197-1242 6543:1243-1315] [-1, 6485, 6563, 6558, 6497, 6550, 6538, 6539, 6566, 6564, 6543, -2] NA 1316 gi|590626670|ref|XM_007026172.1| Theobroma cacao Ubiquitin-specific protease family C19-related protein isoform 2 (TCM_030335) mRNA, partial cds TR85005|c0_g1_i2 gi|59…
MIR1526	TR85154|c0_g1_i2	3.5	0.0274	0	1	1	0	0	len=1160 path=[2785:0-43 2805:44-128 2777:129-152 2804:153-204 2766:205-228 2800:229-237 2796:238-505 2754:506-529 2799:530-667 2757:668-691 2795:692-848 2760:849-872 2802:873-996 2763:997-1020 2798:1021-1137 2793:1138-1159] [-1, 2785, 2805, 2777, 2804, 2766, 2800, 2796, 2754, 2799, 2757, 2795, 2760, 2802, 2763, 2798, 2793, -2] NA 1160 NA 1160
MIR1526	TR88236|c0_g1_i1	3.5	0.0274	0	1	20	0	0	len=808 path=[2001:0-79 2002:80-125 2040:126-333 2015:334-357 2038:358-522 2005:523-562 2039:563-575 2037:576-677 2022:678-701 2035:702-769 2018:770-771 2019:772-790 2020:791-807] [-1, 2001, 2002, 2040, 2015, 2038, 2005, 2039, 2037, 2022, 2035, 2018, 2019, 2020, -2] NA 808 NA 808
MIR1526	TR88948|c2_g1_i1	3.5	0.0274	0	1	0	0	0	len=3722 path=[7236:0-1739 7295:1740-1763 7305:1764-1804 7304:1805-1829 7300:1830-1862 7302:1863-1906 7299:1907-1914 7293:1915-1938 7287:1939-1969 7298:1970-1994 7292:1995-2018 7301:2019-2059 7297:2060-2084 7291:2085-2135 7285:2136-2161 7296:2162-2169 7290:2170-2193 7284:2194-2224 7258:2225-3721] [-1, 7236, 7295, 7305, 7304, 7300, 7302, 7299, 7293, 7287, 7298, 7292, 7301, 7297, 7291, 7285, 7296, …
MIR1526	TR89330|c1_g3_i1	3.5	0.0274	0	1	67	0	14.5	len=1173 path=[10153:0-121 10154:122-145 10183:146-335 10164:336-352 10175:353-510 10184:511-513 10168:514-589 10157:590-613 10158:614-1172] [-1, 10153, 10154, 10183, 10164, 10175, 10184, 10168, 10157, 10158, -2] NA 1173 NA 1173
MIR1526	TR90901|c1_g3_i1	3.5	0.0274	0	1	0	0	13	len=346 path=[1328:0-86 1329:87-94 1330:95-101 1341:102-129 1347:130-147 1343:148-154 1338:155-178 1321:179-345] [-1, 1328, 1329, 1330, 1341, 1347, 1343, 1338, 1321, -2] NA 346 NA 346
MIR1526	TR91238|c0_g1_i1	3.5	0.0274	0	1	6	0	0	len=450 path=[1555:0-58 1556:59-82 1630:83-115 1640:116-147 1643:148-151 1644:152-165 1636:166-191 1632:192-193 1626:194-217 1619:218-221 1635:222-237 1625:238-287 1618:288-350 1608:351-374 1515:375-395 1516:396-419 1517:420-449] [-1, 1555, 1556, 1630, 1640, 1643, 1644, 1636, 1632, 1626, 1619, 1635, 1625, 1618, 1608, 1515, 1516, 1517, -2] NA 450 NA 450
MIR1526	TR94078|c0_g1_i2	3.5	0.0274	0	1	11	0	0	len=2595 path=[7873:0-496 7874:497-505 7916:506-522 7919:523-561 7921:562-585 7915:586-979 7918:980-1187 7883:1188-1211 7914:1212-1425 7910:1426-1449 7923:1450-1517 7917:1518-1658 7925:1659-1662 7887:1663-1682 7888:1683-1686 7912:1687-2344 7871:2345-2368 7872:2369-2594] [-1, 7873, 7874, 7916, 7919, 7921, 7915, 7918, 7883, 7914, 7910, 7923, 7917, 7925, 7887, 7888, 7912, 7871, 7872, -2] NA 2595 gi|…
MIR1526	TR95005|c0_g1_i1	3.5	0.0274	0	1	0	0	12	len=1669 path=[3766:0-54 3830:55-418 3808:419-436 3817:437-574 3775:575-598 3776:599-617 3777:618-641 3816:642-736 3769:737-760 3823:761-957 3764:958-981 3815:982-1172 3839:1173-1194 3838:1195-1218 3837:1219-1247 3798:1248-1267 3825:1268-1546 3785:1547-1562 3786:1563-1668] [-1, 3766, 3830, 3808, 3817, 3775, 3776, 3777, 3816, 3769, 3823, 3764, 3815, 3839, 3838, 3837, 3798, 3825, 3785, 3786, -2] NA…
MIR1526	TR96638|c0_g1_i6	3.5	0.0274	0	1	0	0	13	len=1628 path=[6784:0-40 7308:41-64 7414:65-128 7351:129-166 7250:167-179 7381:180-198 7345:199-222 7243:223-225 7292:226-238 7377:239-239 7340:240-254 7288:255-278 7410:279-327 7373:328-386 7281:387-419 7372:420-437 7333:438-473 7279:474-536 7227:537-560 7100:561-573 7101:574-597 7409:598-656 7277:657-735 7451:736-753 7450:754-754 7449:755-761 7448:762-784 7436:785-797 7444:798-799 7424:800-853 …
MIR1526	TR99347|c0_g1_i2	3.5	0.0274	0	1	0	0	0	len=1199 path=[3543:0-51 3664:52-185 3661:186-246 3642:247-273 3654:274-297 3663:298-317 3641:318-341 3659:342-355 3559:356-387 3640:388-477 3551:478-504 3552:505-520 3625:521-525 3652:526-549 3639:550-587 3624:588-611 3651:612-623 3638:624-655 3666:656-675 3665:676-699 3662:700-742 3619:743-773 3667:774-777 3668:778-801 3669:802-815 3646:816-850 3633:851-891 3616:892-915 3645:916-930 3632:931-95…
MIR1526	TR99601|c9_g4_i9	3.5	0.0274	0	1	17	0	0	len=1234 path=[20256:0-63 20507:64-86 20560:87-116 20566:117-117 20571:118-139 20495:140-192 20555:193-260 20534:261-344 20516:345-472 20562:473-488 20193:489-496 20554:497-512 20515:513-638 20563:639-672 20569:673-674 20512:675-734 20485:735-758 20452:759-1152 20141:1153-1159 20142:1160-1183 20143:1184-1233] [-1, 20256, 20507, 20560, 20566, 20571, 20495, 20555, 20534, 20516, 20562, 20193, 20554,…
MIR1526	TR99748|c6_g2_i2	3.5	0.0274	0	1	0	0	0	len=672 path=[3487:0-355 3488:356-371 3594:372-509 3574:510-562 3556:563-579 3535:580-600 3475:601-624 3476:625-671] [-1, 3487, 3488, 3594, 3574, 3556, 3535, 3475, 3476, -2] NA 672 NA 672
miR156	TR100050|c1_g2_i7	1.5	0.000364	0	1	0	0	13.5	len=1565 path=[18615:0-227 18616:228-251 18789:252-605 18639:606-629 18822:630-669 18804:670-693 18843:694-702 18527:703-724 18803:725-889 18844:890-913 18849:914-919 18728:920-944 18800:945-1070 18845:1071-1142 18819:1143-1164 18798:1165-1165 18850:1166-1234 @18809@!:1235-1564] [-1, 18615, 18616, 18789, 18639, 18822, 18804, 18843, 18527, 18803, 18844, 18849, 18728, 18800, 18845, 18819, 18798, 18…
miR156	TR46048|c0_g1_i1	1.5	0.000364	0	1	13	0	17.5	len=1061 path=[2187:0-41 2188:42-65 2194:66-304 2185:305-320 2186:321-1060] [-1, 2187, 2188, 2194, 2185, 2186, -2] NA 1061 NA 1061
miR156	TR15473|c0_g1_i1	2	0.0012	0	1	0	0	11	len=212 path=[404:0-98 405:99-122 406:123-211] [-1, 404, 405, 406, -2] NA 212 NA 212
miR156	TR6071|c0_g1_i1	2	0.0012	0	1	5	0	15	len=195 path=[393:0-51 394:52-194] [-1, 393, 394, -2] NA 195 NA 195
miR156	TR61641|c0_g1_i1	2	0.0012	0	1	2	0	12	len=635 path=[1343:0-70 1344:71-94 1345:95-105 1346:106-129 1352:130-479 1349:480-495 1350:496-634] [-1, 1343, 1344, 1345, 1346, 1352, 1349, 1350, -2] NA 635 NA 635
miR156	TR67634|c0_g1_i1	2	0.0012	0	1	0	0	12	len=1710 path=[3502:0-905 3503:906-930 3509:931-1171 3498:1172-1195 3508:1196-1253 3501:1254-1709] [-1, 3502, 3503, 3509, 3498, 3508, 3501, -2] NA 1710 NA 1710
miR156	TR94526|c7_g3_i1	2	0.0012	0	1	6	0	13	len=495 path=[8861:0-120 8909:121-184 8943:185-207 8935:208-231 8921:232-355 8716:356-379 8902:380-436 8961:437-452 8967:453-467 8673:468-470 8674:471-492 8675:493-494] [-1, 8861, 8909, 8943, 8935, 8921, 8716, 8902, 8961, 8967, 8673, 8674, 8675, -2] NA 495 NA 495
miR156	TR101824|c1_g2_i1	2	0.0012	0	1	0	0	13	len=487 path=[7863:0-146 8169:147-187 8193:188-213 8131:214-260 8164:261-295 8220:296-306 8189:307-374 8255:375-379 7945:380-405 7946:406-486] [-1, 7863, 8169, 8193, 8131, 8164, 8220, 8189, 8255, 7945, 7946, -2] NA 487 NA 487
miR156	TR101921|c0_g5_i8	2	0.0012	0	1	0	0	11	len=1436 path=[11992:0-78 12258:79-95 12449:96-115 12444:116-139 12431:140-151 12438:152-203 12430:204-232 12454:233-236 12363:237-260 12310:261-265 12237:266-289 12387:290-290 12347:291-314 12291:315-392 12034:393-441 12035:442-460 12288:461-541 12458:542-553 12210:554-578 12436:579-623 12425:624-628 12383:629-697 12342:698-704 12459:705-708 12281:709-719 12407:720-728 12381:729-729 12340:730-73…
miR156	TR35132|c0_g2_i1	2	0.0012	0	1	4	0	15	len=652 path=[1509:0-554 1510:555-573 1511:574-651] [-1, 1509, 1510, 1511, -2] NA 652 NA 652
miR156	TR3909|c0_g1_i1	2	0.0012	0	1	2	0	0	len=290 path=[579:0-102 580:103-289] [-1, 579, 580, -2] NA 290 NA 290
miR156	TR70473|c0_g2_i2	2	0.0012	0	1	13	0	0	len=731 path=[3605:0-385 3606:386-408 3617:409-604 3615:605-628 3616:629-730] [-1, 3605, 3606, 3617, 3615, 3616, -2] NA 731 gi|596015535|ref|XM_007218748.1| Prunus persica hypothetical protein (PRUPE_ppa009991mg) mRNA, complete cds TR70473|c0_g2_i2 gi|596015535|ref|XM_007218748.1| 88.2 161 19 0 225 385 65 225 1.00E-37 168 731
miR156	TR70632|c0_g1_i1	2	0.0012	0	1	1	0	0	len=572 path=[1280:0-94 1299:95-240 1300:241-295 1294:296-310 1296:311-533 1278:534-546 1279:547-571] [-1, 1280, 1299, 1300, 1294, 1296, 1278, 1279, -2] NA 572 NA 572
miR156	TR84121|c1_g1_i9	2	0.0012	0	1	81	0	0	len=3891 path=[9489:0-324 9488:325-343 9486:344-376 9484:377-422 9483:423-719 9482:720-1378 9434:1379-1399 9478:1400-1543 9471:1544-3614 9443:3615-3638 9444:3639-3890] [-1, 9489, 9488, 9486, 9484, 9483, 9482, 9434, 9478, 9471, 9443, 9444, -2] NA 3891 NA 3891
miR156	TR89473|c0_g1_i1	2	0.0012	0	1	16	0	0	len=2138 path=[4770:0-326 4771:327-350 4785:351-404 4790:405-428 4788:429-469 4784:470-493 4791:494-909 4760:910-933 4789:934-1504 4767:1505-1528 4786:1529-1538 4782:1539-1959 4757:1960-1983 4758:1984-2137] [-1, 4770, 4771, 4785, 4790, 4788, 4784, 4791, 4760, 4789, 4767, 4786, 4782, 4757, 4758, -2] NA 2138 NA 2138
miR156	TR90924|c1_g3_i1	2	0.0012	0	1	0	0	0	len=2438 path=[8314:0-178 8404:179-195 8385:196-260 8394:261-957 8370:958-981 8381:982-1269 8318:1270-1285 8319:1286-1303 8320:1304-1327 8321:1328-1340 8378:1341-1417 8348:1418-1441 8405:1442-1506 8387:1507-1665 8363:1666-1689 8375:1690-1749 8351:1750-1768 8352:1769-1792 8353:1793-2437] [-1, 8314, 8404, 8385, 8394, 8370, 8381, 8318, 8319, 8320, 8321, 8378, 8348, 8405, 8387, 8363, 8375, 8351, 8352…
miR156	TR96470|c1_g2_i5	2	0.0012	0	1	12	0	0	len=440 path=[2368:0-63 2369:64-87 2501:88-103 2527:104-135 2538:136-146 2535:147-170 2531:171-179 2542:180-184 2509:185-245 2494:246-256 2457:257-290 2293:291-439] [-1, 2368, 2369, 2501, 2527, 2538, 2535, 2531, 2542, 2509, 2494, 2457, 2293, -2] NA 440 NA 440
miR156	TR100853|c5_g7_i21	2.5	0.00365	0	1	0	0	0	len=439 path=[19927:0-60 19928:61-78 21660:79-81 21908:82-110 21848:111-131 22037:132-176 22020:177-200 22081:201-214 21736:215-234 21975:235-267 21730:268-291 21934:292-335 21809:336-343 21716:344-359 21588:360-391 21433:392-415 20883:416-438] [-1, 19927, 19928, 21660, 21908, 21848, 22037, 22020, 22081, 21736, 21975, 21730, 21934, 21809, 21716, 21588, 21433, 20883, -2] NA 439 NA 439
miR156	TR101204|c6_g1_i2	2.5	0.00365	0	1	782	0	0	len=3567 path=[8719:0-108 8720:109-124 8760:125-390 8735:391-406 8756:407-1336 8763:1337-1360 8765:1361-1361 8743:1362-1394 8762:1395-1420 8758:1421-3141 8741:3142-3171 8753:3172-3194 8746:3195-3224 8739:3225-3272 8672:3273-3296 8673:3297-3566] [-1, 8719, 8720, 8760, 8735, 8756, 8763, 8765, 8743, 8762, 8758, 8741, 8753, 8746, 8739, 8672, 8673, -2] ATCG00650.1 | Symbols: RPS18 | ribosomal protein …
miR156	TR101488|c4_g1_i1	2.5	0.00365	0	1	6	0	0	len=4835 path=[10297:0-215 10298:216-221 10299:222-239 10327:240-612 10308:613-636 10326:637-925 10314:926-949 10325:950-966 10323:967-1247 10302:1248-1271 10319:1272-2029 10280:2030-2053 10322:2054-2613 10274:2614-2637 10318:2638-2806 10291:2807-2830 10321:2831-3107 10311:3108-3131 10317:3132-4239 10277:4240-4263 10278:4264-4834] [-1, 10297, 10298, 10299, 10327, 10308, 10326, 10314, 10325, 10323…
miR156	TR101579|c2_g2_i15	2.5	0.00365	0	1	1	0	0	len=2316 path=[28908:0-83 28904:84-99 28902:100-136 28911:137-145 28899:146-163 28896:164-228 28889:229-254 28879:255-305 28913:306-310 28895:311-480 28888:481-516 28878:517-517 28855:518-541 28825:542-568 28914:569-588 28823:589-671 28493:672-695 28787:696-1237 28655:1238-2315] [-1, 28908, 28904, 28902, 28911, 28899, 28896, 28889, 28879, 28913, 28895, 28888, 28878, 28855, 28825, 28914, 28823, 28…
miR156	TR102493|c7_g4_i1	2.5	0.00365	0	1	13	0	0	len=174 path=[13297:0-42 13298:43-66 14812:67-90 14652:91-96 14920:97-104 14801:105-106 14633:107-120 13707:121-142 13708:143-143 13709:144-148 13710:149-173] [-1, 13297, 13298, 14812, 14652, 14920, 14801, 14633, 13707, 13708, 13709, 13710, -2] NA 174 NA 174
miR156	TR109683|c0_g1_i1	2.5	0.00365	0	1	0	0	0	len=257 path=[235:0-256] [-1, 235, -2] NA 257 NA 257
miR156	TR113979|c0_g1_i1	2.5	0.00365	0	1	0	0	0	len=321 path=[597:0-320] [-1, 597, -2] NA 321 NA 321
miR156	TR120341|c0_g1_i1	2.5	0.00365	0	1	0	0	12.5	len=484 path=[462:0-483] [-1, 462, -2] NA 484 NA 484
miR156	TR146870|c0_g1_i1	2.5	0.00365	0	1	3	0	0	len=326 path=[304:0-325] [-1, 304, -2] NA 326 NA 326
miR156	TR148492|c0_g1_i1	2.5	0.00365	0	1	0	0	0	len=303 path=[281:0-302] [-1, 281, -2] NA 303 NA 303
miR156	TR155726|c0_g1_i1	2.5	0.00365	0	1	0	0	0	len=258 path=[471:0-257] [-1, 471, -2] NA 258 NA 258
miR156	TR157631|c0_g1_i1	2.5	0.00365	0	1	0	0	0	len=543 path=[1066:0-427 1067:428-451 1068:452-542] [-1, 1066, 1067, 1068, -2] NA 543 NA 543
miR156	TR17473|c0_g2_i1	2.5	0.00365	0	1	0	0	0	len=631 path=[1240:0-514 1241:515-630] [-1, 1240, 1241, -2] NA 631 NA 631
miR156	TR34554|c0_g1_i1	2.5	0.00365	0	1	0	0	0	len=205 path=[584:0-40 596:41-69 594:70-93 597:94-109 595:110-133 593:134-181 592:182-204] [-1, 584, 596, 594, 597, 595, 593, 592, -2] NA 205 NA 205
miR156	TR38455|c0_g1_i1	2.5	0.00365	2	0.563	927	0.0022	0	len=1138 path=[2382:0-184 2383:185-208 2385:209-660 2380:661-684 2381:685-1137] [-1, 2382, 2383, 2385, 2380, 2381, -2] NA 1138 gi|186898017|gb|EU625298.1| Panax ginseng glutathione S-transferase (GST) mRNA, complete cds TR38455|c0_g1_i1 gi|186898017|gb|EU625298.1| 98.3 998 11 4 100 1095 1 994 0 1816 1138
miR156	TR38584|c0_g2_i2	2.5	0.00365	0	1	0	0	14	len=274 path=[821:0-128 822:129-141 828:142-202 826:203-222 817:223-273] [-1, 821, 822, 828, 826, 817, -2] NA 274 NA 274
miR156	TR53490|c0_g2_i1	2.5	0.00365	0	1	0	0	0	len=201 path=[651:0-71 670:72-100 667:101-101 671:102-129 668:130-148 665:149-177 659:178-200] [-1, 651, 670, 667, 671, 668, 665, 659, -2] NA 201 NA 201
miR156	TR61469|c0_g1_i1	2.5	0.00365	0	1	3	0	11.5	len=2653 path=[5411:0-1986 5412:1987-2010 5413:2011-2019 5414:2020-2043 5416:2044-2395 5409:2396-2419 5410:2420-2652] [-1, 5411, 5412, 5413, 5414, 5416, 5409, 5410, -2] AT3G01510.1 | Symbols: LSF1 | like SEX4 1 | chr3:198679-201742 REVERSE LENGTH=2012 TR61469|c0_g1_i1 AT3G01510.1 79.75 484 98 0 744 1227 1673 1190 2.00E-44 182 2653 gi|747100742|ref|XM_011100170.1| PREDICTED: Sesamum indicum phosph…
miR156	TR67670|c0_g1_i1	2.5	0.00365	0	1	0	0	0	len=1459 path=[3096:0-225 3097:226-260 3109:261-531 3094:532-555 3107:556-794 3100:795-818 3108:819-863 3106:864-887 3092:888-1458] [-1, 3096, 3097, 3109, 3094, 3107, 3100, 3108, 3106, 3092, -2] NA 1459 NA 1459
miR156	TR68690|c0_g2_i1	2.5	0.00365	0	1	0	0	0	len=202 path=[2041:0-55 2062:56-77 2060:78-105 2059:106-129 2051:130-201] [-1, 2041, 2062, 2060, 2059, 2051, -2] NA 202 NA 202
miR156	TR72313|c0_g1_i2	2.5	0.00365	0	1	3	0	0	len=1056 path=[2510:0-26 2511:27-50 2530:51-59 2526:60-105 2531:106-255 2518:256-291 2528:292-403 2508:404-422 2509:423-1055] [-1, 2510, 2511, 2530, 2526, 2531, 2518, 2528, 2508, 2509, -2] NA 1056 NA 1056
miR156	TR75695|c0_g1_i1	2.5	0.00365	0	1	437	0	15	len=2552 path=[5272:0-131 5273:132-156 5278:157-481 5258:482-504 5277:505-1724 5270:1725-1748 5275:1749-2064 5261:2065-2088 5262:2089-2551] [-1, 5272, 5273, 5278, 5258, 5277, 5270, 5275, 5261, 5262, -2] AT3G02350.1 | Symbols: GAUT9 | galacturonosyltransferase 9 | chr3:479006-481474 FORWARD LENGTH=2224 TR75695|c0_g1_i1 AT3G02350.1 77.54 917 206 0 1071 1987 1011 1927 4.00E-45 184 2552 gi|566213383|…
miR156	TR77020|c0_g1_i1	2.5	0.00365	0	1	0	0	13	len=1300 path=[2716:0-592 2717:593-596 2718:597-608 2719:609-627 2747:628-631 2746:632-643 2745:644-655 @2744@!:656-965 2741:966-986 2742:987-1037 2729:1038-1061 2740:1062-1122 2710:1123-1146 2711:1147-1299] [-1, 2716, 2717, 2718, 2719, 2747, 2746, 2745, 2744, 2741, 2742, 2729, 2740, 2710, 2711, -2] NA 1300 NA 1300
miR156	TR83906|c0_g1_i2	2.5	0.00365	0	1	0	0	14	len=1647 path=[5265:0-818 5266:819-851 5278:852-948 5269:949-972 5277:973-1103 5275:1104-1127 5276:1128-1646] [-1, 5265, 5266, 5278, 5269, 5277, 5275, 5276, -2] AT2G21150.1 | Symbols: XCT | XAP5 family protein | chr2:9065338-9068093 FORWARD LENGTH=1245 TR83906|c0_g1_i2 AT2G21150.1 82.02 495 89 0 325 819 1048 554 8.00E-73 276 1647 gi|743884392|ref|XM_011038968.1| PREDICTED: Populus euphratica prot…
miR156	TR84497|c0_g3_i1	2.5	0.00365	0	1	0	0	0	len=357 path=[2654:0-325 2655:326-356] [-1, 2654, 2655, -2] NA 357 NA 357
miR156	TR87958|c1_g1_i1	2.5	0.00365	0	1	3	0	0	len=2109 path=[4352:0-890 4353:891-914 4362:915-1561 4359:1562-1585 4361:1586-1836 4356:1837-1860 4357:1861-2108] [-1, 4352, 4353, 4362, 4359, 4361, 4356, 4357, -2] NA 2109 gi|590658820|ref|XM_007034897.1| Theobroma cacao Alpha/beta-Hydrolases superfamily protein, putative (TCM_020778) mRNA, complete cds TR87958|c1_g1_i1 gi|590658820|ref|XM_007034897.1| 78.52 512 110 0 488 999 1444 933 2.00E-29 1…
miR156	TR90992|c0_g2_i1	2.5	0.00365	0	1	46	0	0	len=6240 path=[16049:0-4617 16050:4618-4641 16169:4642-4796 16139:4797-4817 16150:4818-5795 16099:5796-5819 16165:5820-5857 16155:5858-5881 16143:5882-6107 16125:6108-6131 16126:6132-6239] [-1, 16049, 16050, 16169, 16139, 16150, 16099, 16165, 16155, 16143, 16125, 16126, -2] AT5G52960.1 | Symbols: | unknown protein; FUNCTIONS IN: molecular_function unknown; INVOLVED IN: biological_process unknown;…
miR156	TR94528|c1_g2_i3	2.5	0.00365	0	1	11	0	0	len=994 path=[2515:0-499 2541:500-803 2542:804-827 2543:828-862 2538:863-884 2513:885-919 2514:920-993] [-1, 2515, 2541, 2542, 2543, 2538, 2513, 2514, -2] NA 994 NA 994
miR156	TR97007|c4_g3_i1	2.5	0.00365	0	1	13	0	0	len=531 path=[6455:0-192 6456:193-195 6457:196-243 6458:244-244 6521:245-463 6438:464-487 6439:488-530] [-1, 6455, 6456, 6457, 6458, 6521, 6438, 6439, -2] NA 531 NA 531
miR156	TR98144|c0_g1_i1	2.5	0.00365	0	1	7	0	13.5	len=1845 path=[4377:0-59 4422:60-97 4406:98-121 4416:122-144 4320:145-168 4405:169-432 4313:433-456 4314:457-471 4315:472-495 4415:496-556 4363:557-580 4404:581-773 4330:774-797 4432:798-900 4434:901-908 4435:909-915 4437:916-932 4438:933-938 4409:939-974 4417:975-1048 4399:1049-1072 4408:1073-1164 4372:1165-1188 4398:1189-1455 4347:1456-1479 4407:1480-1591 4336:1592-1615 4397:1616-1770 4345:1771…
miR156	TR100797|c1_g6_i1	2.5	0.00365	0	1	0	0	0	len=494 path=[19061:0-140 19062:141-164 19967:165-208 19875:209-232 20094:233-237 20036:238-247 19957:248-260 19864:261-336 19297:337-401 19298:402-493] [-1, 19061, 19062, 19967, 19875, 20094, 20036, 19957, 19864, 19297, 19298, -2] NA 494 NA 494
miR156	TR114275|c0_g1_i1	2.5	0.00365	0	1	13	0	0	len=643 path=[1241:0-642] [-1, 1241, -2] NA 643 NA 643
miR156	TR124753|c0_g1_i1	2.5	0.00365	0	1	1	0	11.5	len=427 path=[405:0-426] [-1, 405, -2] NA 427 NA 427
miR156	TR132939|c0_g1_i1	2.5	0.00365	0	1	0	0	0	len=503 path=[961:0-502] [-1, 961, -2] NA 503 NA 503
miR156	TR147268|c0_g1_i1	2.5	0.00365	0	1	32	0	0	len=243 path=[441:0-242] [-1, 441, -2] NA 243 NA 243
miR156	TR41998|c0_g1_i1	2.5	0.00365	0	1	5	0	0	len=2158 path=[4446:0-244 4447:245-268 4456:269-1030 4450:1031-1054 4457:1055-1193 4453:1194-1217 4455:1218-1739 4444:1740-1763 4445:1764-2157] [-1, 4446, 4447, 4456, 4450, 4457, 4453, 4455, 4444, 4445, -2] NA 2158 NA 2158
miR156	TR49876|c0_g2_i1	2.5	0.00365	0	1	0	0	0	len=596 path=[1275:0-226 1276:227-595] [-1, 1275, 1276, -2] NA 596 gi|697143392|ref|XM_009627513.1| PREDICTED: Nicotiana tomentosiformis CSC1-like protein At4g02900 (LOC104116621), transcript variant X2, mRNA TR49876|c0_g2_i1 gi|697143392|ref|XM_009627513.1| 80.08 482 96 0 115 596 2567 2086 1.00E-45 194 596
miR156	TR55719|c0_g1_i1	2.5	0.00365	0	1	5	0	11.5	len=1212 path=[2480:0-537 2481:538-561 2483:562-1050 2478:1051-1074 2479:1075-1211] [-1, 2480, 2481, 2483, 2478, 2479, -2] NA 1212 gi|731418626|ref|XM_002270518.2| PREDICTED: Vitis vinifera zinc finger protein 511 (LOC100249687), mRNA TR55719|c0_g1_i1 gi|731418626|ref|XM_002270518.2| 83.96 424 68 0 619 1042 598 175 2.00E-77 301 1212
miR156	TR57368|c0_g2_i1	2.5	0.00365	0	1	0	0	0	len=176 path=[628:0-40 641:41-60 639:61-123 633:124-127 634:128-175] [-1, 628, 641, 639, 633, 634, -2] NA 176 NA 176
miR156	TR5828|c0_g1_i1	2.5	0.00365	0	1	2	0	0	len=1150 path=[2304:0-186 2305:187-210 2306:211-1149] [-1, 2304, 2305, 2306, -2] NA 1150 NA 1150
miR156	TR65121|c0_g1_i2	2.5	0.00365	0	1	1	0	0	len=828 path=[1753:0-405 1754:406-409 1755:410-433 1764:434-548 1762:549-790 1752:791-827] [-1, 1753, 1754, 1755, 1764, 1762, 1752, -2] NA 828 NA 828
miR156	TR7892|c0_g1_i1	2.5	0.00365	0	1	0	0	0	len=235 path=[496:0-36 497:37-60 498:61-99 506:100-200 505:201-234] [-1, 496, 497, 498, 506, 505, -2] NA 235 NA 235
miR156	TR79479|c0_g3_i1	2.5	0.00365	0	1	0	0	0	len=710 path=[1584:0-583 1585:584-614 1586:615-709] [-1, 1584, 1585, 1586, -2] NA 710 gi|747057114|ref|XM_011076543.1| PREDICTED: Sesamum indicum filament-like plant protein (LOC105159465), mRNA TR79479|c0_g3_i1 gi|747057114|ref|XM_011076543.1| 85.61 139 20 0 165 303 2116 1978 3.00E-22 117 710
miR156	TR85419|c0_g2_i1	2.5	0.00365	0	1	266	0	0	len=1859 path=[4090:0-170 4091:171-194 4092:195-227 4112:228-1067 4078:1068-1091 4110:1092-1428 4113:1429-1438 4082:1439-1464 4111:1465-1469 4109:1470-1493 4106:1494-1567 4095:1568-1622 4096:1623-1858] [-1, 4090, 4091, 4092, 4112, 4078, 4110, 4113, 4082, 4111, 4109, 4106, 4095, 4096, -2] NA 1859 gi|802573668|ref|XM_012213035.1| PREDICTED: Jatropha curcas protoheme IX farnesyltransferase, mitochon…
miR156	TR85452|c0_g1_i1	2.5	0.00365	0	1	7	0	0	len=1033 path=[2321:0-187 2322:188-212 2327:213-331 2291:332-355 2330:356-510 2316:511-534 2332:535-655 2329:656-794 2305:795-818 2333:819-863 2331:864-887 2324:888-999 2289:1000-1032] [-1, 2321, 2322, 2327, 2291, 2330, 2316, 2332, 2329, 2305, 2333, 2331, 2324, 2289, -2] NA 1033 NA 1033
miR156	TR85781|c1_g2_i1	2.5	0.00365	0	1	0	0	12.5	len=978 path=[2224:0-289 2225:290-313 2241:314-498 2234:499-522 2242:523-707 2240:708-829 2237:830-866 2238:867-890 2239:891-977] [-1, 2224, 2225, 2241, 2234, 2242, 2240, 2237, 2238, 2239, -2] NA 978 gi|373501789|gb|JN604538.1| Panax ginseng cytochrome P450 CYP749A20 mRNA, complete cds TR85781|c1_g2_i1 gi|373501789|gb|JN604538.1| 86.79 159 21 0 815 973 546 704 1.00E-31 149 978
miR156	TR90554|c0_g1_i9	2.5	0.00365	0	1	75	0	0	len=3555 path=[11417:0-348 11418:349-349 11419:350-371 11501:372-491 11475:492-508 @11494@!:509-924 11482:925-949 11502:950-1144 11457:1145-1169 11493:1170-1363 11472:1364-1385 @11498@!:1386-1597 11485:1598-1645 11497:1646-1669 11491:1670-2495 11484:2496-3025 11428:3026-3049 11429:3050-3554] [-1, 11417, 11418, 11419, 11501, 11475, 11494, 11482, 11502, 11457, 11493, 11472, 11498, 11485, 11497, 114…
miR156	TR94068|c0_g3_i3	2.5	0.00365	0	1	0	0	0	len=1408 path=[6226:0-593 6227:594-607 6228:608-617 6346:618-631 6344:632-812 @6340@!:813-1049 6328:1050-1271 6350:1272-1284 6352:1285-1304 6198:1305-1319 6199:1320-1331 6200:1332-1407] [-1, 6226, 6227, 6228, 6346, 6344, 6340, 6328, 6350, 6352, 6198, 6199, 6200, -2] NA 1408 NA 1408
miR156	TR96498|c2_g1_i6	2.5	0.00365	0	1	0	0	0	len=2902 path=[20107:0-385 20108:386-390 20109:391-414 20234:415-495 20120:496-519 20213:520-725 20126:726-749 20127:750-761 20249:762-2147 20260:2148-2276 20282:2277-2300 20290:2301-2313 20294:2314-2321 20228:2322-2479 20284:2480-2507 20264:2508-2527 20257:2528-2528 20242:2529-2561 20031:2562-2572 20032:2573-2576 20033:2577-2901] [-1, 20107, 20108, 20109, 20234, 20120, 20213, 20126, 20127, 20249…
miR156	TR97709|c0_g11_i1	2.5	0.00365	0	1	0	0	0	len=242 path=[6100:0-44 6101:45-50 6102:51-61 7116:62-86 6921:87-88 7164:89-93 7099:94-117 7239:118-124 7237:125-135 7234:136-140 7226:141-143 7217:144-153 7204:154-166 7183:167-170 7137:171-172 7054:173-194 6952:195-205 6833:206-217 6297:218-241] [-1, 6100, 6101, 6102, 7116, 6921, 7164, 7099, 7239, 7237, 7234, 7226, 7217, 7204, 7183, 7137, 7054, 6952, 6833, 6297, -2] NA 242 NA 242
miR156	TR98456|c0_g1_i3	2.5	0.00365	0	1	1	0	0	len=1454 path=[3719:0-106 3842:107-107 3831:108-281 3855:282-305 3857:306-318 3859:319-342 3860:343-354 3839:355-385 3853:386-423 3844:424-443 3852:444-444 3851:445-461 3847:462-478 3843:479-570 3809:571-592 3825:593-779 3783:780-795 3834:796-904 3771:905-928 3824:929-1154 3856:1155-1178 3858:1179-1211 3823:1212-1235 3811:1236-1433 3736:1434-1435 3737:1436-1437 3738:1438-1439 3739:1440-1441 3740:…
miR156	TR98851|c1_g2_i1	2.5	0.00365	0	1	0	0	0	len=1957 path=[14857:0-93 15227:94-208 15275:209-211 15246:212-395 15282:396-412 15288:413-459 15292:460-462 15078:463-486 15271:487-501 15276:502-516 15127:517-644 14608:645-659 15237:660-668 15211:669-669 15167:670-750 15281:751-774 15287:775-803 15291:804-820 15164:821-827 15106:828-845 15037:846-859 15206:860-909 15250:910-935 15161:936-982 15233:983-996 15204:997-1020 15159:1021-1039 15232:1…
miR156	TR99324|c2_g3_i5	2.5	0.00365	0	1	109	0	0	len=3757 path=[14233:0-290 14234:291-328 14299:329-449 14057:450-473 14276:474-596 14341:597-619 14338:620-643 14334:644-647 14326:648-671 14313:672-728 14293:729-822 14345:823-846 14349:847-847 14268:848-914 14311:915-951 14291:952-975 14266:976-1095 14215:1096-1119 14290:1120-1162 14265:1163-1186 14333:1187-1519 14244:1520-1569 @14310@!:1570-1791 14346:1792-1807 14105:1808-1815 14332:1816-1830 …
miR156	TR99915|c8_g2_i4	2.5	0.00365	0	1	130	0	0	len=1103 path=[29548:0-102 29549:103-118 29550:119-150 30783:151-282 29199:283-306 30960:307-313 31136:314-366 31122:367-387 31043:388-419 31185:420-443 31071:444-444 31038:445-445 30996:446-467 30928:468-488 30706:489-500 30550:501-522 30991:523-575 31068:576-599 31217:600-628 31198:629-652 30917:653-676 31218:677-697 30974:698-721 30901:722-751 30662:752-1012 31200:1013-1014 31219:1015-1015 312…
miR156	TR100096|c1_g1_i1	3	0.0102	0	1	252	0	11	len=1441 path=[3826:0-174 3827:175-198 3858:199-374 3819:375-398 3820:399-416 3821:417-440 3880:441-554 3881:555-602 3883:603-603 3878:604-662 3876:663-680 3872:681-731 3867:732-752 3861:753-806 3849:807-882 3830:883-906 3860:907-1043 3757:1044-1067 3848:1068-1104 3866:1105-1128 3859:1129-1163 3847:1164-1187 3774:1188-1440] [-1, 3826, 3827, 3858, 3819, 3820, 3821, 3880, 3881, 3883, 3878, 3876, 38…
miR156	TR100197|c5_g2_i7	3	0.0102	0	1	53	0	0	len=1254 path=[13510:0-66 13511:67-67 13512:68-68 14223:69-69 14203:70-70 14176:71-71 14138:72-72 14091:73-73 14029:74-170 14252:171-205 13949:206-507 14198:508-522 14304:523-546 14321:547-570 14071:571-584 14266:585-594 14251:595-642 14217:643-659 14122:660-677 14194:678-683 14322:684-703 14120:704-726 14216:727-753 14307:754-756 14234:757-787 14381:788-801 14375:802-804 14369:805-817 14340:818-…
miR156	TR100286|c0_g3_i2	3	0.0102	0	1	85	0	0	len=6348 path=[15847:0-749 15927:750-782 15923:783-806 15919:807-821 15912:822-1403 15864:1404-1427 15918:1428-2378 15890:2379-2402 15922:2403-2744 15853:2745-2760 15917:2761-3791 15877:3792-3815 15910:3816-4088 15893:4089-4112 15916:4113-4262 15835:4263-4286 15909:4287-4463 15856:4464-4487 15915:4488-4901 15896:4902-4925 15908:4926-5684 15874:5685-5708 15926:5709-6162 15880:6163-6186 15921:6187-…
miR156	TR100374|c1_g1_i9	3	0.0102	0	1	68	0	0	len=2075 path=[8805:0-348 8806:349-372 8980:373-493 8854:494-517 8963:518-802 8728:803-824 8987:825-846 8992:847-1009 9002:1010-1012 8902:1013-1032 8971:1033-1100 8953:1101-1124 8991:1125-1259 8970:1260-1619 8952:1620-1648 8923:1649-1649 8891:1650-1673 8632:1674-1711 8633:1712-1716 8945:1717-1820 8862:1821-1839 8863:1840-1855 8884:1856-1935 8783:1936-1959 8784:1960-1960 8785:1961-1984 8786:1985-2…
miR156	TR100381|c11_g1_i1	3	0.0102	0	1	0	0	0	len=382 path=[719:0-381] [-1, 719, -2] NA 382 NA 382
miR156	TR100458|c0_g1_i6	3	0.0102	0	1	18	0	0	len=3438 path=[8369:0-102 8490:103-117 8482:118-118 8468:119-159 8494:160-187 8480:188-242 8500:243-248 8450:249-370 8436:371-394 8479:395-445 8466:446-469 8501:470-483 8352:484-504 8488:505-625 8478:626-767 8502:768-791 8505:792-809 8477:810-856 @8487@!:857-1452 8461:1453-1476 8475:1477-1539 8446:1540-1563 8460:1564-1919 8362:1920-1943 8445:1944-2094 8367:2095-2118 8474:2119-2357 8318:2358-2381 …
miR156	TR100607|c3_g7_i1	3	0.0102	0	1	80	0	0	len=1399 path=[23983:0-38 23984:39-53 23985:54-73 23986:74-1398] [-1, 23983, 23984, 23985, 23986, -2] NA 1399 gi|731406925|ref|XM_002280917.2| PREDICTED: Vitis vinifera probable chlorophyll(ide) b reductase NYC1, chloroplastic (LOC100259397), transcript variant X2, mRNA TR100607|c3_g7_i1 gi|731406925|ref|XM_002280917.2| 83.31 809 135 0 130 938 901 1709 3.00E-147 533 1399
miR156	TR100709|c2_g5_i1	3	0.0102	0	1	0	0	0	len=271 path=[9752:0-217 9753:218-218 9754:219-235 9755:236-270] [-1, 9752, 9753, 9754, 9755, -2] NA 271 NA 271
miR156	TR100757|c1_g1_i4	3	0.0102	0	1	18	0	12	len=938 path=[4799:0-46 5189:47-84 5111:85-108 5242:109-111 5182:112-135 5352:136-140 5343:141-164 5372:165-181 5305:182-220 4993:221-258 5400:259-261 5406:262-274 5323:275-300 5303:301-321 5273:322-331 5225:332-348 5161:349-372 5322:373-384 5302:385-408 5272:409-426 5223:427-437 5156:438-450 5375:451-458 5341:459-478 5321:479-487 5300:488-489 5220:490-524 5363:525-525 5358:526-559 5340:560-594 5…
[truncated: 42,368 more rows]
