# Supplementary material for: Small RNA profiles from Panax notoginseng roots differing in sizes reveal correlation between miR156 abundances and root biomass levels
Source: Sci Rep. 2017 Aug 25;7:9418. doi: 10.1038/s41598-017-09670-8 (PMC5573331; doi:10.1038/s41598-017-09670-8)
Supplement: Supplementary file 8 — Table S12 [file 41598_2017_9670_MOESM8_ESM.xls]

## Sheet: Valid_Reads>=1
Table S12. The targets of novel miRNAs identified in P. notoginseng. Only targets with at least 1 valid reads were shown. The meanings of columns were described in (Zheng et al., 2012).
Query	Ref	Number_Of_Hits	Total_Mismatches	Mismatch_PValue	Total_Extension	Total_Matched_Length	Valid_Reads	Valid_Reads_PValue	Total_Reads	Percentage	Read_Number_of_Max_Peak	Max_Peak_PValue	Position_Of_Max_Peak	Distance_Of_Max_Peak_To_Middle_Of_Binding_Region	Binding_Score	Binding_Score_PValue	Query_Length	Ref_length	Query_Start	Query_End	Ref_Start	Ref_End	Site_Position_Percentage	Query_Paired	Ref_Paired	Reads_In_Binding_Region	Valid_Peak_Position	Valid_Peak_Read	Reads_Number_Of_Valid_Peak	Max_Peak_Read	Centered_Pair	Ref_Full_Name
t11259317	TR107854|c0_g1_i1	2	3.5	0.00924	3	22	1	0.0486	43	0.0233	7	8.64e-14	674	11	62	0.156	22	883	1	22	654	672	0.74	22	19	5	664	UUUAAUCCUGGUCUCUACUU	1	GUCUCUACUUGUUAGCACUU	0	TR107854|c0_g1_i1 len=883 path=[861:0-882] [-1, 861, -2] null null 883
t12399486	TR156252|c0_g1_i1	1	3.5	0.00896	1	21	1	0.0355	21	0.0476	3	6.63e-06	36	490	66	0.00146	21	600	1	21	517	536	0.86	21	20	7	528	AUGCCUACUCAUAUUGGAGC	1	CUCGAACUUUGAAGUUUAGC	0	TR156252|c0_g1_i1 len=600 path=[578:0-599] [-1, 578, -2] null null 600
t12688561	TR75174|c0_g2_i1	1	3.5	0.0196	2	21	3	7.41e-06	61	0.0492	4	6.39e-08	749	5	67	0.0325	21	1698	1	21	736	754	0.43	21	19	11	744	GCUUCAUCACUACUAUAUGA	3	AUCACUACUAUAUGAUCAAG	0	TR75174|c0_g2_i1 len=1698 path=[3524:0-59 3525:60-83 3531:84-88 3530:89-279 3522:280-303 3529:304-398 3512:399-414 3513:415-1697] [-1, 3524, 3525, 3531, 3530, 3522, 3529, 3512, 3513, -2] null null 1698
t12688561	TR94524|c0_g1_i7	1	3.5	0.0196	0	21	1	0.206	282	0.0035	21	2.94e-34	676	448	78	0.000568	21	1245	1	21	218	238	0.18	21	21	1	228	CUUCAUUUGCUAGACACCCA	1	UACUCGUCGCGAAGGGAUCU	11	TR94524|c0_g1_i7 len=1245 path=[4839:0-302 4975:303-395 4984:396-396 4987:397-428 4992:429-429 4993:430-455 4994:456-473 4995:474-498 4985:499-503 4965:504-583 4982:584-599 4925:600-677 4863:678-683 4864:684-707 4865:708-725 4970:726-824 4983:825-857 4986:858-881 4989:882-891 4991:892-892 4962:893-914 4949:915-1029 4918:1030-1125 4877:1126-1244] [-1, 4839, 4975, 4984, 4987, 4992, 4993, 4994, 4995…	AT1G26940.1	79.95	389	78	0	260	648	161	549	6e-36	153 1245
t14266750	TR100857|c2_g3_i2	1	3	0.00148	1	23	2	0.133	4141	0.0005	128	9.3e-243	4877	2981	81	1.3e-06	24	6549	2	24	1886	1907	0.29	23	22	2	1898	AAAAGUAUAUGGCCAAGGGA	2	ACUUCCAGCUAUCAAGGAGA	15	TR100857|c2_g3_i2 len=6549 path=[33908:0-3144 34345:3145-3160 34320:3161-3169 34285:3170-3332 33972:3333-3356 34355:3357-3595 34340:3596-3900 34312:3901-4719 34013:4720-4743 34278:4744-5060 34001:5061-5084 34308:5085-5748 34016:5749-5772 34354:5773-5841 34337:5842-5899 34306:5900-5909 34352:5910-5933 34335:5934-5952 34304:5953-5976 34269:5977-6040 34333:6041-6041 34302:6042-6043 34267:6044-6119 3…	ATMG01360.1	96.78	1584	51	0	3333	4916	1	1584	0	2694 6549
t20806444	TR90215|c1_g2_i1	1	3.5	0.00254	2	21	2	0.00291	139	0.0144	6	2.75e-10	608	98	74	0.000451	21	1788	1	21	698	716	0.39	21	19	5	708	UGAUGCUGGGUUUGUGGGUU	2	GGUUUAAUGGGUGUCCUUCG	0	TR90215|c1_g2_i1 len=1788 path=[3806:0-482 3807:483-506 3808:507-525 3822:526-623 3811:624-1787] [-1, 3806, 3807, 3808, 3822, 3811, -2] null null 1788
t21425803	TR71484|c0_g1_i1	1	3.5	0.00666	0	20	3	2.7e-06	7	0.4286	3	2.7e-06	165	1	81	1.36e-06	21	253	1	20	154	173	0.61	20	20	3	165	UUUUGGUUCACCCCUUGAGU	3	UUUUGGUUCACCCCUUGAGU	0	TR71484|c0_g1_i1 len=253 path=[533:0-179 534:180-203 535:204-252] [-1, 533, 534, 535, -2] null null 253
t21425803	TR95630|c0_g1_i5	1	3.5	0.00666	0	21	2	0.0835	2097	0.001	27	1.06e-37	3657	2162	75	4.83e-05	21	4410	1	21	1485	1505	0.34	21	21	19	1496	UCUUACUUCGGGAAAUUCUC	2	CUGGAGAGUGUUCUUGCCAA	0	TR95630|c0_g1_i5 len=4410 path=[12279:0-395 12280:396-419 12325:420-502 12237:503-526 12330:527-533 12328:534-537 12327:538-713 12333:714-728 12307:729-854 @12322@!:855-1390 12313:1391-1478 12305:1479-2532 12223:2533-2556 12311:2557-3015 12254:3016-3039 12317:3040-3237 12247:3238-3254 12310:3255-3454 12283:3455-3478 12303:3479-3855 12291:3856-3879 12292:3880-4409] [-1, 12279, 12280, 12325, 12237,…	AT4G17770.1	82.51	446	78	0	1854	2299	681	1126	2e-69	266 4410
t2164753	TR95222|c2_g1_i3	1	3.5	0.0741	1	19	35	8.27e-12	3886	0.009	69	6.64e-83	802	253	64	0.0276	19	2218	1	19	1048	1065	0.47	19	18	155	1056	AGCGGUGGUUCAACAAUGUU	17	AGCUCGCUUAUGUGGCCCUU	0	TR95222|c2_g1_i3 len=2218 path=[7236:0-222 7312:223-309 7345:310-357 7329:358-408 7350:409-432 7320:433-558 7346:559-564 7309:565-648 7347:649-678 7333:679-714 7327:715-1017 7307:1018-1113 7348:1114-1116 7338:1117-1218 7351:1219-1254 7337:1255-1310 7323:1311-1360 7349:1361-1368 7314:1369-1441 7303:1442-1483 7290:1484-1669 7184:1670-2217] [-1, 7236, 7312, 7345, 7329, 7350, 7320, 7346, 7309, 7347, …	AT5G09810.1	86.04	1132	158	0	153	1284	173	1304	0	991 2218
t2164753	TR102583|c0_g2_i6	1	3.5	0.0741	0	17	4	0.00444	398	0.0101	16	2.13e-30	2574	510	77	0.000644	19	4104	1	17	3076	3092	0.75	17	17	4	3084	UGGUGCUGGAGCUCUCCUUC	2	UCCAAACAUCACUCUUAUUG	12.5	TR102583|c0_g2_i6 len=4104 path=[24763:0-89 25432:90-214 25461:215-246 25457:247-264 25451:265-303 25442:304-330 25473:331-332 25343:333-581 24566:582-606 25224:607-1040 25428:1041-1044 25407:1045-1061 25379:1062-1085 25334:1086-1168 25476:1169-1192 25490:1193-1199 25273:1200-1427 25202:1428-1451 25324:1452-1482 25267:1483-1506 25196:1507-2259 24683:2260-2283 25366:2284-2312 25320:2313-2336 25262…	AT1G12000.1	80.24	835	165	0	2447	3281	851	1685	7e-94	347 4104
t2164753	TR44124|c0_g1_i1	1	3.5	0.0741	2	19	3	0.000436	178	0.0169	10	7e-16	210	271	63	0.0351	19	1259	1	19	475	491	0.38	19	17	5	483	UGGCUGGUUCGAGUGGCGGU	3	CUUUCUGAUAACCAAUUCGA	0	TR44124|c0_g1_i1 len=1259 path=[2521:0-1258] [-1, 2521, -2] null null 1259
t2164753	TR102117|c4_g3_i4	1	2	0.0196	1	19	2	0.0398	271	0.0074	14	5.34e-19	125	210	75	0.00124	19	885	1	19	328	345	0.37	19	18	18	336	GGCGAUGGUUUCAAGACACC	2	CCUGCCCACGACACCACCAG	0	TR102117|c4_g3_i4 len=885 path=[14578:0-218 14579:219-242 14754:243-545 14438:546-884] [-1, 14578, 14579, 14754, 14438, -2] null null 885
t2164753	TR99099|c0_g1_i1	1	3.5	0.0741	2	18	2	0.00828	61	0.0328	14	1.46e-24	85	55	66	0.0167	19	469	1	18	24	39	0.05	18	16	11	32	GUGAUGGUGAUGGAGUGGUA	2	GUAGGAGACGGGGACGGCGA	0	TR99099|c0_g1_i1 len=469 path=[918:0-177 919:178-201 920:202-468] [-1, 918, 919, 920, -2] null null 469
t2164753	TR97133|c9_g5_i8	1	3.5	0.0741	0	19	2	0.00131	80	0.025	16	2.93e-35	1139	244	71	0.00421	19	1547	1	19	1375	1393	0.89	19	19	4	1384	GGCGGUGGUUGAUUGGGGAC	2	UGAGAGAGGAGAGAGAGGGC	0	TR97133|c9_g5_i8 len=1547 path=[14272:0-128 15352:129-252 15787:253-276 15814:277-277 15237:278-496 14498:497-520 15752:521-664 15888:665-689 15882:690-698 15628:699-714 15745:715-723 15722:724-742 15799:743-752 15821:753-756 15839:757-758 15612:759-776 15480:777-841 15803:842-844 15824:845-850 15477:851-857 15804:858-859 15474:860-1261 15825:1262-1274 15286:1275-1318 15465:1319-1342 15383:1343-1…
t2164753	TR99600|c0_g2_i1	1	3.5	0.0741	0	18	2	0.161	362	0.0055	11	8.65e-17	85	57	74	0.0017	19	2088	2	19	21	38	0.01	18	18	15	28	CGGCGAUGGAUUCAAAUGGG	1	AAGUUUGUGUAAUUCCCCUU	0	TR99600|c0_g2_i1 len=2088 path=[4958:0-56 4959:57-80 4964:81-288 4954:289-312 4955:313-335 4956:336-359 4963:360-1870 4951:1871-2087] [-1, 4958, 4959, 4964, 4954, 4955, 4956, 4963, 4951, -2] null null 2088
t2164753	TR101796|c0_g4_i9	1	2.5	0.0314	1	19	1	0.0119	11	0.0909	3	2.11e-07	628	270	75	0.00124	19	938	1	19	891	908	0.95	19	18	2	900	GGCGUGGAUAUACAUGUUAU	1	AAGAAGUGCGCUGUUUAAUG	12.5	TR101796|c0_g4_i9 len=938 path=[21564:0-148 21565:149-153 23183:154-172 23496:173-209 23465:210-233 23425:234-286 23572:287-296 23150:297-321 22996:322-343 23577:344-344 23597:345-368 23609:369-386 23453:387-410 23240:411-429 23505:430-463 23449:464-506 23231:507-525 23481:526-552 23446:553-570 23395:571-594 23327:595-671 23095:672-704 23394:705-730 23324:731-754 23586:755-758 23476:759-803 23544…
t2164753	TR101704|c0_g7_i2	1	3.5	0.0741	1	19	1	0.0848	255	0.0039	16	3.97e-31	1413	361	60	0.0689	19	2896	1	19	1767	1784	0.61	19	18	2	1774	AUGACAUGGUUUACAACGGA	1	UUACCUUUCCUGAAGGUCUU	0	TR101704|c0_g7_i2 len=2896 path=[21512:0-63 @22253@!:64-835 22306:836-856 22324:857-907 22337:908-931 21981:932-1044 21334:1045-1090 21840:1091-2376 21702:2377-2400 21957:2401-2410 21818:2411-2434 22053:2435-2437 21948:2438-2461 22130:2462-2517 22307:2518-2548 21944:2549-2609 22220:2610-2649 22127:2650-2689 22318:2690-2699 21796:2700-2732 21352:2733-2895] [-1, 21512, 22253, 22306, 22324, 22337, 2…	AT4G33760.1	82.38	613	108	0	821	1433	717	1329	1e-97	359 2896
t2223301	TR102395|c4_g5_i2	1	3	0.00496	0	21	3	5.9e-05	21	0.1429	4	9.54e-07	133	76	84	3.3e-07	21	297	1	21	199	219	0.67	21	21	6	211	GCGGCGGUUGAUUUGUCCAC	3	UAUAUCUUCUUUCACUUUAU	11.5	TR102395|c4_g5_i2 len=297 path=[20435:0-112 20672:113-168 20792:169-184 20968:185-208 20888:209-224 21020:225-225 20960:226-228 20874:229-258 20760:259-269 19676:270-296] [-1, 20435, 20672, 20792, 20968, 20888, 21020, 20960, 20874, 20760, 19676, -2] null null 297
t2265817	TR98304|c1_g1_i6	1	0	1.71e-06	0	22	2	3.98e-05	11	0.1818	4	1.73e-10	50	3	114	9.62e-14	22	1192	1	22	37	58	0.03	22	22	6	49	CCGGUUCGUUCUUAGUUCGC	2	CGGUUCGUUCUUAGUUCGCU	22	TR98304|c1_g1_i6 len=1192 path=[25526:0-72 25527:73-96 25896:97-116 25877:117-119 25888:120-145 25895:146-169 25875:170-170 25887:171-178 25892:179-202 25924:203-209 25837:210-586 25551:587-600 25833:601-614 25800:615-1028 25695:1029-1052 25696:1053-1058 25697:1059-1082 25881:1083-1147 25919:1148-1167 25477:1168-1170 25478:1171-1173 25479:1174-1176 25480:1177-1179 25904:1180-1182 25899:1183-1185 …
t24826799	TR89597|c0_g1_i7	2	3	0.027	1	21	30	8.49e-14	1706	0.0176	92	3.65e-140	1170	55	80	0.00154	21	1555	1	21	1216	1235	0.78	21	20	299	1226	GAGGGUAGAGAGGGGCGAGG	16	UCUUGCCUUACCCGUGUUCU	11	TR89597|c0_g1_i7 len=1555 path=[4607:0-318 4608:319-319 4799:320-512 4619:513-531 4796:532-631 4805:632-632 4806:633-640 4770:641-656 4795:657-660 4789:661-695 4783:696-719 4769:720-773 4798:774-834 4788:835-873 4767:874-897 4781:898-899 4750:900-923 4766:924-1111 4614:1112-1135 4787:1136-1180 4801:1181-1181 4800:1182-1203 4797:1204-1226 4791:1227-1294 4777:1295-1311 4760:1312-1448 4734:1449-1471…
t24826799	TR101248|c3_g2_i8	1	3.5	0.0456	1	21	4	0.00836	520	0.0077	15	5.15e-26	2779	1540	72	0.0162	21	3862	1	21	1230	1249	0.32	21	20	31	1240	AAGCAAAGAGAGGAGGUUGC	2	UCUGGGAGUGAAAUUCAUUU	0	TR101248|c3_g2_i8 len=3862 path=[31359:0-287 31350:288-312 31319:313-355 31348:356-382 31295:383-407 31342:408-457 31259:458-544 31289:545-889 31035:890-913 31253:914-951 31287:952-975 31186:976-1003 31251:1004-1177 30991:1178-1219 31285:1220-1422 31311:1423-1630 31351:1631-1654 31355:1655-1681 31248:1682-1729 31192:1730-1753 31331:1754-1869 31352:1870-1885 31340:1886-1946 31330:1947-1963 31280:1…
t24826799	TR54861|c0_g1_i1	1	3.5	0.0456	0	21	3	0.0432	187	0.016	84	1.17e-177	223	53	77	0.00393	21	589	1	21	266	286	0.45	21	21	6	277	AAGCCUACAGGAGACAAUGU	2	CAGAACGGCAGUUGGUGGUG	0	TR54861|c0_g1_i1 len=589 path=[1182:0-469 1183:470-493 1184:494-588] [-1, 1182, 1183, 1184, -2] null null 589
t24826799	TR59300|c0_g3_i1	1	3.5	0.0456	1	21	2	0.0746	100	0.02	8	2.11e-08	22	175	70	0.027	21	242	1	21	188	207	0.78	21	20	7	198	AAGCCUAAAGGACCAUUGGA	2	AUCACGAGCGUGCUUACUUU	0	TR59300|c0_g3_i1 len=242 path=[613:0-126 632:127-158 639:159-179 635:180-189 629:190-213 622:214-241] [-1, 613, 632, 639, 635, 629, 622, -2] null null 242
t24826799	TR99253|c0_g1_i5	1	3.5	0.0456	1	21	2	0.19	790	0.0025	20	1.62e-21	455	109	70	0.027	21	1011	1	21	555	574	0.55	21	20	7	565	AAGCCUAAAGGACCAUUGGA	2	AGAAAAAGUAUGGAGGAAUU	0	TR99253|c0_g1_i5 len=1011 path=[8699:0-324 8698:325-365 8696:366-385 8689:386-450 8700:451-451 8661:452-499 8706:500-508 8677:509-535 8694:536-590 8702:591-605 8614:606-626 8655:627-659 8633:660-683 8672:684-710 8653:711-734 8631:735-764 8605:765-788 8509:789-1010] [-1, 8699, 8698, 8696, 8689, 8700, 8661, 8706, 8677, 8694, 8702, 8614, 8655, 8633, 8672, 8653, 8631, 8605, 8509, -2] null null 1011
t24956560	TR98607|c9_g3_i1	1	3	0.00438	1	21	4	0.00184	1077	0.0037	40	6.05e-61	1871	440	73	0.000668	21	2141	1	21	1422	1441	0.66	21	20	7	1433	ACCAAAAAGAAUUCGAUUAC	4	UCUUGUAUAAUUAUUUGAGU	0	TR98607|c9_g3_i1 len=2141 path=[14508:0-135 14981:136-159 14857:160-183 14768:184-264 14691:265-288 14921:289-297 15022:298-321 14855:322-367 14978:368-391 15254:392-408 14977:409-473 14919:474-501 14764:502-1725 14705:1726-1749 14706:1750-2140] [-1, 14508, 14981, 14857, 14768, 14691, 14921, 15022, 14855, 14978, 15254, 14977, 14919, 14764, 14705, 14706, -2] null null 2141
t24956560	TR101650|c2_g1_i1	1	3	0.00438	0	21	1	0.0372	48	0.0208	4	7.32e-08	75	15	79	2.06e-05	21	1287	1	21	50	70	0.04	21	21	1	61	AAACAAGAAGAGGGACCAAC	1	ACCAACCAGUAAACCUCUUU	0	TR101650|c2_g1_i1 len=1287 path=[2717:0-346 2718:347-370 2729:371-485 2730:486-503 2708:504-509 2709:510-518 2710:519-525 2711:526-1286] [-1, 2717, 2718, 2729, 2730, 2708, 2709, 2710, 2711, -2] null null 1287
t24956560	TR93738|c1_g1_i1	1	3.5	0.0121	0	20	1	0.00276	1	1	1	0.00276	127	2	74	0.000388	21	381	1	20	115	134	0.3	20	20	1	127	AACAGAAAAAUCAAGGUUUA	1	AACAGAAAAAUCAAGGUUUA	12.5	TR93738|c1_g1_i1 len=381 path=[359:0-380] [-1, 359, -2] AT5G10400.1 | Symbols: | Histone superfamily protein | chr5:3270289-3270952 REVERSE LENGTH=664 TR93738|c1_g1_i1	AT5G10400.1	86	150	19	2	226	374	447	299	4e-25	115 381
t25178957	TR103181|c9_g7_i16	1	3.5	0.0387	2	21	1	0.0756	128	0.0078	9	2.22e-16	1140	1027	69	0.00118	21	1647	1	21	105	123	0.06	21	19	3	113	GUUUGCCUUUCAACUGAUUC	1	CACGGGGAUAGAGAUUGCCG	0	TR103181|c9_g7_i16 len=1647 path=[15771:0-111 15772:112-119 16557:120-204 17246:205-214 17381:215-215 16977:216-218 17517:219-251 17457:252-267 17469:268-280 17114:281-304 17052:305-329 16643:330-407 17391:408-411 17112:412-435 17422:436-444 16829:445-455 17393:456-479 17424:480-484 17216:485-492 17186:493-503 17148:504-527 17105:528-558 17394:559-569 17425:570-600 17444:601-606 17458:607-610 174…
t2645655	TR97763|c1_g2_i6	1	3.5	0.0109	1	21	4	5.58e-10	63	0.0635	5	1.16e-12	4807	196	71	7.79e-05	21	5722	1	21	4994	5013	0.87	21	20	4	5003	UUGGAGAAGUUUUCUAUCAU	4	GAGUAGUAGUUUUCAAAUGC	11.5	TR97763|c1_g2_i6 len=5722 path=[15454:0-358 15557:359-470 15549:471-853 15563:854-877 15564:878-893 15555:894-949 15533:950-960 15545:961-1016 15477:1017-1017 15554:1018-1279 15542:1280-1321 15560:1322-1368 15553:1369-1392 15541:1393-1676 15429:1677-1694 15527:1695-1803 15509:1804-1805 15510:1806-1849 15511:1850-1871 15561:1872-2043 @15559@!:2044-2522 15540:2523-2541 15525:2542-2546 15551:2547-25…
t2645655	TR60708|c0_g1_i2	1	3.5	0.0109	0	21	3	6.25e-05	187	0.016	8	1.77e-14	1946	654	71	7.79e-05	21	2552	1	21	1282	1302	0.5	21	21	10	1294	GCAAAAGCUUAUGCAUCACU	3	UCUUGUCCAUUCUCACUUCA	0	TR60708|c0_g1_i2 len=2552 path=[5167:0-343 5168:344-362 5172:363-384 5171:385-2140 5162:2141-2164 5163:2165-2551] [-1, 5167, 5168, 5172, 5171, 5162, 5163, -2] null null 2552
t2645655	TR87298|c0_g1_i1	1	3.5	0.0109	0	18	1	0.0205	35	0.0286	11	1.31e-27	797	130	80	1.74e-07	21	1706	4	21	660	677	0.39	18	18	1	669	GGAGAAGUUGGGCCAUUUUG	1	GUUAGUUAUAAGUCGAGGGG	17.5	TR87298|c0_g1_i1 len=1706 path=[3747:0-585 3748:586-609 3758:610-682 3728:683-706 3761:707-884 3737:885-908 3766:909-1350 3764:1351-1388 3763:1389-1458 3759:1459-1470 3745:1471-1494 3746:1495-1705] [-1, 3747, 3748, 3758, 3728, 3761, 3737, 3766, 3764, 3763, 3759, 3745, 3746, -2] null null 1706
t2645655	TR58982|c0_g2_i2	1	3.5	0.0109	1	21	1	0.191	41	0.0244	7	1.86e-09	43	94	62	0.0101	21	213	1	21	128	147	0.6	21	20	7	137	UUGAUAAAGUUUGGAGCUUU	1	UUCCAUAACCGCAAAUGGGU	0	TR58982|c0_g2_i2 len=213 path=[684:0-59 701:60-79 699:80-137 693:138-212] [-1, 684, 701, 699, 693, -2] null null 213
t2645655	TR53151|c0_g1_i1	1	3.5	0.0109	1	21	1	0.195	161	0.0062	10	3.88e-14	413	304	69	0.000259	21	763	1	21	100	119	0.13	21	20	14	109	AUGGAGAAGUUUAUGGAGAU	1	AUAUGGUCAUGGGUUUUUGC	0	TR53151|c0_g1_i1 len=763 path=[1556:0-110 1557:111-134 1562:135-332 1560:333-356 1561:357-762] [-1, 1556, 1557, 1562, 1560, 1561, -2] null null 763
t26949700	TR102090|c8_g2_i1	1	3.5	0.000346	1	24	4	8.76e-05	90	0.0444	6	3.65e-10	1045	3	87	8.34e-05	24	1100	1	24	1037	1059	0.94	24	23	15	1049	AGCUUCUGUUCAAGAUUACG	3	CAGAAGCUUCUGUUCAAGAU	11	TR102090|c8_g2_i1 len=1100 path=[20478:0-68 22007:69-75 21846:76-93 22134:94-136 21986:137-147 22223:148-171 22112:172-196 21961:197-220 21789:221-227 21605:228-248 21606:249-265 21607:266-1099] [-1, 20478, 22007, 21846, 22134, 21986, 22223, 22112, 21961, 21789, 21605, 21606, 21607, -2] null null 1100
t27154917	TR102624|c6_g11_i1	2	3.5	0.00229	0	20	2	0.345	256	0.0078	14	3.17e-17	345	124	82	4.37e-07	21	625	2	21	212	231	0.34	20	20	16	222	CCAUCUCCUCGCAAAAUCGA	1	AACUUAAAACAGCAUGGACC	0	TR102624|c6_g11_i1 len=625 path=[9287:0-474 10112:475-534 10094:535-543 10065:544-552 10147:553-567 10157:568-575 9090:576-594 9091:595-605 9092:606-607 9093:608-624] [-1, 9287, 10112, 10094, 10065, 10147, 10157, 9090, 9091, 9092, 9093, -2] null null 625
t27154917	TR39161|c0_g3_i1	1	3.5	0.00229	2	21	1	0.0767	167	0.006	8	3.22e-14	1579	383	65	0.0125	21	2111	1	21	1188	1206	0.56	21	19	7	1197	CAAUCCCUUCAAUCGAGCUU	1	CUGCUUGCUCAUUUCAAUAU	0	TR39161|c0_g3_i1 len=2111 path=[4279:0-1490 4280:1491-1512 4281:1513-1514 4282:1515-2110] [-1, 4279, 4280, 4281, 4282, -2] null null 2111
t30557220	TR73571|c0_g1_i2	1	3.5	0.0229	1	21	5	1.39e-09	56	0.0893	7	5.69e-14	535	21	73	0.00334	21	1235	1	21	547	566	0.44	21	20	15	556	UUCAUCUUGCUCAAACUUCC	5	UUGGUCCUACAACUUGUCGU	0	TR73571|c0_g1_i2 len=1235 path=[2932:0-84 2973:85-109 2972:110-177 2969:178-192 2944:193-205 2961:206-214 2956:215-736 2954:737-760 2955:761-1234] [-1, 2932, 2973, 2972, 2969, 2944, 2961, 2956, 2954, 2955, -2] null null 1235
t30557220	TR89796|c1_g1_i1	1	3	0.0112	1	21	1	0.0803	65	0.0154	4	1.74e-06	462	48	74	0.00224	21	796	1	21	501	520	0.63	21	20	8	512	AUCCUUGCCUUCUCUCUCAU	1	AAGACUAUAACAGGUUAAGG	12	TR89796|c1_g1_i1 len=796 path=[1822:0-246 1823:247-270 1828:271-353 1820:354-377 1827:378-686 1829:687-710 1830:711-726 1816:727-750 1817:751-752 1818:753-795] [-1, 1822, 1823, 1828, 1820, 1827, 1829, 1830, 1816, 1817, 1818, -2] AT2G44690.1 | Symbols: ARAC9, ATROP8, ROP8 | Arabidopsis RAC-like 9 | chr2:18429264-18430804 FORWARD LENGTH=810 TR89796|c1_g1_i1	AT2G44690.1	82.88	333	57	0	293	625	73	405	4e-45	182 796
t32193379	TR99906|c8_g1_i1	1	3.5	0.0202	1	21	18	0.00667	870	0.0207	39	1.28e-31	255	39	80	0.00519	21	340	1	21	207	226	0.61	21	20	78	216	GACCCCUAACCAUCCCCAAA	8	CAACCGGCCUCAAGAAGAAC	0	TR99906|c8_g1_i1 len=340 path=[318:0-339] [-1, 318, -2] null null 340
t32193379	TR73012|c0_g1_i1	1	3.5	0.0202	0	21	2	2.22e-05	15	0.1333	4	6.13e-11	1429	142	86	0.00063	21	2189	1	21	1277	1297	0.58	21	21	3	1287	CCUCCCAAAACUUCCCCACA	2	GGCAAACAUAGACUUGAUUG	0	TR73012|c0_g1_i1 len=2189 path=[4583:0-693 4584:694-717 4590:718-1082 4587:1083-1106 4591:1107-1407 4578:1408-1431 4589:1432-1725 4581:1726-1749 4582:1750-2188] [-1, 4583, 4584, 4590, 4587, 4591, 4578, 4589, 4581, 4582, -2] AT5G04920.1 | Symbols: | EAP30/Vps36 family protein | chr5:1438959-1441983 REVERSE LENGTH=1868 TR73012|c0_g1_i1	AT5G04920.1	78.95	513	108	0	658	1170	1376	864	5e-38	161 2189
t32193379	TR66819|c0_g1_i1	1	3	0.00985	1	20	1	0.481	1154	0.0009	55	9.26e-85	1303	751	84	0.00131	21	1780	1	20	543	561	0.31	20	19	13	552	CACCCUAAACACUUUGAAAC	1	CAGCCUAUGAAUGCUAGGCU	0	TR66819|c0_g1_i1 len=1780 path=[3668:0-1221 3669:1222-1245 3674:1246-1291 3673:1292-1315 3672:1316-1467 3663:1468-1491 3664:1492-1779] [-1, 3668, 3669, 3674, 3673, 3672, 3663, 3664, -2] null null 1780
t32193379	TR37706|c0_g1_i1	1	3.5	0.0202	1	21	1	0.314	434	0.0023	11	3.39e-13	944	289	79	0.00715	21	1172	1	21	646	665	0.55	21	20	3	657	CCCUAACCCACCACCGUAUU	1	UCGUGACAUUUACUUUUGAU	0	TR37706|c0_g1_i1 len=1172 path=[2438:0-718 2439:719-748 2441:749-985 2433:986-1009 2434:1010-1171] [-1, 2438, 2439, 2441, 2433, 2434, -2] null null 1172
t32983296	TR100528|c6_g1_i2	1	3.5	0.00116	2	24	1	0.013	11	0.0909	4	6.52e-10	385	47	77	0.000783	24	861	1	24	328	349	0.38	24	22	2	338	AUCUUUAUGUACAGAGGAAA	1	GCAAGAACAGAUAGAGAUUG	0	TR100528|c6_g1_i2 len=861 path=[2952:0-195 2953:196-219 2975:220-240 2969:241-277 2983:278-281 2981:282-305 2985:306-311 2982:312-377 2991:378-383 2993:384-435 2990:436-452 2992:453-860] [-1, 2952, 2953, 2975, 2969, 2983, 2981, 2985, 2982, 2991, 2993, 2990, 2992, -2] null null 861
t33700964	TR102689|c8_g8_i5	1	3.5	0.00277	0	21	6	0.00483	227	0.0264	76	4.43e-116	134	75	82	4.64e-06	21	230	1	21	49	69	0.21	21	21	15	61	AUCUUGCAUCAAGGUAAACA	5	AGAACAUGUAAUCUUCUUGG	0	TR102689|c8_g8_i5 len=230 path=[20567:0-68 20511:69-72 20527:73-75 20384:76-81 20354:82-93 20533:94-109 20545:110-132 20269:133-152 20223:153-160 19625:161-176 18540:177-181 18541:182-229] [-1, 20567, 20511, 20527, 20384, 20354, 20533, 20545, 20269, 20223, 19625, 18540, 18541, -2] null null 230
t33730249	TR101500|c9_g5_i1	2	3.5	0.00422	1	22	26	3.49e-13	609	0.0427	17	1.4e-20	642	1	82	1.61e-05	22	1218	1	22	633	653	0.52	22	21	104	643	UCUGCAGAUGCGUGGCACAA	12	UUCUGCAGAUGCGUGGCACA	0	TR101500|c9_g5_i1 len=1218 path=[7828:0-245 8368:246-290 8314:291-338 8347:339-437 8434:438-464 8447:465-479 8340:480-578 8438:579-596 8300:597-666 8256:667-698 8200:699-722 8136:723-1051 7713:1052-1075 7714:1076-1217] [-1, 7828, 8368, 8314, 8347, 8434, 8447, 8340, 8438, 8300, 8256, 8200, 8136, 7713, 7714, -2] AT1G72370.2 | Symbols: P40, AP40, RP40, RPSAA | 40s ribosomal protein SA | chr1:2724294…	AT1G72370.2	80.03	596	119	0	146	741	150	745	1e-61	238 1218
t34390051	TR49223|c0_g1_i1	1	3.5	0.00285	1	21	8	2.88e-10	47	0.1702	5	2.88e-10	638	195	73	5.33e-05	21	1409	1	21	824	843	0.58	21	20	8	835	ACAGAAAACAGAUGUUUUUG	5	AUUAUUAUUACAGAGCCGUC	0	TR49223|c0_g1_i1 len=1409 path=[2850:0-206 2851:207-230 2853:231-899 2848:900-923 2849:924-1408] [-1, 2850, 2851, 2853, 2848, 2849, -2] null null 1409
t34390051	TR35007|c0_g1_i1	1	3.5	0.00285	1	21	7	0.0306	118	0.0593	7	6.03e-06	154	134	71	0.000194	21	194	1	21	11	30	0.06	21	20	32	21	AACAGAGAACAUUCGUAGAA	3	AUAUUUGCAUCCGUGACACA	0	TR35007|c0_g1_i1 len=194 path=[172:0-193] [-1, 172, -2] null null 194
t34390051	TR141500|c0_g1_i1	1	3.5	0.00285	1	21	7	0.0626	1286	0.0054	31	1.32e-36	886	245	71	0.000194	21	1450	1	21	632	651	0.44	21	20	32	642	AACAGAGAACAUUCGUAGAA	3	CAUGGACAGAGAAAAACAGC	0	TR141500|c0_g1_i1 len=1450 path=[1431:0-1449] [-1, 1431, -2] null null 1450
t34390051	TR74465|c1_g1_i2	1	3.5	0.00285	1	21	4	1.64e-05	227	0.0176	16	1.04e-27	783	644	64	0.00982	21	1574	1	21	130	149	0.08	21	20	4	141	AUAGAAAACCCAAAAAUUGU	4	UCCAUGCUUUUGGAUGCAGA	0	TR74465|c1_g1_i2 len=1574 path=[3861:0-273 3862:274-297 3882:298-318 3879:319-341 3885:342-371 3884:372-513 3869:514-535 3870:536-1573] [-1, 3861, 3862, 3882, 3879, 3885, 3884, 3869, 3870, -2] null null 1574
t34390051	TR102772|c4_g5_i1	1	3.5	0.00285	2	21	2	0.000492	28	0.0714	5	1.95e-10	783	110	63	0.0158	21	887	1	21	665	683	0.75	21	19	2	673	AGAAAGAAAGCUUGUAAAUU	2	UAGCAAGUUAUACUGGUAUC	0	TR102772|c4_g5_i1 len=887 path=[19888:0-76 19889:77-119 21561:120-221 22025:222-222 21336:223-407 22069:408-414 22100:415-418 22128:419-422 21714:423-431 21603:432-529 22046:530-530 22083:531-534 22113:535-540 22138:541-542 22160:543-566 21809:567-579 21776:580-584 21738:585-604 21056:605-650 22053:651-659 21572:660-755 22086:756-763 22116:764-780 21225:781-804 21042:805-836 20807:837-875 20088:8…	AT3G61650.1	82.61	828	144	0	1	828	357	1184	2e-140	500 887
t34390051	TR41202|c0_g1_i1	1	3.5	0.00285	2	21	1	0.24	132	0.0076	8	5.03e-10	206	147	63	0.0158	21	501	1	21	345	363	0.69	21	19	13	353	AAACUGAAGACGGGGAAAAA	1	CCAUUAAAUGACAGACAGAU	0	TR41202|c0_g1_i1 len=501 path=[1046:0-299 1047:300-323 1050:324-387 1044:388-403 1045:404-500] [-1, 1046, 1047, 1050, 1044, 1045, -2] null null 501
t34390051	TR98102|c0_g2_i1	1	3.5	0.00285	1	21	1	0.165	261	0.0038	6	3.82e-08	146	457	74	2.72e-05	21	1470	1	21	594	613	0.4	21	20	23	604	UACAGAGGAUGGCGGAGCGA	1	UUACUACUCAUUAGGAUAGG	0	TR98102|c0_g2_i1 len=1470 path=[9419:0-63 9420:64-87 9506:88-579 9437:580-603 9438:604-606 9439:607-630 9504:631-716 9483:717-740 9527:741-830 9400:831-854 9501:855-977 9405:978-1001 9511:1002-1061 9447:1062-1085 9499:1086-1117 9510:1118-1141 9534:1142-1291 9530:1292-1351 9519:1352-1375 9540:1376-1397 9541:1398-1424 9542:1425-1464 9380:1465-1469] [-1, 9419, 9420, 9506, 9437, 9438, 9439, 9504, 948…
t34722156	TR101326|c1_g16_i5	1	3.5	0.00783	0	21	5	4.7e-05	222	0.0225	9	6.88e-13	549	24	71	9.04e-05	21	1178	1	21	515	535	0.44	21	21	24	525	GUAGAACUUUAUAAGAAGGU	4	CUCAUUGGUCAAGAAAACAA	0	TR101326|c1_g16_i5 len=1178 path=[26109:0-297 26110:298-316 27114:317-351 27247:352-355 27201:356-392 27272:393-412 27267:413-433 27248:434-463 27233:464-466 27207:467-484 27125:485-487 27231:488-543 27050:544-600 27121:601-606 26966:607-726 25468:727-1177] [-1, 26109, 26110, 27114, 27247, 27201, 27272, 27267, 27248, 27233, 27207, 27125, 27231, 27050, 27121, 26966, 25468, -2] null null 1178
t34722156	TR93760|c0_g1_i1	1	3.5	0.00783	2	20	3	0.127	1256	0.0024	26	3.52e-33	1068	330	64	0.00568	21	2060	2	21	731	748	0.35	20	18	4	738	UGAGCAUUUUACAUAUGAUG	2	AUGGAAUGAGUCAAUGAAAU	0	TR93760|c0_g1_i1 len=2060 path=[4249:0-54 4250:55-78 4263:79-108 4262:109-132 4261:133-989 4256:990-2059] [-1, 4249, 4250, 4263, 4262, 4261, 4256, -2] AT5G59420.1 | Symbols: ORP3C | OSBP(oxysterol binding protein)-related protein 3C | chr5:23961575-23964824 FORWARD LENGTH=1731 TR93760|c0_g1_i1	AT5G59420.1	79.91	921	185	0	394	1314	355	1275	9e-98	359 2060
t34722156	TR56819|c0_g1_i1	1	3.5	0.00783	1	21	2	0.00351	219	0.0091	9	5.82e-16	628	8	67	0.00109	21	2553	1	21	627	646	0.25	21	20	33	636	UGGAGAUUUUGGAAAGUAUC	2	UUACAAAAUGGAGAUUUUGG	0	TR56819|c0_g1_i1 len=2553 path=[5551:0-538 5552:539-559 @5564@!:560-1939 5546:1940-1956 5562:1957-2134 5549:2135-2158 5550:2159-2552] [-1, 5551, 5552, 5564, 5546, 5562, 5549, 5550, -2] AT2G04842.1 | Symbols: EMB2761 | threonyl-tRNA synthetase, putative / threonine--tRNA ligase, putative | chr2:1698466-1701271 REVERSE LENGTH=1953 TR56819|c0_g1_i1	AT2G04842.1	80.52	1273	248	0	357	1629	221	1493	3e-147	523 2553
t34722156	TR88634|c0_g1_i1	1	3.5	0.00783	1	21	1	0.00763	18	0.0556	2	2.75e-05	812	871	73	2.33e-05	21	2371	1	21	1674	1693	0.71	21	20	1	1685	AGCACUUUGCAUGCAUGGUU	1	GGAGCUUAGACGAUGCGUUU	14	TR88634|c0_g1_i1 len=2371 path=[5005:0-83 5006:84-107 5007:108-154 5020:155-983 5013:984-1007 5018:1008-1452 5010:1453-1476 5019:1477-1555 5017:1556-1964 5003:1965-1988 5004:1989-2370] [-1, 5005, 5006, 5007, 5020, 5013, 5018, 5010, 5019, 5017, 5003, 5004, -2] null null 2371
t34722156	TR99900|c11_g1_i1	1	3.5	0.00783	2	21	1	0.215	1053	0.0009	14	1.98e-20	4141	170	66	0.00193	21	4371	1	21	3963	3981	0.91	21	19	22	3973	GAGCUUUUACAGCACUUAAA	1	GGGGUACAAAUGAGUAUAAA	0	TR99900|c11_g1_i1 len=4371 path=[9299:0-548 9300:549-572 9315:573-1726 9290:1727-1750 9318:1751-1825 9303:1826-1849 9314:1850-3035 9309:3036-3059 9317:3060-3337 9287:3338-3361 9313:3362-3465 9282:3466-3489 9283:3490-3502 9284:3503-3526 9312:3527-3703 9296:3704-3727 9319:3728-3760 9316:3761-3784 9311:3785-4118 9306:4119-4142 9307:4143-4370] [-1, 9299, 9300, 9315, 9290, 9318, 9303, 9314, 9309, 9317…	AT4G39400.1	78.01	873	190	2	3205	4076	2773	3644	3e-47	192 4371
t34969624	TR102547|c9_g3_i1	1	3	0.0057	2	21	3	0.000874	66	0.0455	6	3.74e-08	106	66	64	0.00367	21	377	1	21	32	50	0.08	21	19	5	42	GAAUACUUAUGUAGCACGGG	3	GUUGAGGGUUUCCGUAACCU	0	TR102547|c9_g3_i1 len=377 path=[22103:0-70 22104:71-78 22105:79-109 23022:110-125 22981:126-133 22926:134-135 22853:136-141 22770:142-246 23122:247-254 23146:255-278 23163:279-284 23176:285-285 23186:286-302 22642:303-325 21590:326-376] [-1, 22103, 22104, 22105, 23022, 22981, 22926, 22853, 22770, 23122, 23146, 23163, 23176, 23186, 22642, 21590, -2] null null 377
t34969624	TR97603|c1_g2_i7	1	3	0.0057	1	21	3	0.000474	328	0.0091	24	6.55e-45	1994	890	71	4.45e-05	21	2245	1	21	1095	1114	0.49	21	20	6	1106	AAAUCAUUAAGGGUUUUAAA	3	UCUCUCUGGAUGUCAGCUUG	14	TR97603|c1_g2_i7 len=2245 path=[9748:0-713 9837:714-764 9828:765-905 9845:906-956 9857:957-1504 9862:1505-1521 9843:1522-1586 9834:1587-1610 9852:1611-1658 9842:1659-1697 9833:1698-1704 9856:1705-1784 9849:1785-1859 9840:1860-1862 9871:1863-1874 9867:1875-1886 9868:1887-1887 9870:1888-2244] [-1, 9748, 9837, 9828, 9845, 9857, 9862, 9843, 9834, 9852, 9842, 9833, 9856, 9849, 9840, 9871, 9867, 9868, …
t34969624	TR85600|c1_g1_i3	1	3.5	0.0136	1	21	2	0.00536	90	0.0222	9	3.28e-15	423	61	66	0.00116	21	854	1	21	353	372	0.41	21	20	3	363	AAAUACGUUGAAAGUGGCAU	2	AAUUGCAGCAGUAGUAAUAU	11.5	TR85600|c1_g1_i3 len=854 path=[2727:0-181 2728:182-196 2827:197-235 2847:236-241 2842:242-283 2846:284-313 2844:314-328 2839:329-391 2835:392-495 2743:496-516 2744:517-534 2745:535-558 2746:559-853] [-1, 2727, 2728, 2827, 2847, 2842, 2846, 2844, 2839, 2835, 2743, 2744, 2745, 2746, -2] null null 854
t34969624	TR92502|c1_g2_i1	1	3.5	0.0136	1	21	1	0.077	123	0.0081	14	2.22e-27	1114	346	67	0.000629	21	1555	1	21	759	778	0.49	21	20	1	769	AAAUGAGUUAUAUGGGGACC	1	UUCCGGCGAAGACCCAACAU	0	TR92502|c1_g2_i1 len=1555 path=[7354:0-439 7355:440-489 7387:490-703 7391:704-750 7379:751-991 7393:992-1006 7370:1007-1173 7325:1174-1197 7326:1198-1554] [-1, 7354, 7355, 7387, 7391, 7379, 7393, 7370, 7325, 7326, -2] null null 1555
t34969624	TR101397|c1_g5_i2	1	3.5	0.0136	1	21	1	0.124	158	0.0063	11	3.29e-18	1062	920	69	0.000174	21	1217	1	21	133	152	0.11	21	20	3	143	CAAAGUGAUAAUUCUUGAUG	1	AUCAUGAGUGAAUUUCCCCU	0	TR101397|c1_g5_i2 len=1217 path=[23558:0-114 24200:115-183 24442:184-186 24287:187-222 24654:223-231 24043:232-624 23551:625-648 24273:649-723 23610:724-726 24164:727-789 24484:790-810 24011:811-910 24657:911-975 24417:976-1032 24344:1033-1053 24660:1054-1056 24410:1057-1107 24333:1108-1113 24240:1114-1114 24121:1115-1138 24668:1139-1152 22742:1153-1176 22743:1177-1216] [-1, 23558, 24200, 24442, …	AT3G62310.1	81.27	1217	226	2	1	1216	571	1786	3e-167	589 1217
t35827967	TR92399|c0_g2_i3	1	2	0.000234	0	21	5	1.16e-09	186	0.0269	11	1.78e-23	4110	343	85	2.51e-09	21	4316	1	21	3757	3777	0.87	21	21	10	3767	CAAAAUCUGUGAAUAAGAUA	5	UAUUGUCAAACCUGUUGAUU	0	TR92399|c0_g2_i3 len=4316 path=[12127:0-1461 12128:1462-1485 12567:1486-2758 @12544@!:2759-3432 11894:3433-3453 11895:3454-3477 11896:3478-3499 11897:3500-3502 11898:3503-4315] [-1, 12127, 12128, 12567, 12544, 11894, 11895, 11896, 11897, 11898, -2] null null 4316
t35827967	TR31240|c0_g1_i1	1	3.5	0.00757	2	21	2	0.00166	24	0.0833	4	3.99e-07	180	22	70	0.000244	21	419	1	21	150	168	0.36	21	19	2	159	UUAAUCUGUAGUUUGGGCUU	2	GACUUUGGGUUUCUACCUCC	0	TR31240|c0_g1_i1 len=419 path=[843:0-418] [-1, 843, -2] null null 419
t36208233	TR101631|c1_g4_i13	1	3.5	0.00407	1	22	1	0.014	17	0.0588	3	3.87e-07	924	54	74	0.00186	22	1222	1	22	968	988	0.79	22	21	4	978	CACAACUAGUAUGUUUGUUG	1	AAUGGUUGUGCUAGCUCAUU	0	TR101631|c1_g4_i13 len=1222 path=[24797:0-65 24798:66-66 24799:67-87 26179:88-123 25993:124-175 26122:176-210 26181:211-244 26202:245-249 26049:250-266 25911:267-290 25987:291-472 24833:473-516 26157:517-604 26250:605-625 26245:626-628 26206:629-643 26116:644-649 26156:650-689 25973:690-690 26112:691-705 26078:706-743 25888:744-810 26032:811-850 24691:851-874 25965:875-927 26189:928-960 26153:961…
t36219479	TR44276|c0_g1_i1	1	3.5	0.000683	1	21	16	3.9e-10	786	0.0204	18	1.54e-21	736	445	75	1.63e-05	22	1453	2	22	282	301	0.19	21	20	58	291	UACUAAUACUAGCUCUAGCC	10	GGACAGCUCUUCUUUAACCA	11	TR44276|c0_g1_i1 len=1453 path=[2935:0-286 2936:287-310 2941:311-562 2939:563-586 2940:587-1452] [-1, 2935, 2936, 2941, 2939, 2940, -2] null null 1453
t36219479	TR102266|c4_g15_i9	1	3.5	0.000683	1	22	1	0.135	121	0.0083	8	3.31e-12	505	10	77	4.07e-06	22	856	1	22	505	525	0.59	22	21	13	515	UACUGAUAAUAUGAGUCUUC	1	UUGCCGCUGCUACUGAUAAU	11	TR102266|c4_g15_i9 len=856 path=[12070:0-28 13135:29-52 13128:53-103 13090:104-127 13064:128-151 13164:152-169 12974:170-193 13062:194-210 13029:211-240 12972:241-252 13152:253-258 12799:259-280 13060:281-453 13028:454-718 13153:719-740 12124:741-757 12125:758-855] [-1, 12070, 13135, 13128, 13090, 13064, 13164, 12974, 13062, 13029, 12972, 13152, 12799, 13060, 13028, 13153, 12124, 12125, -2] null …
t36695703	TR101585|c0_g1_i1	1	3.5	0.0225	1	21	2	0.0432	56	0.0357	8	1.58e-09	53	61	62	0.00559	21	189	1	21	105	124	0.56	21	20	12	116	CAUGUGCUAUUCUCUUGCUU	2	GAGUCCUCCUAUUUUAUGAU	0	TR101585|c0_g1_i1 len=189 path=[617:0-108 618:109-137 619:138-188] [-1, 617, 618, 619, -2] null null 189
t36695703	TR102905|c20_g13_i2	1	3.5	0.0225	1	21	2	0.0907	78	0.0256	5	0.00016	39	17	62	0.00559	21	174	1	21	13	32	0.07	21	20	12	24	CAUGUGCUAUUCUCUUGCUU	2	UGCUUCUAAAGUAUUAUGAA	0	TR102905|c20_g13_i2 len=174 path=[12102:0-44 12103:45-59 13727:60-69 13823:70-92 13859:93-93 13845:94-111 13817:112-140 13765:141-149 12262:150-158 12263:159-160 12264:161-167 12265:168-173] [-1, 12102, 12103, 13727, 13823, 13859, 13845, 13817, 13765, 12262, 12263, 12264, 12265, -2] null null 174
t36759582	TR96392|c2_g6_i1	1	1	2.48e-07	0	24	5	4.74e-11	11	0.4545	5	4.74e-11	127	0	112	6.9e-16	24	414	1	24	116	139	0.28	24	24	6	127	AACGAACCGGUUAUUGCGAC	5	AACGAACCGGUUAUUGCGAC	23	TR96392|c2_g6_i1 len=414 path=[13036:0-80 13113:81-112 13087:113-183 12984:184-186 12985:187-413] [-1, 13036, 13113, 13087, 12984, 12985, -2] null null 414
t36759582	TR25934|c0_g3_i1	1	2.5	2.13e-05	0	24	2	0.00221	29	0.069	8	4.24e-15	72	30	103	1.32e-12	24	439	1	24	31	54	0.07	24	24	3	43	ACGAACCGGCAAUAGUGACG	2	UCGCUAUAGCAUAAAAAGCU	20	TR25934|c0_g3_i1 len=439 path=[918:0-112 919:113-119 920:120-136 921:137-438] [-1, 918, 919, 920, 921, -2] null null 439
t36759582	TR71484|c0_g1_i1	1	2.5	2.13e-05	0	23	1	0.0295	7	0.1429	3	2.7e-06	165	68	103	1.32e-12	24	253	1	23	85	107	0.34	23	23	1	99	GAACCGGCUUUAGCGACGGU	1	UUUUGGUUCACCCCUUGAGU	15	TR71484|c0_g1_i1 len=253 path=[533:0-179 534:180-203 535:204-252] [-1, 533, 534, 535, -2] null null 253
t37848118	TR117285|c0_g1_i1	1	0	5.35e-06	0	24	1	0.113	166	0.006	18	1.49e-33	472	841	114	1.18e-13	24	1400	1	24	1302	1325	0.93	24	24	1	1315	GCUAUAGCAUAGAAAGUCGA	1	GGCCCCACCAGCUUCUUUCC	24	TR117285|c0_g1_i1 len=1400 path=[1378:0-1399] [-1, 1378, -2] AT4G39410.1 | Symbols: WRKY13, ATWRKY13 | WRKY DNA-binding protein 13 | chr4:18332878-18334789 REVERSE LENGTH=974 TR117285|c0_g1_i1	AT4G39410.1	83.24	179	30	0	732	910	658	836	4e-25	117 1400
t37848118	TR25934|c0_g3_i1	1	3	0.00157	0	21	1	0.0668	29	0.0345	8	4.24e-15	72	2	100	1.22e-09	24	439	4	24	64	84	0.15	21	21	14	75	CUAUAGCAUAAAAAGCUGAU	1	UCGCUAUAGCAUAAAAAGCU	21	TR25934|c0_g3_i1 len=439 path=[918:0-112 919:113-119 920:120-136 921:137-438] [-1, 918, 919, 920, 921, -2] null null 439
t39211300	TR89540|c0_g1_i1	1	3.5	0.00209	1	22	7	4.58e-09	404	0.0173	9	3.09e-12	1048	538	77	0.000279	22	1812	1	22	500	520	0.28	22	21	26	512	AAAUGGUGAUGCUUGAGUUU	7	ACGCUUUUAUCUGGAGCAAC	0	TR89540|c0_g1_i1 len=1812 path=[4025:0-235 4038:236-633 4019:634-657 4041:658-1249 4022:1250-1273 4045:1274-1306 4044:1307-1330 4046:1331-1357 4035:1358-1397 4039:1398-1555 4028:1556-1579 4034:1580-1669 4014:1670-1693 4015:1694-1715 4016:1716-1739 4017:1740-1811] [-1, 4025, 4038, 4019, 4041, 4022, 4045, 4044, 4046, 4035, 4039, 4028, 4034, 4014, 4015, 4016, 4017, -2] null null 1812
t39332186	TR101718|c2_g2_i1	1	3.5	0.00629	2	22	3	0.00232	17	0.1765	5	7.93e-09	178	68	69	0.0168	22	256	1	22	101	120	0.39	22	20	10	110	ACCAAGAAUGACAAACAACA	2	GACAAAAAGAAAAAAGAAAG	0	TR101718|c2_g2_i1 len=256 path=[741:0-79 742:80-101 743:102-255] [-1, 741, 742, 743, -2] null null 256
t39332186	TR73124|c0_g1_i2	1	3	0.00262	1	22	2	0.0183	403	0.005	32	8.72e-59	253	935	81	8.62e-05	22	1983	1	22	1178	1198	0.59	22	21	5	1190	AGAUAAUGAUGAUUUUGGUA	2	AAUCCAUCCUCAUUUUCACC	0	TR73124|c0_g1_i2 len=1983 path=[4204:0-299 4234:300-346 4238:347-398 4230:399-846 4233:847-1296 4227:1297-1320 4229:1321-1456 4202:1457-1480 4203:1481-1982] [-1, 4204, 4234, 4238, 4230, 4233, 4227, 4229, 4202, 4203, -2] null null 1983
t39754659	TR102035|c1_g3_i4	1	3.5	0.00418	0	21	10	5.13e-06	447	0.0224	13	8.61e-19	239	247	84	2.8e-06	21	1896	1	21	476	496	0.25	21	21	47	487	UUGGGCUGGAUCAAUCUUUA	5	GGAUGCGGACGCCCCUUCCA	0	TR102035|c1_g3_i4 len=1896 path=[10671:0-664 10950:665-689 11028:690-736 11000:737-757 @10974@!:758-1517 10867:1518-1536 11019:1537-1656 11093:1657-1697 10933:1698-1701 10887:1702-1788 10820:1789-1794 10821:1795-1795 10822:1796-1895] [-1, 10671, 10950, 11028, 11000, 10974, 10867, 11019, 11093, 10933, 10887, 10820, 10821, 10822, -2] null null 1896
t39754659	TR72988|c1_g1_i1	1	3.5	0.00418	0	21	6	9.2e-05	199	0.0302	10	3.64e-18	1879	10	84	2.8e-06	21	2383	1	21	1859	1879	0.78	21	21	33	1870	UAGGGAUGGAAGAAACGAGU	3	AAGAAACGAGUUUUGACAGG	11	TR72988|c1_g1_i1 len=2383 path=[4923:0-612 4924:613-650 4936:651-813 4927:814-837 4937:838-1353 4921:1354-1377 4935:1378-1833 4933:1834-1857 4934:1858-2382] [-1, 4923, 4924, 4936, 4927, 4937, 4921, 4935, 4933, 4934, -2] null null 2383
t39754659	TR109604|c0_g1_i1	1	3	0.00171	0	21	3	5.14e-05	17	0.1765	3	5.14e-05	219	1	88	2.73e-07	21	252	1	21	208	228	0.83	21	21	16	219	UUGGGCCGGGAGUGUUGAGC	3	UUGGGCCGGGAGUGUUGAGC	0	TR109604|c0_g1_i1 len=252 path=[230:0-251] [-1, 230, -2] null null 252
t39918158	TR16232|c0_g1_i1	2	3.5	0.00417	2	21	7	2.3e-11	184	0.038	7	2.3e-11	1034	19	65	0.0198	21	1769	1	21	1045	1063	0.59	21	19	17	1054	AUCCCAAGGACAUUACUAGC	7	UCCUCUUGGGCCAUCUUAUU	0	TR16232|c0_g1_i1 len=1769 path=[3542:0-408 3543:409-432 3544:433-1768] [-1, 3542, 3543, 3544, -2] AT5G66470.1 | Symbols: | RNA binding;GTP binding | chr5:26541695-26544359 REVERSE LENGTH=1632 TR16232|c0_g1_i1	AT5G66470.1	80.95	777	146	2	615	1390	526	1301	1e-87	325 1769
t39918158	TR102051|c3_g2_i5	1	3.5	0.00417	1	21	2	0.00467	25	0.08	5	1.22e-14	5033	48	71	0.00118	21	5355	1	21	4976	4995	0.93	21	20	4	4985	AAUCUACAGGGUUUGUUUGU	1	CACCUCGUCCGCUCAUGGCU	0	TR102051|c3_g2_i5 len=5355 path=[33650:0-272 33651:273-301 33865:302-490 33693:491-491 33834:492-1635 33714:1636-1659 33863:1660-1690 33909:1691-1714 33899:1715-1931 33527:1932-1955 33829:1956-2002 33896:2003-2050 33917:2051-2074 33916:2075-2116 33912:2117-2302 33922:2303-2343 33931:2344-2355 33905:2356-2360 33893:2361-2379 33877:2380-2559 33924:2560-2583 33933:2584-2607 33548:2608-2631 33891:263…
t40632331	TR97419|c0_g1_i2	1	3.5	0.0137	1	21	11	1.76e-07	69	0.1594	10	9.17e-17	550	1	67	0.00365	21	585	1	21	542	561	0.93	21	20	46	551	CAUUAUUUGGAGAAGGCGGU	5	UCAUUAUUUGGAGAAGGCGG	0	TR97419|c0_g1_i2 len=585 path=[3166:0-41 3529:42-79 3591:80-97 3581:98-110 3569:111-121 3497:122-133 3461:134-157 3614:158-160 3571:161-168 3556:169-192 3533:193-204 3506:205-222 3445:223-260 3408:261-284 3505:285-299 3555:300-324 3582:325-348 3570:349-355 3554:356-379 3615:380-390 3530:391-407 3441:408-414 3399:415-438 3469:439-455 3438:456-463 3396:464-510 3129:511-584] [-1, 3166, 3529, 3591, 3…
t40632331	TR103178|c7_g7_i1	1	3.5	0.0137	0	21	1	0.0627	69	0.0145	9	3.03e-17	2	854	69	0.0013	21	1085	1	21	846	866	0.78	21	21	2	858	UUAUUUAAAAUCAAUAAUAU	1	AUUUCCUUGCAAUAAUGUUU	0	TR103178|c7_g7_i1 len=1085 path=[14232:0-52 16572:53-68 16403:69-80 16692:81-92 16556:93-93 16384:94-104 16827:105-128 16672:129-137 16935:138-146 16917:147-170 16971:171-179 16995:180-197 16864:198-221 16976:222-226 17022:227-234 16928:235-258 16909:259-283 16886:284-298 16797:299-339 16721:340-432 17001:433-439 16605:440-463 16885:464-477 16847:478-501 16792:502-530 16883:531-602 16938:603-648 …
t42342408	TR101613|c13_g2_i1	1	2	9.59e-05	0	24	1	0.118	23	0.0435	14	1.65e-26	125	6	105	4.53e-09	24	202	1	24	108	131	0.53	24	24	22	120	UUCUAUUGGUCAAUUGACCA	1	UUGGUCAAUUGACCAACUUA	15	TR101613|c13_g2_i1 len=202 path=[14911:0-77 14912:78-78 14913:79-79 14914:80-91 14915:92-132 14916:133-144 14917:145-145 14918:146-146 14919:147-201] [-1, 14911, 14912, 14913, 14914, 14915, 14916, 14917, 14918, 14919, -2] null null 202
t42342408	TR81960|c0_g1_i1	1	2.5	0.000255	0	24	1	0.0329	23	0.0435	14	1.55e-34	30	6	101	4.24e-08	24	706	1	24	13	36	0.02	24	24	22	25	UUCUAUUGGUCAAUUGACCA	1	UUGGUCAAUUGACCAACUUA	11	TR81960|c0_g1_i1 len=706 path=[1679:0-79 1680:80-128 1709:129-148 1705:149-213 1711:214-237 1712:238-384 1703:385-400 1710:401-455 1706:456-471 1702:472-595 1659:596-619 1660:620-705] [-1, 1679, 1680, 1709, 1705, 1711, 1712, 1703, 1710, 1706, 1702, 1659, 1660, -2] null null 706
t42347759	TR26192|c0_g1_i1	1	1.5	5.3e-06	0	24	1	0.0185	21	0.0476	14	2.25e-38	46	6	108	5.09e-15	24	1143	1	24	29	52	0.03	24	24	21	41	UUCUAUUGGUCAAUUGACCA	1	UUGGUCAAUUGACCAACUUA	11	TR26192|c0_g1_i1 len=1143 path=[2266:0-91 2267:92-115 2268:116-1142] [-1, 2266, 2267, 2268, -2] AT5G62670.1 | Symbols: AHA11, HA11 | H(+)-ATPase 11 | chr5:25159230-25165209 FORWARD LENGTH=3271 TR26192|c0_g1_i1	AT5G62670.1	79.6	554	113	0	583	1136	2808	2255	7e-51	202 1143
t42347759	TR101613|c13_g2_i1	1	1.5	5.3e-06	0	24	1	0.118	23	0.0435	14	1.65e-26	125	6	108	5.09e-15	24	202	1	24	108	131	0.53	24	24	22	120	UUCUAUUGGUCAAUUGACCA	1	UUGGUCAAUUGACCAACUUA	11	TR101613|c13_g2_i1 len=202 path=[14911:0-77 14912:78-78 14913:79-79 14914:80-91 14915:92-132 14916:133-144 14917:145-145 14918:146-146 14919:147-201] [-1, 14911, 14912, 14913, 14914, 14915, 14916, 14917, 14918, 14919, -2] null null 202
t42347759	TR81960|c0_g1_i1	1	2	1.94e-05	0	24	1	0.0329	23	0.0435	14	1.55e-34	30	6	104	1.35e-13	24	706	1	24	13	36	0.02	24	24	22	25	UUCUAUUGGUCAAUUGACCA	1	UUGGUCAAUUGACCAACUUA	0	TR81960|c0_g1_i1 len=706 path=[1679:0-79 1680:80-128 1709:129-148 1705:149-213 1711:214-237 1712:238-384 1703:385-400 1710:401-455 1706:456-471 1702:472-595 1659:596-619 1660:620-705] [-1, 1679, 1680, 1709, 1705, 1711, 1712, 1703, 1710, 1706, 1702, 1659, 1660, -2] null null 706
t42347759	TR102849|c0_g6_i1	1	3	0.00022	0	24	1	0.0786	25	0.04	14	6.83e-29	40	6	95	1.88e-10	24	325	1	24	23	46	0.07	24	24	22	35	UUCUAUUGGUCAAUUGACCA	1	UUGGUCAAUUGACCAACUUA	0	TR102849|c0_g6_i1 len=325 path=[21272:0-98 21273:99-324] [-1, 21272, 21273, -2] null null 325
t43310091	TR98653|c1_g1_i5	1	3.5	0.00448	1	21	1	0.418	1348	0.0007	17	4.43e-20	1793	818	73	9.06e-05	21	2512	1	21	966	985	0.38	21	20	48	975	GCUGGCAUGCAUAUAUAUUC	1	GGGGGGCUUGGAUGGUGAGC	11.5	TR98653|c1_g1_i5 len=2512 path=[8431:0-191 8834:192-201 8821:202-210 8811:211-215 8807:216-239 8796:240-245 8781:246-249 8760:250-263 8733:264-287 8699:288-634 8493:635-658 8732:659-882 8361:883-906 8759:907-1150 8418:1151-1180 8780:1181-1352 8696:1353-1386 8758:1387-1408 8730:1409-1432 8695:1433-1440 8806:1441-1464 8810:1465-1613 8729:1614-1689 8823:1690-1712 8596:1713-1715 8597:1716-1736 8727:1…	AT2G07696.1	88.35	558	62	1	1721	2278	29	583	3e-144	513 2512
t4374650	TR99299|c3_g13_i2	1	3.5	0.00654	0	20	7	3.06e-05	802	0.0087	36	2.36e-70	427	3561	80	3.89e-06	21	4718	2	21	3979	3998	0.84	20	20	41	3990	UGCUGGAUUUGAUGCAACUG	4	UGGCCCCAACACCGGCAAAU	0	TR99299|c3_g13_i2 len=4718 path=[29442:0-1083 29443:1084-1107 30296:1108-2651 30411:2652-2668 30160:2669-2845 29276:2846-2872 30050:2873-2992 30373:2993-3087 30350:3088-3376 30424:3377-3391 30211:3392-3433 30435:3434-3436 30312:3437-3463 30269:3464-3612 30418:3613-3617 30429:3618-3656 30437:3657-3661 30262:3662-3793 29986:3794-3869 28962:3870-3893 28963:3894-3908 30301:3909-3934 30256:3935-4003 3…	AT3G11830.1	79.36	1434	296	0	2802	4235	250	1683	1e-138	496 4718
t4374650	TR94243|c2_g1_i2	1	3.5	0.00654	0	21	3	2.27e-09	3	1	3	2.27e-09	70	0	76	4.01e-05	21	780	1	21	60	80	0.08	21	21	3	70	AUUCUUGUAUUAAGCCACUU	3	AUUCUUGUAUUAAGCCACUU	0	TR94243|c2_g1_i2 len=780 path=[4046:0-295 4047:296-319 4077:320-392 4080:393-398 4083:399-399 4039:400-422 4065:423-498 4060:499-522 4061:523-779] [-1, 4046, 4047, 4077, 4080, 4083, 4039, 4065, 4060, 4061, -2] null null 780
t44506028	TR15199|c0_g1_i1	1	3.5	0.0138	2	20	9	3.84e-08	141	0.0638	8	6.85e-14	335	4	65	0.00865	20	1619	1	20	332	349	0.21	20	18	31	340	GCUAUUCCCAACAAUUCCCC	5	ACCGUGCUAUUCCCAACAAU	0	TR15199|c0_g1_i1 len=1619 path=[3246:0-568 3247:569-592 3248:593-1618] [-1, 3246, 3247, 3248, -2] null null 1619
t44506028	TR80413|c0_g1_i1	1	3.5	0.0138	0	19	3	5.1e-05	83	0.0361	7	1.12e-12	720	580	79	1.55e-06	20	1216	2	20	132	150	0.11	19	19	7	142	UUUAGCCCACGGAUUUGGCA	3	CCAAGGACGUUUCGGUUCCG	0	TR80413|c0_g1_i1 len=1216 path=[2913:0-52 2914:53-76 2915:77-86 2916:87-110 2933:111-293 2910:294-317 2932:318-323 2928:324-404 2899:405-428 2934:429-888 2936:889-910 2926:911-933 2923:934-1168 2896:1169-1169 2897:1170-1215] [-1, 2913, 2914, 2915, 2916, 2933, 2910, 2932, 2928, 2899, 2934, 2936, 2926, 2923, 2896, 2897, -2] null null 1216
t45396896	TR15170|c0_g2_i1	1	3.5	0.00406	1	23	1	0.0308	10	0.1	3	3.6e-06	297	7	85	9.22e-06	24	339	1	23	279	300	0.82	23	22	10	290	GAUGCUGACACUCCUACUGA	1	ACACUCCUACUGAGGAGGCA	14.5	TR15170|c0_g2_i1 len=339 path=[1145:0-35 1146:36-338] [-1, 1145, 1146, -2] null null 339
t4679531	TR16717|c0_g1_i1	1	3.5	0.0164	2	22	3	0.0149	273	0.011	8	2.48e-11	412	383	64	0.00742	22	1505	1	22	786	805	0.52	22	20	6	797	AUGAUGAUUGCUACUGGCAU	2	AUCGCCGACAUCACCGUCGG	0	TR16717|c0_g1_i1 len=1505 path=[3014:0-1407 3015:1408-1431 3016:1432-1504] [-1, 3014, 3015, 3016, -2] null null 1505
t4679531	TR101806|c1_g3_i1	1	3.5	0.0164	1	22	1	0.122	139	0.0072	15	1.63e-26	999	372	66	0.00301	22	1087	1	22	617	637	0.57	22	21	1	628	AAUACUGAUUUUACGGUGGU	1	AGUAGAUGGUUUUGCUGGUG	0	TR101806|c1_g3_i1 len=1087 path=[15607:0-39 16510:40-79 16242:80-103 16660:104-106 16594:107-137 16867:138-139 16375:140-226 16823:227-230 16806:231-240 16705:241-291 16911:292-292 16748:293-308 16703:309-315 16365:316-334 16870:335-336 16893:337-338 16912:339-351 16646:352-400 16744:401-429 16872:430-453 16644:454-500 16354:501-530 16875:531-548 16776:549-578 16835:579-599 16819:600-614 16800:61…
t46808763	TR25934|c0_g3_i1	1	0	2.81e-06	0	22	1	0.0668	29	0.0345	8	4.24e-15	72	2	104	1.43e-15	22	439	1	22	64	85	0.15	22	22	14	75	CUAUAGCAUAAAAAGCUGAU	1	UCGCUAUAGCAUAAAAAGCU	22	TR25934|c0_g3_i1 len=439 path=[918:0-112 919:113-119 920:120-136 921:137-438] [-1, 918, 919, 920, 921, -2] null null 439
t47090638	TR36607|c0_g3_i1	1	3.5	0.0796	0	18	4	0.00683	86	0.0465	6	2.67e-06	19	5	68	0.00259	19	244	1	18	16	33	0.07	18	18	31	24	AUCCUGGUGGUGAUGAAAUU	3	UGAUCAUCCUGGUGGUGAUG	0	TR36607|c0_g3_i1 len=244 path=[515:0-74 516:75-97 517:98-98 518:99-121 519:122-243] [-1, 515, 516, 517, 518, 519, -2] null null 244
t47090638	TR101338|c9_g8_i12	1	3.5	0.0796	0	19	4	0.00352	312	0.0128	17	1.41e-33	2456	227	63	0.0168	19	3627	1	19	2221	2239	0.61	19	19	6	2229	AUGUUGGUGAAGCUGAUCCA	2	CACUUGUUGCUUGGUAAAGG	0	TR101338|c9_g8_i12 len=3627 path=[27523:0-378 28892:379-405 28795:406-443 28663:444-511 28503:512-525 27255:526-544 27256:545-562 28627:563-1551 27002:1552-1575 28693:1576-2309 27958:2310-2348 27959:2349-3626] [-1, 27523, 28892, 28795, 28663, 28503, 27255, 27256, 28627, 27002, 28693, 27958, 27959, -2] AT3G23640.2 | Symbols: HGL1 | heteroglycan glucosidase 1 | chr3:8501810-8509584 FORWARD LENGTH=3…	AT3G23640.2	78.58	761	163	0	1082	1842	922	1682	1e-54	216 3627
t47090638	TR57479|c0_g1_i2	1	3.5	0.0796	0	18	4	0.0192	518	0.0077	23	2.22e-29	162	152	68	0.00259	19	945	1	18	306	323	0.32	18	18	31	314	AUCCUGGUGGUGAUGAAAUU	3	AAAGGGAAGUGUUUUUGGUG	0	TR57479|c0_g1_i2 len=945 path=[2290:0-42 2291:43-59 2294:60-180 2293:181-544 2283:545-568 2284:569-944] [-1, 2290, 2291, 2294, 2293, 2283, 2284, -2] null null 945
t47090638	TR28685|c0_g1_i1	1	2	0.0117	0	19	3	0.149	3480	0.0009	56	1.88e-69	757	939	79	1.58e-05	19	2642	1	19	1688	1706	0.64	19	19	7	1697	UACUGGUGAGUAGACUGGCA	3	AUCUGGAAGGGGACGUGGAA	0	TR28685|c0_g1_i1 len=2642 path=[5300:0-930 5301:931-954 5302:955-2641] [-1, 5300, 5301, 5302, -2] null null 2642
t47090638	TR25316|c0_g1_i1	1	2.5	0.0234	0	19	3	2.65e-05	134	0.0224	8	1.69e-15	1154	21	74	0.000187	19	2440	1	19	1167	1185	0.48	19	19	9	1175	AUGCUGGUGUAAAACAAGCC	3	UGGUUCGUCCUCCUGGUCAU	0	TR25316|c0_g1_i1 len=2440 path=[4860:0-1521 4861:1522-1545 4862:1546-2439] [-1, 4860, 4861, 4862, -2] AT3G18520.2 | Symbols: HDA15, ATHDA15 | histone deacetylase 15 | chr3:6361176-6365615 FORWARD LENGTH=2082 TR25316|c0_g1_i1	AT3G18520.2	81.22	442	83	0	1043	1484	869	1310	3e-55	218 2440
t47090638	TR35667|c0_g1_i1	1	3	0.0444	2	19	3	0.00157	69	0.0435	8	9.35e-11	167	55	64	0.0119	19	324	1	19	106	122	0.33	19	17	4	112	UCACUGGUGAGAAUGGGACA	3	GAGACAGAGAACCCUCCAAU	0	TR35667|c0_g1_i1 len=324 path=[652:0-195 653:196-219 654:220-323] [-1, 652, 653, 654, -2] null null 324
t47090638	TR79333|c0_g1_i2	1	3	0.0444	1	19	3	0.00119	154	0.0195	7	1.26e-13	256	1225	65	0.00827	19	3111	1	19	1474	1491	0.47	19	18	6	1483	UCCGGUGAAGGUAACCGAAA	2	UUUUAAGUCAUUUGAUGGUU	0	TR79333|c0_g1_i2 len=3111 path=[6645:0-199 6646:200-238 6659:239-761 6654:762-785 6657:786-1111 6649:1112-1135 6660:1136-2434 6638:2435-2456 6639:2457-3110] [-1, 6645, 6646, 6659, 6654, 6657, 6649, 6660, 6638, 6639, -2] null null 3111
t47090638	TR94791|c0_g1_i6	1	3.5	0.0796	0	19	3	3.33e-05	149	0.0201	6	5.42e-11	884	117	66	0.00569	19	2514	1	19	993	1011	0.39	19	19	3	1001	AAUUUGGUGGACUAGAUGAC	3	CACAGGCAGCUCGUCAUCAC	0	TR94791|c0_g1_i6 len=2514 path=[9047:0-187 9048:188-211 9121:212-724 9135:725-771 9133:772-868 9137:869-881 9143:882-892 9141:893-901 9125:902-967 9116:968-1229 9061:1230-1253 9104:1254-1265 9115:1266-1285 9124:1286-1333 9103:1334-1357 9113:1358-1629 9032:1630-1653 9122:1654-1741 9140:1742-1743 9101:1744-2175 9027:2176-2513] [-1, 9047, 9048, 9121, 9135, 9133, 9137, 9143, 9141, 9125, 9116, 9061, 9…
t47090638	TR79272|c1_g1_i1	1	3.5	0.0796	1	19	2	0.0408	16	0.125	3	9.57e-06	8	2	62	0.0236	19	404	1	19	3	20	0.01	19	18	10	10	CUGCUGGUGCAACUUGGUAU	1	AUCUGCUGGUGCAACUUGGU	0	TR79272|c1_g1_i1 len=404 path=[875:0-98 876:99-102 877:103-403] [-1, 875, 876, 877, -2] null null 404
t47090638	TR100719|c0_g2_i7	1	3.5	0.0796	0	19	2	0.0644	1344	0.0015	17	4.65e-22	2617	1200	65	0.00827	19	3292	1	19	1409	1427	0.43	19	19	6	1417	UUUCUGGUGGAUUUCCAAAG	2	AGUUCUUGCAAGAUUCGGGU	0	TR100719|c0_g2_i7 len=3292 path=[14682:0-250 14683:251-274 14801:275-313 14781:314-337 14760:338-591 14708:592-615 14709:616-621 14800:622-622 14780:623-951 14540:952-954 14835:955-1143 14839:1144-1208 14824:1209-1260 14846:1261-1278 14822:1279-1329 14837:1330-1350 14810:1351-1410 14834:1411-1432 14829:1433-1488 14809:1489-1554 14793:1555-1608 14840:1609-1623 14772:1624-1696 14791:1697-1704 14680…	AT5G65700.2	81.6	212	39	0	2547	2758	2573	2784	6e-23	111 3292
t47090638	TR131399|c0_g3_i1	1	3.5	0.0796	0	18	1	0.0306	45	0.0222	5	1.87e-10	435	224	68	0.00259	19	1468	1	18	203	220	0.14	18	18	5	213	UCUGGUGGUGGUGACAUGGC	1	AUUCCCACGAUGAUAACAUG	0	TR131399|c0_g3_i1 len=1468 path=[2970:0-23 2971:24-24 2972:25-25 2973:26-26 2974:27-1467] [-1, 2970, 2971, 2972, 2973, 2974, -2] null null 1468
t47090638	TR103183|c5_g3_i7	1	3.5	0.0796	1	19	1	0.0746	272	0.0037	7	2.88e-12	1187	777	61	0.0326	19	3529	1	19	403	420	0.11	19	18	1	412	UCUGGUGGAGGACUUGACCC	1	UCUCCCCCGGCGGAUAAUAA	0	TR103183|c5_g3_i7 len=3529 path=[20284:0-26 20285:27-39 20286:40-42 22760:43-80 22835:81-81 22804:82-89 22758:90-96 22686:97-98 22801:99-132 22755:133-133 22677:134-171 22578:172-194 22953:195-201 22994:202-203 22560:204-227 22390:228-229 22199:230-231 22892:232-233 22968:234-251 23003:252-253 23050:254-254 22775:255-294 22715:295-358 22329:359-382 23011:383-383 22624:384-404 22484:405-458 22075:…	AT4G39850.2	79.36	998	206	0	17	1014	1407	2404	2e-93	345 3529
t47105836	TR100023|c2_g1_i3	1	3.5	0.00653	2	21	5	0.0327	1336	0.0037	17	2.34e-18	1504	273	68	0.00146	21	1960	1	21	1223	1241	0.62	21	19	13	1232	UUGUGGUGAAGAAAGUUUUG	3	UUAACAAAAUUAUAAAAGGA	0	TR100023|c2_g1_i3 len=1960 path=[7464:0-108 7627:109-156 7646:157-173 7606:174-231 7624:232-444 7544:445-468 7643:469-507 7657:508-531 7668:532-540 7642:541-592 7622:593-616 7600:617-676 7440:677-744 7656:745-876 7669:877-894 7598:895-969 7663:970-1029 7655:1030-1053 7670:1054-1087 7637:1088-1116 7667:1117-1212 7618:1213-1251 7662:1252-1266 7653:1267-1290 7671:1291-1308 7666:1309-1374 7661:1375-1…	AT1G23190.1	79.55	1550	314	1	123	1669	117	1666	7e-157	555 1960
t47227711	TR169941|c1_g1_i1	1	3.5	0.0128	2	21	19	3.33e-09	481	0.0395	12	2.97e-13	642	261	63	0.0468	21	977	1	21	373	391	0.38	21	19	57	382	UCCUUAUGAAGGAGGGGUAU	9	AUGAGGCAGAAGCUGUUGAA	0	TR169941|c1_g1_i1 len=977 path=[1909:0-976] [-1, 1909, -2] AT1G16890.2 | Symbols: UBC36, UBC13B | ubiquitin-conjugating enzyme 36 | chr1:5776282-5778484 REVERSE LENGTH=887 TR169941|c1_g1_i1	AT1G16890.2	82.74	452	78	0	241	692	157	608	1e-73	278 977
t47227711	TR84408|c0_g1_i7	1	3.5	0.0128	0	21	6	3.4e-05	146	0.0411	9	2.11e-17	1506	1315	73	0.000472	21	2445	1	21	181	201	0.07	21	21	6	192	CGCUCAUGAAAUACUCCAAC	3	AAAUCAAAGAAAAUUGUUCC	0	TR84408|c0_g1_i7 len=2445 path=[5411:0-189 5412:190-213 5463:214-388 5448:389-412 5459:413-1043 5467:1044-1302 5466:1303-1513 5465:1514-1607 5428:1608-1635 5429:1636-1659 5456:1660-1889 5403:1890-1913 5464:1914-2021 5470:2022-2057 5409:2058-2079 5410:2080-2444] [-1, 5411, 5412, 5463, 5448, 5459, 5467, 5466, 5465, 5428, 5429, 5456, 5403, 5464, 5470, 5409, 5410, -2] null null 2445
t47227711	TR88496|c0_g1_i3	1	3.5	0.0128	1	21	1	0.0398	43	0.0233	6	4.22e-12	905	87	67	0.00925	21	1077	1	21	983	1002	0.91	21	20	3	993	CUUUCAUGAAUGCACAACAG	1	CUGCCACGCGGCAACCCUGA	0	TR88496|c0_g1_i3 len=1077 path=[7085:0-106 7125:107-124 7149:125-234 7054:235-255 7146:256-455 7152:456-474 7154:475-512 7123:513-529 7150:530-547 7132:548-742 7153:743-750 7120:751-791 7142:792-833 7119:834-1076] [-1, 7085, 7125, 7149, 7054, 7146, 7152, 7154, 7123, 7150, 7132, 7153, 7120, 7142, 7119] null null 1077
t47227711	TR92216|c0_g1_i1	1	3.5	0.0128	0	21	1	0.166	275	0.0036	18	3.25e-30	450	449	70	0.00226	21	1539	1	21	889	909	0.58	21	21	9	899	UUUCUAAUGAAAUUAGGGUA	1	CCUCGUAGUCCUCUCUUUCA	0	TR92216|c0_g1_i1 len=1539 path=[5896:0-211 5894:212-232 5875:233-422 5844:423-446 5860:447-558 5821:559-582 5871:583-739 5827:740-763 5890:764-820 5899:821-841 5869:842-1000 5834:1001-1024 5878:1025-1069 5865:1070-1147 5799:1148-1171 5852:1172-1368 5808:1369-1392 5809:1393-1538] [-1, 5896, 5894, 5875, 5844, 5860, 5821, 5871, 5827, 5890, 5899, 5869, 5834, 5878, 5865, 5799, 5852, 5808, 5809, -2] nu…
t47306263	TR100168|c1_g11_i6	1	3.5	0.00538	2	22	3	2.1e-06	50	0.06	6	1.85e-13	1246	238	82	3.59e-05	22	2114	1	22	1475	1494	0.7	22	20	6	1485	GUUUUGGGAGAUAGCCUUUG	3	GUAAAUCGAAUAGCUGGCGU	12	TR100168|c1_g11_i6 len=2114 path=[11793:0-693 12214:694-707 12210:708-754 12206:755-889 12062:890-913 12199:914-1146 11744:1147-1170 12171:1171-1263 12101:1264-1300 12169:1301-1326 12134:1327-1350 12097:1351-1446 12047:1447-1470 12167:1471-1592 12094:1593-1639 12204:1640-1677 12196:1678-1701 12186:1702-1820 12225:1821-1841 12229:1842-1856 12119:1857-1878 12079:1879-1978 11719:1979-2002 11720:2003…
t4901279	TR102950|c3_g11_i16	1	3.5	0.0162	2	22	2	0.0891	179	0.0112	29	1.28e-62	1646	857	68	0.00115	22	1937	1	22	780	799	0.4	22	20	11	789	GUAUUGAUGUUGCAGAGAUU	1	CCCCACCUUUCUUAUAAAGG	0	TR102950|c3_g11_i16 len=1937 path=[24455:0-136 24242:137-200 23602:201-221 23412:222-280 23194:281-304 22921:305-309 22922:310-335 23577:336-845 22533:846-869 23380:870-1343 24265:1344-1367 24306:1368-1373 24336:1374-1397 24360:1398-1399 23135:1400-1475 22765:1476-1488 22766:1489-1512 22767:1513-1513 22768:1514-1537 23118:1538-1538 23886:1539-1603 23529:1604-1613 23957:1614-1634 23885:1635-1663 2…
t49562107	TR90401|c0_g1_i2	1	3.5	0.0154	0	21	7	0.00242	559	0.0125	10	3.85e-10	72	492	71	0.000115	21	1038	1	21	554	574	0.53	21	21	43	565	GCAAAUGUAAUGAAUGUUGC	4	UUCUUGCUAUAAACGAUAUU	0	TR90401|c0_g1_i2 len=1038 path=[5215:0-46 5300:47-79 5291:80-133 5304:134-157 5310:158-304 5309:305-384 5314:385-403 5316:404-436 5318:437-452 5302:453-490 5294:491-514 5286:515-595 5268:596-1037] [-1, 5215, 5300, 5291, 5304, 5310, 5309, 5314, 5316, 5318, 5302, 5294, 5286, 5268, -2] null null 1038
t49562107	TR99383|c0_g1_i7	1	2	0.000891	2	21	3	6.87e-07	17	0.1765	3	6.87e-07	288	1	76	4.49e-06	21	1012	1	21	279	297	0.28	21	19	3	288	UCAAAUGAAAUUGGUAUACA	3	UCAAAUGAAAUUGGUAUACA	11	TR99383|c0_g1_i7 len=1012 path=[12513:0-24 12514:25-26 12515:27-28 12516:29-30 12517:31-32 12518:33-34 12519:35-36 12520:37-38 12521:39-40 12522:41-42 12815:43-286 12826:287-306 12798:307-392 12833:393-394 12837:395-412 12822:413-421 12828:422-426 12804:427-431 12823:432-470 12834:471-477 12839:478-482 12792:483-605 12778:606-776 12844:777-779 12830:780-794 12730:795-800 12774:801-874 12835:875-8…
t49562107	TR94704|c1_g1_i8	1	3.5	0.0154	1	21	3	0.00595	274	0.0109	64	7.82e-154	113	467	66	0.00198	21	2434	1	21	571	590	0.23	21	20	13	581	UCAAAUGACAUCAGGAACCG	2	UAUAAUGCUCACUCUGCUCU	12.5	TR94704|c1_g1_i8 len=2434 path=[15558:0-107 15559:108-131 15672:132-190 15666:191-212 15706:213-213 15701:214-269 15616:270-287 15649:288-544 15634:545-1299 15614:1300-1707 15661:1708-1823 @15648@!:1824-2396 15372:2397-2433] [-1, 15558, 15559, 15672, 15666, 15706, 15701, 15616, 15649, 15634, 15614, 15661, 15648, 15372, -2] null null 2434
t49562107	TR102927|c3_g1_i3	1	3.5	0.0154	1	21	2	0.00118	381	0.0052	27	2e-64	7237	315	69	0.000379	21	7708	1	21	6913	6932	0.9	21	20	7	6924	CAAGGGAAAGCCGCAGUGCU	2	GCUAGACAUUGACAGCAUGA	0	TR102927|c3_g1_i3 len=7708 path=[17248:0-183 17249:184-184 17250:185-192 17251:193-216 17280:217-715 17289:716-2522 17298:2523-2629 17294:2630-2758 17118:2759-2779 17287:2780-2997 17143:2998-3021 17297:3022-3676 17286:3677-3709 17293:3710-3746 17276:3747-3770 17284:3771-3773 17310:3774-3797 17309:3798-5151 17301:5152-5152 17300:5153-5153 17296:5154-5154 17292:5155-5155 17283:5156-5156 17274:5157-…
t49562107	TR25313|c0_g1_i1	1	3.5	0.0154	2	21	1	0.161	288	0.0035	19	1.78e-32	1024	222	65	0.00332	21	1655	1	21	794	812	0.48	21	19	6	802	UUCUAAUGAAAUGGCAUUCA	1	ACGGGUAGAUCAGGCAAAGG	0	TR25313|c0_g1_i1 len=1655 path=[3311:0-1385 3312:1386-1654] [-1, 3311, 3312, -2] null null 1655
t49562107	TR65136|c0_g1_i1	1	3.5	0.0154	1	21	1	0.197	340	0.0029	12	1.78e-17	964	166	67	0.00116	21	1567	1	21	789	808	0.5	21	20	5	799	UCAAAUGAAAAUCUUGAUGA	1	AGUUUACCUGAUAUAAUCCA	11	TR65136|c0_g1_i1 len=1567 path=[3214:0-156 3215:157-180 3222:181-356 3220:357-1566] [-1, 3214, 3215, 3222, 3220, -2] null null 1567
t49562107	TR92199|c3_g1_i2	1	3.5	0.0154	1	21	1	0.429	894	0.0011	31	6.97e-43	338	563	67	0.00116	21	1613	1	21	892	911	0.55	21	20	35	902	UCAAGUGAAGUAGCCAUAGA	1	GCAAAGGGCCUUAUUACACC	0	TR92199|c3_g1_i2 len=1613 path=[4840:0-368 4895:369-416 4914:417-449 4910:450-531 4915:532-546 4884:547-605 4893:606-629 4908:630-896 4903:897-935 4899:936-959 4913:960-974 4890:975-1021 4917:1022-1022 4889:1023-1082 4880:1083-1295 4851:1296-1319 4852:1320-1612] [-1, 4840, 4895, 4914, 4910, 4915, 4884, 4893, 4908, 4903, 4899, 4913, 4890, 4917, 4889, 4880, 4851, 4852, -2] AT4G14880.4 | Symbols: OA…	AT4G14880.4	80.04	471	94	0	277	747	408	878	1e-46	188 1613
t50025161	TR84614|c0_g1_i2	1	3.5	0.00159	3	21	3	0.0133	995	0.003	31	9.19e-45	1630	208	72	0.0025	21	2067	1	21	1415	1432	0.68	21	18	21	1423	CCGUACCGAAUCUUCAAUCU	3	AAGAAGUUCGUUAGAUGGUA	0	TR84614|c0_g1_i2 len=2067 path=[4814:0-538 4815:539-583 4865:584-596 4861:597-709 4856:710-862 4832:863-886 4863:887-925 4859:926-949 4855:950-1575 4829:1576-1599 4866:1600-1728 4854:1729-1752 4862:1753-1803 4857:1804-1827 4852:1828-2058 4840:2059-2060 4841:2061-2062 4842:2063-2064 4843:2065-2066] [-1, 4814, 4815, 4865, 4861, 4856, 4832, 4863, 4859, 4855, 4829, 4866, 4854, 4862, 4857, 4852, 4840,…	AT4G30440.1	79.36	528	109	0	1144	1671	954	1481	1e-44	182 2067
t50026145	TR97748|c4_g1_i7	2	3.5	0.002	1	21	1	0.0944	469	0.0021	10	2.1e-17	2824	1143	72	0.0011	21	4751	1	21	3958	3977	0.83	21	20	1	3968	CAAGUCCAAAUGACAAUGCU	1	AAUGGUUCCAUAGAAAACAG	0	TR97748|c4_g1_i7 len=4751 path=[13694:0-1530 13695:1531-1554 13883:1555-3968 13939:3969-3970 13943:3971-3973 13921:3974-4106 13877:4107-4375 13707:4376-4376 13708:4377-4750] [-1, 13694, 13695, 13883, 13939, 13943, 13921, 13877, 13707, 13708, -2] AT5G65720.2 | Symbols: ATNIFS1, NIFS1, NFS1, ATNFS1 | nitrogen fixation S (NIFS)-like 1 | chr5:26296253-26298072 FORWARD LENGTH=1743 TR97748|c4_g1_i7	AT5G65720.2	81.48	583	108	0	471	1053	1383	801	2e-79	299 4751
t50647963	TR170750|c0_g1_i1	1	3.5	0.00141	2	24	7	0.000707	213	0.0329	21	7.11e-21	157	22	75	5.53e-05	24	223	1	24	125	146	0.56	24	22	29	137	ACAACAAGAACAUGCUACAA	6	ACUGGUAUAAUUGUUGGUGG	0	TR170750|c0_g1_i1 len=223 path=[201:0-222] [-1, 201, -2] null null 223
t50717457	TR97015|c0_g2_i1	1	3.5	0.00322	1	24	1	0.00377	1	1	1	0.00377	199	0	81	1.28e-05	24	284	1	24	188	210	0.66	24	23	1	199	UGAUGGAGAAUAUGGACAAU	1	UGAUGGAGAAUAUGGACAAU	11	TR97015|c0_g2_i1 len=284 path=[583:0-254 584:255-283] [-1, 583, 584, -2] null null 284
t6368241	TR111295|c0_g1_i1	1	3.5	0.0132	0	18	8	3.03e-05	70	0.1143	8	3.02e-09	16	6	72	2.4e-05	19	217	1	18	14	31	0.06	18	18	36	22	GGAGAAGAAGAUGAAGACGU	5	GCCACCGGAGAAGAAGAUGA	0	TR111295|c0_g1_i1 len=217 path=[389:0-216] [-1, 389, -2] null null 217
t6368241	TR75658|c0_g1_i1	1	3	0.00493	0	18	3	0.000182	512	0.0059	8	3.39e-13	3592	609	75	3.6e-06	19	4852	1	18	4193	4210	0.86	18	18	14	4203	AUGGAAUGCUCAAACCCAGA	3	GAUUUACCCUUACCUGCUUC	0	TR75658|c0_g1_i1 len=4852 path=[9883:0-1676 9884:1677-1700 9890:1701-2980 9887:2981-3004 9891:3005-3463 9878:3464-3487 9889:3488-4480 9881:4481-4504 9882:4505-4851] [-1, 9883, 9884, 9890, 9887, 9891, 9878, 9889, 9881, 9882, -2] AT3G16620.1 | Symbols: ATTOC120, TOC120 | translocon outer complex protein 120 | chr3:5658317-5661963 REVERSE LENGTH=3473 TR75658|c0_g1_i1	AT3G16620.1	80.91	875	167	0	2264	3138	1187	2061	7e-113	410 4852
t6368241	TR102918|c7_g2_i3	1	3.5	0.0132	1	19	3	0.0277	538	0.0056	22	4.48e-35	906	17	63	0.00334	19	2118	1	19	882	899	0.42	19	18	7	890	GGGAGAAUGUGUUCUAUACA	2	UACAAUAAAACUAGUGAUGC	0	TR102918|c7_g2_i3 len=2118 path=[11539:0-283 11540:284-309 11931:310-326 11808:327-351 12013:352-412 11965:413-450 11917:451-508 11859:509-551 12036:552-592 11783:593-772 11405:773-796 11847:797-1494 11685:1495-1518 11770:1519-1961 11738:1962-1985 11739:1986-2117] [-1, 11539, 11540, 11931, 11808, 12013, 11965, 11917, 11859, 12036, 11783, 11405, 11847, 11685, 11770, 11738, 11739, -2] null null 2118
t6368241	TR83411|c0_g4_i4	1	3.5	0.0132	0	19	3	0.0182	835	0.0036	28	7.97e-50	3672	29	68	0.00025	19	4113	1	19	3635	3653	0.88	19	19	59	3644	GGGAAAGUGUUUGAUGUGAG	2	GCAUUGUGGGCCUUCCGGGU	12	TR83411|c0_g4_i4 len=4113 path=[12231:0-1561 12264:1562-1649 12287:1650-1673 12291:1674-1696 12281:1697-1720 12289:1721-1735 12269:1736-2743 12292:2744-2744 12295:2745-2749 12296:2750-2750 12180:2751-4112] [-1, 12231, 12264, 12287, 12291, 12281, 12289, 12269, 12292, 12295, 12296, 12180, -2] null null 4113
t6368241	TR143121|c0_g1_i1	1	3.5	0.0132	0	19	2	0.00103	35	0.0571	4	1.62e-07	7	25	68	0.00025	19	767	1	19	24	42	0.03	19	19	7	34	AGGAGAUGUGUUCCCAGGCU	2	UGGAAUUUACGAAGGUAUUG	0	TR143121|c0_g1_i1 len=767 path=[745:0-766] [-1, 745, -2] null null 767
t6368241	TR100989|c1_g1_i3	1	3.5	0.0132	1	19	2	0.0164	370	0.0054	8	3.74e-11	1255	476	60	0.0129	19	1936	1	19	1724	1741	0.89	19	18	10	1732	GAGAGAAGGUUCAUGAAAGA	2	CUGCUUGAAAGUAAUAGAAG	0	TR100989|c1_g1_i3 len=1936 path=[5500:0-277 5575:278-500 5584:501-558 5582:559-576 @5579@!:577-1218 5595:1219-1274 5590:1275-1275 5559:1276-1334 5585:1335-1347 5583:1348-1371 5580:1372-1571 5565:1572-1857 5588:1858-1863 5591:1864-1925 5593:1926-1926 5545:1927-1935] [-1, 5500, 5575, 5584, 5582, 5579, 5595, 5590, 5559, 5585, 5583, 5580, 5565, 5588, 5591, 5593, 5545, -2] null null 1936
t6368241	TR92690|c0_g1_i5	1	3	0.00493	0	19	1	0.0696	64	0.0156	6	1.45e-10	301	87	67	0.000433	19	907	1	19	380	398	0.42	19	19	4	389	AAGAAAAGGUGCAGAAGGUU	1	GAGAGGGUUGAUGUGAAAAA	0	TR92690|c0_g1_i5 len=907 path=[4541:0-270 4542:271-294 4762:295-434 4745:435-452 4772:453-490 4796:491-492 4795:493-516 4794:517-537 4779:538-576 4797:577-608 4783:609-657 4801:658-678 4765:679-681 4754:682-691 4798:692-708 4781:709-736 4775:737-762 4715:763-796 4750:797-799 4732:800-808 4712:809-830 4611:831-906] [-1, 4541, 4542, 4762, 4745, 4772, 4796, 4795, 4794, 4779, 4797, 4783, 4801, 4765, …
t6368241	TR129921|c0_g1_i1	1	3.5	0.0132	1	18	1	0.204	48	0.0208	6	1.17e-07	174	164	63	0.00334	19	230	2	19	4	20	0.02	18	17	1	12	AGAAAAUGUUCAGCUGUUUU	1	UCAAUGCGGAUCUCAGAGUA	0	TR129921|c0_g1_i1 len=230 path=[415:0-229] [-1, 415, -2] null null 230
t6368241	TR39847|c0_g1_i1	1	3.5	0.0132	0	18	1	0.0846	134	0.0075	8	6.9e-14	1024	231	70	7.95e-05	19	1536	2	19	786	803	0.51	18	18	7	795	AGAUAAUGUGCUGACGAGUG	1	AUUGCAAUUGGACUCUUUCG	0	TR39847|c0_g1_i1 len=1536 path=[3171:0-1535] [-1, 3171, -2] AT5G40660.1 | Symbols: | ATP12 protein-related | chr5:16283508-16285326 REVERSE LENGTH=1285 TR39847|c0_g1_i1	AT5G40660.1	88.24	119	14	0	448	566	382	500	2e-27	125 1536
t6368241	TR101105|c3_g9_i1	1	3.5	0.0132	0	18	1	0.19	254	0.0039	26	1.51e-45	32	95	68	0.00025	19	1222	2	19	120	137	0.1	18	18	2	129	AGAUAAUGUCUGACCCAGUU	1	CUAAUUUAUUUAUUAGAGUA	0	TR101105|c3_g9_i1 len=1222 path=[19162:0-1154 19163:1155-1161 19164:1162-1168 19165:1169-1173 19166:1174-1175 19167:1176-1186 19168:1187-1189 19169:1190-1192 19170:1193-1207 19171:1208-1210 19172:1211-1214 19173:1215-1221] [-1, 19162, 19163, 19164, 19165, 19166, 19167, 19168, 19169, 19170, 19171, 19172, 19173, -2] null null 1222
t6554057	TR98126|c2_g3_i6	1	3.5	0.0223	0	20	6	0.00169	409	0.0147	9	3.62e-12	900	660	74	0.000304	20	1802	1	20	1551	1570	0.86	20	20	30	1561	GGGCUUUGGUUCGGCCAAGG	3	GGCAGCUCACAGUUUACAAU	0	TR98126|c2_g3_i6 len=1802 path=[10675:0-347 10676:348-371 10926:372-780 10747:781-804 10954:805-905 11017:906-986 11008:987-1052 10993:1053-1111 10899:1112-1558 10768:1559-1582 10769:1583-1801] [-1, 10675, 10676, 10926, 10747, 10954, 11017, 11008, 10993, 10899, 10768, 10769, -2] AT5G55130.1 | Symbols: CNX5, SIR1 | co-factor for nitrate, reductase and xanthine dehydrogenase 5 | chr5:22373180-22376…	AT5G55130.1	79.2	577	118	2	473	1048	287	862	6e-43	176 1802
t6554057	TR98693|c0_g4_i4	1	3	0.00971	1	20	4	7.04e-05	408	0.0098	16	4.94e-25	1883	1007	73	0.000496	20	1942	1	20	868	886	0.45	20	19	4	876	UUGACUUGGGUGAUGCACUU	4	AUUGAUGACUAUGUCCACCG	0	TR98693|c0_g4_i4 len=1942 path=[9807:0-162 10047:163-259 10037:260-316 10017:317-611 10069:612-625 10030:626-881 10058:882-977 10066:978-978 10028:979-1097 10070:1098-1112 10072:1113-1127 10041:1128-1202 10026:1203-1226 10004:1227-1262 10063:1263-1277 10051:1278-1301 10057:1302-1616 10025:1617-1658 10062:1659-1679 10056:1680-1703 10067:1704-1712 10048:1713-1772 10038:1773-1802 10021:1803-1941] [-…	AT3G58570.1	81.17	632	119	0	1304	1935	1097	1728	4e-75	283 1942
t6554057	TR23011|c0_g1_i1	1	3.5	0.0223	0	20	3	5.46e-05	16	0.1875	4	8.3e-07	16	194	71	0.00127	20	233	1	20	201	220	0.86	20	20	5	210	UGCGUCUGGGUGUGAAAAGG	3	UCACUAACCGUUAUCAUGGA	0	TR23011|c0_g1_i1 len=233 path=[446:0-139 447:140-163 448:164-232] [-1, 446, 447, 448, -2] null null 233
t6554057	TR44277|c0_g2_i1	1	3.5	0.0223	1	20	2	0.00321	46	0.0435	8	2.81e-14	98	11	68	0.00472	20	572	1	20	79	97	0.14	20	19	6	89	GAGACGGGUAGCCGUCAGAC	2	AGCCGUCAGACUCGCCUUAC	0	TR44277|c0_g2_i1 len=572 path=[1213:0-333 1214:334-373 1215:374-390 1216:391-571] [-1, 1213, 1214, 1215, 1216, -2] null null 572
t6554057	TR5515|c0_g1_i1	1	3.5	0.0223	0	20	1	0.0382	7	0.1429	3	5.9e-06	18	10	71	0.00127	20	199	1	20	19	38	0.1	20	20	4	29	GACUCUGGCUAUCAUCAACU	1	UUGCAGUAAAUGACUCUGGC	0	TR5515|c0_g1_i1 len=199 path=[370:0-198] [-1, 370, -2] null null 199
t6554057	TR67387|c0_g2_i1	1	3.5	0.0223	2	20	1	0.0851	61	0.0164	5	3.66e-08	97	95	69	0.00309	20	705	1	20	185	202	0.26	20	18	1	192	CAUGCCUGGGUGGUUGGAGA	1	UCCCUGAUAAUAUGAAUCCU	0	TR67387|c0_g2_i1 len=705 path=[1464:0-193 1469:194-595 1467:596-619 1468:620-704] [-1, 1464, 1469, 1467, 1468, -2] null null 705
t6554057	TR76757|c2_g1_i1	1	3.5	0.0223	0	20	1	0.135	428	0.0023	12	1.3e-19	2355	653	71	0.00127	20	2981	1	20	1693	1712	0.57	20	20	4	1703	GACUCUGGCUAUCAUCAACU	1	GGCCUGCCAUGAGCAGGCGG	0	TR76757|c2_g1_i1 len=2981 path=[7134:0-1475 7235:1476-1562 7250:1563-1576 7227:1577-1945 7259:1946-1946 7236:1947-1947 7229:1948-1971 7220:1972-2219 7208:2220-2243 7210:2244-2365 7194:2366-2980] [-1, 7134, 7235, 7250, 7227, 7259, 7236, 7229, 7220, 7208, 7210, 7194, -2] null null 2981
t6554057	TR96297|c1_g1_i1	1	3.5	0.0223	2	20	1	0.226	535	0.0019	14	3.92e-20	1650	66	69	0.00309	20	2111	1	20	1709	1726	0.81	20	18	1	1716	CAUGCCUGGGUGGUUGGAGA	1	AACUUAAUACAGGGACUUCU	0	TR96297|c1_g1_i1 len=2111 path=[5384:0-324 5385:325-348 5445:349-543 5319:544-567 5440:568-1050 5458:1051-1074 5455:1075-1098 5449:1099-1123 5443:1124-1147 5457:1148-1152 5453:1153-1194 5448:1195-1219 5437:1220-1263 5456:1264-1289 5451:1290-1410 5459:1411-1425 5426:1426-1512 5461:1513-1518 5336:1519-1554 5337:1555-1584 5338:1585-2110] [-1, 5384, 5385, 5445, 5319, 5440, 5458, 5455, 5449, 5443, 545…	AT5G60548.1	78.56	709	146	1	907	1609	776	1484	1e-50	202 2111
t7697358	TR52460|c0_g4_i1	1	3.5	0.00933	0	21	23	1.03e-29	230	0.1	133	3.73e-282	201	13	81	3.38e-05	21	433	1	21	178	198	0.41	21	21	32	188	GAAGUAUGAGUGGAGGAGGG	23	AGGAGGGUUGGAUUGCUGCC	0	TR52460|c0_g4_i1 len=433 path=[1059:0-283 1060:284-301 1061:302-334 1062:335-353 1063:354-432] [-1, 1059, 1060, 1061, 1062, 1063, -2] null null 433
t7697358	TR83611|c1_g1_i2	1	3.5	0.00933	1	21	3	0.00026	226	0.0133	9	1.09e-14	569	256	83	1.22e-05	21	1903	1	21	816	835	0.43	21	20	9	827	GAGAGGGGUAAGCAUGUCCA	3	AUUGGAGGCAUUAAGUAUAU	0	TR83611|c1_g1_i2 len=1903 path=[3965:0-54 3966:55-78 3985:79-266 3977:267-290 3988:291-553 3974:554-568 3986:569-1151 3989:1152-1175 3990:1176-1180 3971:1181-1225 3972:1226-1902] [-1, 3965, 3966, 3985, 3977, 3988, 3974, 3986, 3989, 3990, 3971, 3972, -2] null null 1903
t7877386	TR93496|c1_g1_i1	1	2.5	0.000275	1	21	2	0.0105	219	0.0091	9	9.07e-14	384	99	87	3.46e-07	21	1456	1	21	276	295	0.19	21	20	4	286	CAACGGCGGUGGUGACUCCG	2	ACAGCUUCGAGCUUCUCUAU	0	TR93496|c1_g1_i1 len=1456 path=[4840:0-87 4841:88-111 4943:112-212 4962:213-215 4965:216-240 4966:241-266 4941:267-386 4963:387-401 4952:402-455 4946:456-500 4931:501-647 4957:648-665 4951:666-689 4945:690-878 4927:879-1014 4829:1015-1052 4830:1053-1076 4831:1077-1455] [-1, 4840, 4841, 4943, 4962, 4965, 4966, 4941, 4963, 4952, 4946, 4931, 4957, 4951, 4945, 4927, 4829, 4830, 4831, -2] AT5G56280.1 …	AT5G56280.1	80.57	664	129	0	326	989	213	876	3e-78	293 1456
t809078	TR102847|c5_g1_i3	1	2.5	0.00974	0	21	1	0.000986	1	1	1	0.000986	720	0	78	7.49e-07	21	1033	1	21	710	730	0.69	21	21	1	720	CGACGUCGUUUCAUGUUACU	1	CGACGUCGUUUCAUGUUACU	0	TR102847|c5_g1_i3 len=1033 path=[3991:0-75 4324:76-249 4279:250-264 4337:265-272 4322:273-322 4274:323-422 4375:423-441 4382:442-461 4297:462-498 4272:499-535 4376:536-559 4383:560-570 4296:571-589 4356:590-594 4346:595-630 4335:631-640 4315:641-653 4294:654-654 4363:655-659 4355:660-706 4381:707-711 4332:712-763 4360:764-805 4288:806-876 4349:877-900 4377:901-914 4384:915-922 4385:923-929 4284:9…
t809078	TR100273|c2_g1_i3	1	3.5	0.0382	1	21	1	0.0386	140	0.0071	6	4.49e-12	2999	350	62	0.00749	21	3575	1	21	3340	3359	0.93	21	20	1	3349	ACUGGUGGUUUGGUCACCCU	1	AUGUAGGCGUUGAGGACUUU	0	TR100273|c2_g1_i3 len=3575 path=[12312:0-220 12497:221-267 12511:268-284 12507:285-293 12503:294-319 12468:320-355 12509:356-379 12502:380-388 12506:389-410 12465:411-438 12434:439-462 12493:463-672 12501:673-932 12464:933-1108 12367:1109-1132 12368:1133-1165 12491:1166-1180 12480:1181-1246 @12505@!:1247-2011 12499:2012-2175 12512:2176-2176 12460:2177-2696 12323:2697-2720 12508:2721-2846 12504:28…
t8202910	TR83613|c2_g1_i2	1	3.5	0.00878	1	21	10	3.16e-08	727	0.0138	15	6.75e-21	37	1304	66	0.0145	21	2453	1	21	1332	1351	0.54	21	20	58	1343	ACAACAAUUUCAAGAUUCUG	7	CCCCUUUUCUCUCUCUUCCU	11.5	TR83613|c2_g1_i2 len=2453 path=[7264:0-609 7295:610-666 7301:667-680 7299:681-723 @7305@!:724-1515 7303:1516-1581 7300:1582-1614 7292:1615-1923 7269:1924-1947 7270:1948-2452] [-1, 7264, 7295, 7301, 7299, 7305, 7303, 7300, 7292, 7269, 7270, -2] null null 2453
t8202910	TR98786|c0_g1_i1	2	2	0.000351	0	21	7	1.79e-06	76	0.0921	5	2.84e-08	3	137	88	9.79e-08	21	925	1	21	130	150	0.14	21	21	22	140	UAACAAGAAGUGUUUUUCGG	4	ACACGGUUUUCGUGUCCGCU	0	TR98786|c0_g1_i1 len=925 path=[2027:0-36 2051:37-90 2049:91-114 2047:115-333 2043:334-357 2050:358-396 2048:397-420 2046:421-684 2037:685-708 2038:709-924] [-1, 2027, 2051, 2049, 2047, 2043, 2050, 2048, 2046, 2037, 2038, -2] null null 925
t8202910	TR100131|c3_g3_i6	1	3	0.00325	1	21	5	0.000115	290	0.0172	17	3.06e-33	1386	407	73	0.000638	21	3216	1	21	1784	1803	0.55	21	20	15	1795	AUAAAAUGUUCGUUGUGGCU	3	CAAAUGCAAUAUUGAUUCUU	0	TR100131|c3_g3_i6 len=3216 path=[10167:0-158 10168:159-182 10346:183-323 10348:324-347 10320:348-371 10363:372-375 10361:376-394 10315:395-425 10336:426-449 10326:450-483 @10314@!:484-899 10351:900-909 10093:910-929 @10325@!:930-1472 10296:1473-1767 10352:1768-1791 10356:1792-1818 10194:1819-1835 10195:1836-3215] [-1, 10167, 10168, 10346, 10348, 10320, 10363, 10361, 10315, 10336, 10326, 10314, 10…
t8202910	TR101601|c1_g2_i4	1	3.5	0.00878	1	21	2	0.000983	63	0.0317	6	9.13e-12	1033	180	73	0.000638	21	1408	2	21	843	863	0.6	20	21	2	853	AACAAAUAAGUUCUCCGAUU	2	UGUGGUGCCUUUGAUUGGGU	12	TR101601|c1_g2_i4 len=1408 path=[10004:0-158 10389:159-373 9956:374-395 10330:396-501 10305:502-525 10383:526-571 10356:572-595 10323:596-707 10142:708-731 10352:732-777 10319:778-801 10402:802-998 10229:999-1022 10378:1023-1318 10467:1319-1344 10477:1345-1346 10482:1347-1370 10487:1371-1373 10492:1374-1384 10299:1385-1407] [-1, 10004, 10389, 9956, 10330, 10305, 10383, 10356, 10323, 10142, 10352,…
t8202910	TR66819|c0_g1_i1	1	3.5	0.00878	0	19	1	0.481	1154	0.0009	55	9.26e-85	1303	97	76	0.000135	21	1780	1	19	1390	1408	0.78	19	19	14	1401	AAUAAAAAAAGUGGUUGGUG	1	CAGCCUAUGAAUGCUAGGCU	12	TR66819|c0_g1_i1 len=1780 path=[3668:0-1221 3669:1222-1245 3674:1246-1291 3673:1292-1315 3672:1316-1467 3663:1468-1491 3664:1492-1779] [-1, 3668, 3669, 3674, 3673, 3672, 3663, 3664, -2] null null 1780
t8973631	TR97626|c1_g2_i7	1	0	0.00116	0	21	8	6.54e-10	100	0.08	26	4.08e-43	28	71	106	1.57e-08	21	369	1	21	89	109	0.24	21	21	15	101	CCGUUGUCUUUGGCAUAUUA	8	UAUUACAAAACUAAUCUGGC	21	TR97626|c1_g2_i7 len=369 path=[3053:0-30 3054:31-39 3055:40-44 3655:45-47 3639:48-97 3617:98-120 3545:121-121 3586:122-122 3482:123-140 3690:141-144 3694:145-145 3698:146-147 3514:148-174 3451:175-177 3375:178-199 3670:200-204 3664:205-217 3443:218-257 3692:258-262 3696:263-265 3700:266-272 2997:273-368] [-1, 3053, 3054, 3055, 3655, 3639, 3617, 3545, 3586, 3482, 3690, 3694, 3698, 3514, 3451, 3375…
t8973631	TR98197|c2_g7_i6	1	3.5	0.0498	0	21	6	5.97e-08	214	0.028	10	1.46e-14	418	369	80	0.000728	21	1119	1	21	777	797	0.69	21	21	13	788	GUAGUUGGUUUGUUGUUUUU	6	UCAACUCGAAACAAAUCUGU	12	TR98197|c2_g7_i6 len=1119 path=[19661:0-75 19662:76-87 20657:88-129 20737:130-204 20783:205-208 20927:209-209 20865:210-210 20665:211-264 20594:265-288 20375:289-354 20482:355-836 19379:837-860 20361:861-928 20305:929-952 20306:953-1118] [-1, 19661, 19662, 20657, 20737, 20783, 20927, 20865, 20665, 20594, 20375, 20482, 19379, 20361, 20305, 20306, -2] null null 1119
t8973631	TR105326|c0_g1_i1	1	3.5	0.0498	0	21	3	3.7e-05	16	0.1875	3	3.7e-05	123	1	81	0.000515	21	263	1	21	112	132	0.43	21	21	3	123	GCUGGAGUCUCCUCUAUUGG	3	GCUGGAGUCUCCUCUAUUGG	0	TR105326|c0_g1_i1 len=263 path=[481:0-262] [-1, 481, -2] AT2G05840.2 | Symbols: PAA2 | 20S proteasome subunit PAA2 | chr2:2234092-2236290 FORWARD LENGTH=1114 TR105326|c0_g1_i1	AT2G05840.2	82.65	219	38	0	45	263	159	377	1e-30	133 263
t8973631	TR100959|c2_g4_i4	1	3	0.0316	2	21	1	0.0273	7	0.1429	5	2.01e-11	7	73	71	0.0119	21	272	1	21	72	90	0.26	21	19	1	80	CUGCAUUGUCUCUGUUAUGC	1	AUGGCUACUUUGCUGCUAGG	0	TR100959|c2_g4_i4 len=272 path=[21762:0-30 21763:31-52 23160:53-58 23104:59-68 23028:69-92 23157:93-114 22259:115-271] [-1, 21762, 21763, 23160, 23104, 23028, 23157, 22259, -2] null null 272
t8973631	TR100023|c2_g1_i1	1	3.5	0.0498	1	21	1	0.384	1141	0.0009	14	2.68e-16	684	619	72	0.00898	21	2373	1	21	1294	1313	0.55	21	20	1	1303	CUUGGUUGUCUAUUCUUGCU	1	GUGAAACUGAUGAAGUCAAU	0	TR100023|c2_g1_i1 len=2373 path=[7464:0-108 7627:109-156 7646:157-173 7606:174-231 7624:232-444 7544:445-468 7643:469-507 7657:508-531 7668:532-540 7642:541-592 7622:593-616 7600:617-676 7440:677-744 7656:745-876 7669:877-894 7598:895-969 7663:970-1029 7655:1030-1053 7670:1054-1087 7637:1088-1116 7667:1117-1212 7617:1213-1251 7662:1252-1266 7653:1267-1290 7671:1291-1308 7591:1309-1325 7633:1326-1…	AT1G23190.1	79.7	1596	321	1	123	1715	117	1712	2e-167	591 2373
