# Supplementary material for: Small RNA profiles from Panax notoginseng roots differing in sizes reveal correlation between miR156 abundances and root biomass levels
Source: Sci Rep. 2017 Aug 25;7:9418. doi: 10.1038/s41598-017-09670-8 (PMC5573331; doi:10.1038/s41598-017-09670-8)
Supplement: Supplementary file 10 — Table S10 [file 41598_2017_9670_MOESM10_ESM.xlsx]

## Sheet: Sheet1
Table S10. Ten miRNA targets selected for RLM 5'-RACE experiments. The last column are descriptions of the results.
Query	Ref	Number_Of_Hits	Total_Mismatches	Mismatch_PValue	Total_Extension	Total_Matched_Length	Valid_Reads	Valid_Reads_PValue	Total_Reads	Percentage	Read_Number_of_Max_Peak	Max_Peak_PValue	Position_Of_Max_Peak	Distance_Of_Max_Peak_To_Middle_Of_Binding_Region	Binding_Score	Binding_Score_PValue	Query_Length	Ref_length	Query_Start	Query_End	Ref_Start	Ref_End	Site_Position_Percentage	Query_Paired	Ref_Paired	Reads_In_Binding_Region	Valid_Peak_Position	Valid_Peak_Read	Reads_Number_Of_Valid_Peak	Max_Peak_Read	Centered_Pair	Ref_Full_Name	Results of RLM 5’-RACE
miR156f	TR103070|c5_g1_i1	1	0	2.45e-05	0	22	0	1	52	0	7	2.96e-14	378	195	108	5.09e-10	22	1254	1	22	173	194	0.14	22	22	3	183	NULL	0	AACUGGGUCUUGGUCAAAUU	22	TR103070|c5_g1_i1 len=1254 path=[2458:0-323 2459:324-347 2464:348-1127 2462:1128-1190 2463:1191-1253] [-1, 2458, 2459, 2464, 2462, 2463, -2] null null 1254,ref|NM_001280969.1| Vitis vinifera promoter-binding protein SPL9 (LOC100253723), mRNA Length=1649,evalue=3E-53	The obtained sequences are the same as the expected sequence.
MIR160k-5p	TR97308|c3_g1_i1	1	1.5	0.000446	0	21	911	0	1052	0.866	897	0	1543	1	99	3.22e-07	21	2307	1	21	1532	1552	0.66	21	21	914	1543	GAGCCAGGCAAGGUCGAAUU	897	GAGCCAGGCAAGGUCGAAUU	18.5	TR97308|c3_g1_i1 len=2307 path=[4969:0-1057 4970:1058-1081 4995:1082-1206 4949:1207-1230 4992:1231-1678 4986:1679-1702 4998:1703-1821 4960:1822-1845 4997:1846-1922 4999:1923-1928 4953:1929-1946 4989:1947-1952 4996:1953-2024 4993:2025-2082 4988:2083-2106 4964:2107-2306] [-1, 4969, 4970, 4995, 4949, 4992, 4986, 4998, 4960, 4997, 4999, 4953, 4989, 4996, 4993, 4988, 4964, -2] null null 2307,ref|XM_01…	The obtained sequences are the same as the expected sequence.
MIR160n	TR94099|c1_g2_i1	1	0	6.41e-05	0	20	1540	0	1793	0.8589	1521	0	1880	1	106	9.59e-10	20	3141	1	20	1870	1889	0.6	20	20	1543	1880	GAGCCAGGCAUGCUCAAUUU	1521	GAGCCAGGCAUGCUCAAUUU	20	TR94099|c1_g2_i1 len=3141 path=[18150:0-412 18151:413-432 18308:433-699 18187:700-723 18348:724-937 18305:938-1034 18352:1035-1048 18322:1049-1147 18289:1148-1148 18333:1149-1365 18354:1366-1378 18299:1379-1391 18350:1392-1415 18341:1416-1441 18346:1442-1609 18356:1610-1624 18232:1625-1636 18360:1637-1651 18330:1652-1861 18358:1862-1862 18361:1863-1863 18242:1864-1876 18243:1877-1886 18244:1887-1…	The obtained sequences are the same as the expected sequence.
MIR166x	TR101352|c7_g2_i2	1	1.5	0.000571	0	20	88	6.43e-182	227	0.3877	81	6.43e-182	612	2	102	1.44e-08	21	1051	2	21	601	620	0.57	20	20	90	612	UGGUCCGGAUUCUAUUGGCA	81	UGGUCCGGAUUCUAUUGGCA	19.5	TR101352|c7_g2_i2 len=1051 path=[3549:0-125 3550:126-137 3551:138-161 3652:162-338 3691:339-362 3696:363-392 3689:393-422 3700:423-433 3697:434-456 3662:457-475 3693:476-490 3698:491-521 3669:522-637 3659:638-723 3695:724-779 3699:780-784 3656:785-808 3682:809-823 3675:824-847 3666:848-865 3653:866-889 3638:890-928 3478:929-1050] [-1, 3549, 3550, 3551, 3652, 3691, 3696, 3689, 3700, 3697, 3662, 36…	The obtained sequences are different from the expected sequence.
miR167d	TR101210|c4_g1_i1	1	3	0.00317	0	18	123	0	345	0.3565	119	0	3000	1	83	9.87e-08	20	3620	1	18	2990	3007	0.83	18	18	131	3000	GGCAGCUUGUAUUUGUUGAC	119	GGCAGCUUGUAUUUGUUGAC	11	TR101210|c4_g1_i1 len=3620 path=[12715:0-156 12926:157-244 12872:245-268 12976:269-304 12953:305-328 12994:329-712 13013:713-719 12952:720-773 12924:774-808 12705:809-813 12706:814-837 12992:838-890 12973:891-968 12922:969-1097 13011:1098-1145 13005:1146-1169 12990:1170-1253 12948:1254-1319 12919:1320-1340 12667:1341-1364 12947:1365-1365 12917:1366-1430 13010:1431-1448 13004:1449-1481 12988:1482-…	The obtained sequences are the same as the expected sequence.
miR171d	TR101805|c1_g7_i2	1	1	1.32e-05	0	20	43	5.88e-90	310	0.1387	43	5.88e-90	801	1	95	2.45e-12	20	2046	1	20	791	810	0.39	20	20	43	801	CGCGGCUCAAUCGCCGCCUC	43	CGCGGCUCAAUCGCCGCCUC	18	TR101805|c1_g7_i2 len=2046 path=[14486:0-740 14487:741-758 14601:759-962 14578:963-1886 14232:1887-1910 14233:1911-2045] [-1, 14486, 14487, 14601, 14578, 14232, 14233, -2] null null 2046,,ref|XM_010944875.1| PREDICTED: Elaeis guineensis scarecrow-like protein 15 (LOC105060969), mRNA Length=2072,evalue=0.0007	The obtained sequences are different from the expected sequence.
miR171l	TR102096|c6_g1_i4	1	1	3.11e-05	0	21	504	0	681	0.7401	482	0	1666	1	99	2.73e-12	21	3280	1	21	1655	1675	0.5	21	21	519	1666	CGCGGCUCAAUCACCAGCUU	482	CGCGGCUCAAUCACCAGCUU	18	TR102096|c6_g1_i4 len=3280 path=[9116:0-299 9117:300-323 9155:324-585 9103:586-603 9139:604-742 9162:743-752 9097:753-776 9146:777-987 9062:988-1011 9138:1012-1156 9163:1157-1180 9167:1181-1205 9160:1206-1366 9157:1367-1651 9165:1652-1691 9133:1692-1881 9120:1882-2022 9059:2023-2046 9148:2047-2604 9056:2605-2628 9140:2629-2708 9013:2709-2732 9014:2733-2733 9015:2734-3279] [-1, 9116, 9117, 9155, 9…	The obtained sequences are the same as the expected sequence.
miR393	TR98951|c0_g1_i6	1	2	6.86e-05	1	22	559	0	689	0.8113	549	0	2358	0	89	1.11e-08	22	3049	1	22	2348	2368	0.77	22	21	562	2358	UCCCUUUGGCUUUCUUCUUG	549	UCCCUUUGGCUUUCUUCUUG	17	TR98951|c0_g1_i6 len=3049 path=[8778:0-356 8779:357-379 8887:380-619 8865:620-626 8866:627-677 8867:678-694 8885:695-779 8913:780-781 8908:782-805 8898:806-1110 8790:1111-1134 8884:1135-1218 8793:1219-1242 8794:1243-1255 8795:1256-1279 8907:1280-1417 8883:1418-1683 8839:1684-1707 8918:1708-1811 8916:1812-1968 8919:1969-2037 8906:2038-2130 8895:2131-2166 8880:2167-2169 8915:2170-2193 8911:2194-220…	The obtained sequences are the same as the expected sequence.
miR396b-5p	TR96826|c3_g1_i1	1	2	0.0215	1	20	731	0	1114	0.6562	717	0	793	0	84	0.000118	20	2232	2	20	784	803	0.35	19	20	734	793	AGCCUGUGGAAUCUCAAUCU	717	AGCCUGUGGAAUCUCAAUCU	0	TR96826|c3_g1_i1 len=2232 path=[6817:0-327 6818:328-347 6890:348-504 6909:505-624 6904:625-729 6889:730-777 6897:778-804 6910:805-816 6879:817-884 6896:885-908 6914:909-950 6911:951-957 6902:958-971 6894:972-995 6885:996-1138 6912:1139-1143 6900:1144-1312 6913:1313-1317 6874:1318-1411 6816:1412-2231] [-1, 6817, 6818, 6890, 6909, 6904, 6889, 6897, 6910, 6879, 6896, 6914, 6911, 6902, 6894, 6885, 69…	The obtained sequences are the same as the expected sequence.
MIR396n	TR53089|c0_g1_i1	1	2	0.000315	1	21	100	1.17e-271	136	0.7353	100	1.17e-271	64	0	90	2.12e-08	21	1114	2	21	54	74	0.05	20	21	101	64	AGCCUGUGGAAGGUCAAGCU	100	AGCCUGUGGAAGGUCAAGCU	0	TR53089|c0_g1_i1 len=1114 path=[2232:0-199 2233:200-223 2234:224-1113] [-1, 2232, 2233, 2234, -2] null null 1114,ref|XM_017359257.1| PREDICTED: Daucus carota subsp. sativus growth-regulating factor 1-like (LOC108192775), mRNA Length=2231,evalue=4e-63	The obtained sequences are the same as the expected sequence.

## Sheet: Sheet2
Table S9. The conserved miRNA/tasiRNA target pairs identified in P. notoginseng. The meanings of columns were described in (Zheng et al., 2012).
Query	Ref	Number_Of_Hits	Total_Mismatches	Mismatch_PValue	Total_Extension	Total_Matched_Length	Valid_Reads	Valid_Reads_PValue	Total_Reads	Percentage	Read_Number_of_Max_Peak	Max_Peak_PValue	Position_Of_Max_Peak	Distance_Of_Max_Peak_To_Middle_Of_Binding_Region	Binding_Score	Binding_Score_PValue	Query_Length	Ref_length	Query_Start	Query_End	Ref_Start	Ref_End	Site_Position_Percentage	Query_Paired	Ref_Paired	Reads_In_Binding_Region	Valid_Peak_Position	Valid_Peak_Read	Reads_Number_Of_Valid_Peak	Max_Peak_Read	Centered_Pair	Ref_Full_Name
miR156f	TR103070|c5_g1_i1	1	0	2.45e-05	0	22	0	1	52	0	7	2.96e-14	378	195	108	5.09e-10	22	1254	1	22	173	194	0.14	22	22	3	183	NULL	0	AACUGGGUCUUGGUCAAAUU	22	TR103070|c5_g1_i1 len=1254 path=[2458:0-323 2459:324-347 2464:348-1127 2462:1128-1190 2463:1191-1253] [-1, 2458, 2459, 2464, 2462, 2463, -2] null null 1254,ref|NM_001280969.1| Vitis vinifera promoter-binding protein SPL9 (LOC100253723), mRNA Length=1649,evalue=3E-53
MIR156av	TR61184|c0_g3_i2	1	0	1.08e-05	0	20	0	1	1	0	1	0.00364	182	56	100	2.69e-10	20	294	1	20	229	248	0.78	20	20	0	238	NULL	0	UCCUUCUCAAUUAGGUAGGU	20	TR61184|c0_g3_i2 len=294 path=[1465:0-80 1466:81-97 1478:98-105 1476:106-127 1474:128-151 1471:152-189 1454:190-293] [-1, 1465, 1466, 1478, 1476, 1474, 1471, 1454, -2] null null 294,ref|XM_014641270.1| PREDICTED: Vigna radiata var. radiata squamosa promoter-binding-like protein 7 (LOC106758337), mRNA Length=1191,evalue=7E-20
miR156g-5p	tr94274|c1_g1_i1	1	2	0.000426	0	19	0	1	0	0	0	1	1	1526	89	3.19e-09	20	1547	1	19	1518	1536	0.98	19	19	0	1527	NULL	0	NULL	12	SPL5, TR94274|c1_g1_i1 len=1547 path=[3856:0-112 3857:113-136 3887:137-236 3868:237-242 3869:243-257 3870:258-273 3882:274-308 3892:309-359 3893:360-516 3889:517-593 3890:594-601 3888:602-668 3885:669-852 3860:853-867 3861:868-1546] [-1, 3856, 3857, 3887, 3868, 3869, 3870, 3882, 3892, 3893, 3889, 3890, 3888, 3885, 3860, 3861, -2] null null 1547, Daucus carota subsp. sativus squamosa promoter-bind…
miR156h	TR75240|c1_g1_i1	1	0	0.000439	0	20	0	1	1	0	1	0.00101	347	532	98	2.1e-08	20	1006	1	20	870	889	0.86	20	20	0	879	NULL	0	CGGGGAGUUCGAUGCGGUGU	20	SPL4, TR75240|c1_g1_i1 len=1006 path=[2064:0-794 2065:795-818 2066:819-1005] [-1, 2064, 2065, 2066, -2] null null 1006,ref|XM_016013312.1| PREDICTED: Ziziphus jujuba squamosa promoter-binding protein 1-like (LOC107406208), mRNA Length=1029,evalue=1E-140
miR156	TR73934|c0_g3_i2	1	3.5	0.0258	1	19	0	1	15	0	5	4.28e-13	270	1078	61	0.0282	19	1494	1	19	1341	1358	0.9	19	18	0	1348	NULL	0	CAUAUAAUGCGGUUCAAGAA	0	TR73934|c0_g3_i2 len=1494 path=[3889:0-854 3890:855-878 3913:879-976 3914:977-1002 3915:1003-1026 3916:1027-1043 3911:1044-1493] [-1, 3889, 3890, 3913, 3914, 3915, 3916, 3911, -2] null null 1494,ref|XM_010090956.1| Morus notabilis Squamosa promoter-binding-like protein 8 partial mRNA Length=1095,evalue=9E-69
MIR156aj	TR38145|c0_g2_i1	1	4.5	0.0745	0	20	0	1	70	0	7	1.22e-09	60	310	64	0.00388	20	383	1	20	361	380	0.94	20	20	0	370	NULL	0	AGGUUCUUUAUGUGUUCCGG	0	TR38145|c0_g2_i1 len=383 path=[858:0-98 859:99-122 875:123-156 872:157-194 867:195-382] [-1, 858, 859, 875, 872, 867, -2] null null 383,ref|XM_002274898.2| PREDICTED: Vitis vinifera squamosa promoter-binding-like protein 1 (LOC100252756), mRNA Length=3803,evalue=7E-35
miR156f-3p	TR84612|c0_g1_i3	2	4.5	0.0258	2	21	0	1	145	0	18	3.69e-42	1745	1076	62	0.039	21	3631	1	21	661	679	0.18	21	19	0	669	NULL	0	ACAACAUGAUUUUUCAUGUU	0	TR84612|c0_g1_i3 len=3631 path=[8646:0-369 8647:370-393 8692:394-790 8650:791-815 8697:816-829 8683:830-954 8693:955-1269 8691:1270-1513 8696:1514-1547 8625:1548-1569 @8680@!:1570-2621 8611:2622-2656 8612:2657-3630] [-1, 8646, 8647, 8692, 8650, 8697, 8683, 8693, 8691, 8696, 8625, 8680, 8611, 8612, -2] AT5G18830.3 | Symbols: SPL7 | squamosa promoter binding protein-like 7 | chr5:6275990-6280567 FO…
MIR156au	TR98898|c6_g1_i1	1	4.5	0.0604	2	20	0	1	419	0	11	1.68e-19	2163	772	67	0.00846	21	4278	2	21	1384	1401	0.32	20	18	1	1391	NULL	0	UCGAUGCCAUCUUCUGCUUG	0	TR98898|c6_g1_i1 len=4278 path=[12472:0-121 12547:122-170 12543:171-211 12537:212-928 12552:929-952 12556:953-966 12524:967-1203 12409:1204-1227 12410:1228-1232 12411:1233-1248 12535:1249-1701 12458:1702-1722 12522:1723-1894 12503:1895-1901 12550:1902-2087 12553:2088-2136 12546:2137-2191 12557:2192-2193 12517:2194-2313 12539:2314-2490 12425:2491-2514 12529:2515-2669 12554:2670-2693 12558:2694-270…
miR156j	TR45693|c0_g1_i1	1	5.5	0.0924	0	21	0	1	3	0	2	6.48e-06	417	305	69	0.00768	22	699	2	22	102	122	0.15	21	21	0	112	NULL	0	UGGACAGGGUAUUAAGGGGG	0	TR45693|c0_g1_i1 len=699 path=[2116:0-222 2117:223-698] [-1, 2116, 2117, -2] null null 699,ref|XM_010039096.1| PREDICTED: Eucalyptus grandis squamosa promoter-binding-like protein 13A (LOC104426143), transcript variant X5, mRNA Length=1735,evalue=1e-24
MIR159l	TR78165|c1_g1_i1	1	0.5	5.48e-06	0	21	2	8.43e-08	2	1	2	8.43e-08	1009	1	102	8.53e-13	21	3463	1	21	998	1018	0.29	21	21	2	1009	UCAAUCCAAUCAUCCCCUAC	2	UCAAUCCAAUCAUCCCCUAC	20.5	TR78165|c1_g1_i1 len=3463 path=[7041:0-2157 7042:2158-2178 7049:2179-2810 7048:2811-3223 7032:3224-3241 7033:3242-3462] [-1, 7041, 7042, 7049, 7048, 7032, 7033, -2] AT4G21980.2 | Symbols: APG8A, ATG8A | Ubiquitin-like superfamily protein | chr4:11655613-11657034 FORWARD LENGTH=894 TR78165|c1_g1_i1,ref|XM_013788691.1| PREDICTED: Brassica napus transcription factor MYB12-like (LOC106348872), mRNA L…
MIR159m	tr68163|c0_g1_i1	1	5	0.0778	2	21	0	1	0	0	0	1	1	261	60	0.124	21	802	1	21	254	272	0.32	21	19	0	262	NULL	0	NULL	0	TR68163|c0_g1_i1 len=802 path=[2908:0-58 2909:59-76 2913:77-194 2898:195-218 2916:219-400 2903:401-417 2911:418-600 2890:601-801] [-1, 2908, 2909, 2913, 2898, 2916, 2903, 2911, 2890, -2] AT1G66230.1 | Symbols: MYB20, AtMYB20 | myb domain protein 20 | chr1:24677154-24678415 FORWARD LENGTH=1186 TR68163|c0_g1_i1,evalue=3E-21
MIR159m	TR90206|c1_g1_i1	1	5	0.0778	1	21	0	1	265	0	12	1.07e-20	1592	328	61	0.0926	21	2264	1	21	1255	1274	0.55	21	20	1	1264	NULL	0	AGGCCACUCUGUUGAGCAAC	0	TR90206|c1_g1_i1 len=2264 path=[5617:0-1125 5645:1126-1202 5639:1203-1245 5633:1246-1316 5607:1317-1317 5641:1318-1601 5636:1602-1609 5630:1610-1633 5640:1634-1659 5635:1660-1683 5629:1684-1788 5615:1789-1812 5616:1813-2263] [-1, 5617, 5645, 5639, 5633, 5607, 5641, 5636, 5630, 5640, 5635, 5629, 5615, 5616, -2] AT1G32240.1 | Symbols: KAN2 | Homeodomain-like superfamily protein | chr1:11625700-1163…
MIR159n	TR100916|c5_g6_i4	1	1	2.47e-05	0	20	0	1	169	0	13	4.21e-26	2016	418	93	6.56e-10	20	2582	1	20	1589	1608	0.62	20	20	5	1598	NULL	0	UUCAAUAAUGCACUGUGAGG	14	TR100916|c5_g6_i4 len=2582 path=[33397:0-683 33686:684-852 33173:853-871 33174:872-876 33781:877-883 33779:884-886 33771:887-910 33763:911-922 33748:923-1003 33791:1004-1013 33796:1014-1036 33706:1037-1087 33672:1088-1090 33625:1091-1244 33339:1245-1255 33701:1256-1280 33666:1281-1281 33617:1282-1332 33498:1333-1339 33663:1340-1543 33788:1544-1555 33720:1556-1589 33692:1590-1627 33606:1628-1807 3…
MIR159n	tr44971|c0_g2_i1	1	3	0.00347	0	20	0	1	0	0	0	1	1	187	76	6.46e-05	20	353	1	20	179	198	0.51	20	20	0	188	NULL	0	NULL	14	TR44971|c0_g2_i1 len=353 path=[1075:0-131 1076:132-147 1077:148-352] [-1, 1075, 1076, 1077, -2] AT5G16600.1 | Symbols: MYB43, AtMYB43 | myb domain protein 43 | chr5:5438291-5440245 FORWARD LENGTH=1015 TR44971|c0_g2_i1,evalue=6E-30
MIR159n	tr76426|c0_g1_i1	1	4.5	0.0576	0	20	0	1	0	0	0	1	1	359	63	0.0355	20	484	1	20	351	370	0.73	20	20	0	360	NULL	0	NULL	0	TR76426|c0_g1_i1 len=484 path=[1776:0-483] [-1, 1776, -2] AT1G08810.1 | Symbols: MYB60, AtMYB60 | myb domain protein 60 | chr1:2819065-2820395 REVERSE LENGTH=1123 TR76426|c0_g1_i1,evalue=1E-50
MIR159s	TR80810|c0_g1_i1	1	3.5	0.0075	1	21	0	1	30	0	4	4.64e-09	478	282	74	0.000726	21	1573	1	21	187	206	0.12	21	20	0	196	NULL	0	AAUUUAGUGAUCACUCUAUU	12	TR80810|c0_g1_i1 len=1573 path=[3318:0-503 3319:504-534 3327:535-899 3328:900-923 3329:924-947 3316:948-963 3326:964-1054 3303:1055-1078 3324:1079-1295 3311:1296-1319 3312:1320-1572] [-1, 3318, 3319, 3327, 3328, 3329, 3316, 3326, 3303, 3324, 3311, 3312, -2] AT1G79430.2 | Symbols: APL, WDY | Homeodomain-like superfamily protein | chr1:29877228-29879206 REVERSE LENGTH=1441 TR80810|c0_g1_i1，ref|XM_0…
miR159u-5p	TR66763|c0_g1_i2	1	5.5	0.0616	2	21	0	1	25	0	8	2.12e-20	664	722	60	0.0711	21	1652	1	20	1376	1395	0.83	20	20	0	1386	NULL	0	GGUGGAGGCUGCAUACGAGG	0	TR66763|c0_g1_i2 len=1652 path=[3460:0-71 3461:72-120 3479:121-487 3480:488-511 3481:512-532 3475:533-554 3476:555-1651] [-1, 3460, 3461, 3479, 3480, 3481, 3475, 3476, -2] AT4G20440.4 | Symbols: | small nuclear ribonucleoprotein associated protein B | chr4:11022313-11023736 REVERSE LENGTH=1143 TR66763|c0_g1_i2，ref|XM_014644084.1| PREDICTED: Vigna radiata var. radiata myb-related protein Myb4-like…
miR319	TR80072|c0_g1_i1	1	4.5	0.0478	1	19	0	1	321	0	8	7.22e-13	1002	1026	68	0.000151	19	2762	2	19	2020	2038	0.73	18	19	6	2028	NULL	0	GAGGGAGUUCCCGCAUGCUG	0	TR80072|c0_g1_i1 len=2762 path=[5832:0-545 5833:546-559 5844:560-1120 5836:1121-1144 5842:1145-1653 5817:1654-1677 5846:1678-2101 5823:2102-2125 5845:2126-2265 5847:2266-2286 5827:2287-2289 5828:2290-2761] [-1, 5832, 5833, 5844, 5836, 5842, 5817, 5846, 5823, 5845, 5847, 5827, 5828, -2] AT3G11450.1 | Symbols: | DnaJ domain ;Myb-like DNA-binding domain | chr3:3605217-3608086 REVERSE LENGTH=2432 TR8…
miR319-3p	TR92398|c0_g1_i2	1	4.5	0.0865	2	20	0	1	23	0	5	3.83e-13	729	684	61	0.233	21	2464	1	20	37	54	0.02	20	18	0	45	NULL	0	GAAACUGAAACUGCUUGUCA	0	TR92398|c0_g1_i2 len=2464 path=[6995:0-279 7044:280-387 7000:388-407 7030:408-732 6972:733-756 7043:757-1127 7035:1128-1396 7046:1397-1420 7048:1421-1454 7034:1455-1477 7028:1478-1591 6984:1592-1615 7045:1616-1729 7037:1730-1975 6980:1976-1999 7031:2000-2011 7026:2012-2103 6993:2104-2127 6994:2128-2463] [-1, 6995, 7044, 7000, 7030, 6972, 7043, 7035, 7046, 7048, 7034, 7028, 6984, 7045, 7037, 6980,…
miR319-5p	TR101810|c7_g2_i1	1	4.5	0.0258	2	21	0	1	113	0	6	6.26e-12	2011	449	66	0.00262	21	2722	2	21	2451	2470	0.9	20	20	1	2460	NULL	0	AAAGCUUCUGAACAGGGGAA	0	TR101810|c7_g2_i1 len=2722 path=[9739:0-1399 9821:1400-1617 9752:1618-1635 9805:1636-1715 9723:1716-1737 9824:1738-1907 9825:1908-1922 9811:1923-2000 9827:2001-2018 9829:2019-2042 9830:2043-2045 9822:2046-2096 9826:2097-2110 9816:2111-2233 9828:2234-2270 9808:2271-2472 9796:2473-2502 9797:2503-2721] [-1, 9739, 9821, 9752, 9805, 9723, 9824, 9825, 9811, 9827, 9829, 9830, 9822, 9826, 9816, 9828, 980…
miR319-5p	TR33627|c0_g2_i1	1	5	0.06	1	21	0	1	11	0	3	7.53e-08	787	658	61	0.027	21	1316	1	21	120	139	0.09	21	20	0	129	NULL	0	ACCCUUUUUCUUUCUUUAAC	0	TR33627|c0_g2_i1 len=1316 path=[2620:0-569 2621:570-1315] [-1, 2620, 2621, -2] AT5G57620.1 | Symbols: MYB36, AtMYB36 | myb domain protein 36 | chr5:23334817-23336566 FORWARD LENGTH=1267 TR33627|c0_g2_i1,evalue=3E-44
miR319-5p	TR89600|c0_g1_i1	1	5	0.06	0	20	0	1	0	0	0	1	1	339	68	0.000899	21	1876	2	21	331	350	0.18	20	20	0	340	NULL	0	NULL	11	TR89600|c0_g1_i1 len=1876 path=[5267:0-562 5287:563-578 5282:579-692 5294:693-702 5293:703-726 5289:727-1089 5295:1090-1135 5296:1136-1154 5279:1155-1223 5288:1224-1529 5230:1530-1547 5277:1548-1763 5223:1764-1787 5224:1788-1875] [-1, 5267, 5287, 5282, 5294, 5293, 5289, 5295, 5296, 5279, 5288, 5230, 5277, 5223, 5224, -2] AT5G16880.2 | Symbols: | Target of Myb protein 1 | chr5:5548930-5551463 FORW…
miR319d-5p	tr7964|c0_g1_i1	1	5	0.0865	1	20	0	1	0	0	0	1	1	1184	61	0.032	20	1442	1	19	1175	1194	0.81	19	20	0	1185	NULL	0	NULL	0	TR7964|c0_g1_i1 len=1442 path=[2888:0-318 2889:319-342 2890:343-1441] [-1, 2888, 2889, 2890, -2] AT1G22640.1 | Symbols: ATMYB3, MYB3 | myb domain protein 3 | chr1:8006195-8007428 FORWARD LENGTH=1077 TR7964|c0_g1_i1,evalue=3E-26
miR319d-5p	TR88406|c0_g1_i3	1	5	0.0865	1	20	3	1.17e-06	31	0.0968	5	1.82e-11	388	806	68	0.00215	20	1578	2	20	1185	1204	0.75	19	20	6	1195	GAGAAAGCGCAAGAUACGCU	3	GUCAGAGAAUUGGUCAAUAA	11	TR88406|c0_g1_i3 len=1578 path=[6401:0-542 6447:543-648 6457:649-694 6456:695-837 6453:838-1201 6454:1202-1455 6458:1456-1457 6431:1458-1477 6432:1478-1577] [-1, 6401, 6447, 6457, 6456, 6453, 6454, 6458, 6431, 6432, -2] AT5G18240.5 | Symbols: MYR1 | myb-related protein 1 | chr5:6028285-6030801 REVERSE LENGTH=1677 TR88406|c0_g1_i3,evalue=5E-28
miR319f	TR86451|c1_g1_i1	1	4.5	0.0478	2	20	0	1	1	0	1	0.00102	588	155	60	0.0487	20	999	1	20	426	443	0.43	20	18	0	433	NULL	0	CACAAACUGGCUUUAUUUUG	0	TR86451|c1_g1_i1 len=999 path=[5439:0-640 5479:641-641 5476:642-831 5470:832-935 5445:936-998] [-1, 5439, 5479, 5476, 5470, 5445, -2] AT5G59780.2 | Symbols: MYB59, ATMYB59-2 | myb domain protein 59 | chr5:24082197-24083417 REVERSE LENGTH=1035 TR86451|c1_g1_i1,evalue=7E-29
miR319g	TR98133|c0_g2_i2	1	5.5	0.0897	2	21	0	1	29	0	4	3.45e-10	1233	1095	60	0.124	21	2894	1	21	130	148	0.04	21	19	0	138	NULL	0	AUAUGCCAUAAUGUUUGUGG	0	TR98133|c0_g2_i2 len=2894 path=[10538:0-135 10539:136-159 10604:160-1122 10617:1123-1658 10576:1659-1682 10601:1683-1765 10485:1766-1789 10632:1790-2443 10622:2444-2466 10609:2467-2485 10631:2486-2548 10621:2549-2572 10608:2573-2612 10592:2613-2636 10630:2637-2648 10620:2649-2672 10607:2673-2684 10629:2685-2708 10619:2709-2744 10589:2745-2767 10455:2768-2893] [-1, 10538, 10539, 10604, 10617, 1057…
MIR319m	TR76986|c0_g1_i1	1	5.5	0.0957	1	21	0	1	12	0	4	1.63e-10	805	403	70	0.00614	21	1337	2	21	392	412	0.29	20	21	0	402	NULL	0	AGUACUCAAAGUCCACAAUC	0	TR76986|c0_g1_i1 len=1337 path=[2746:0-526 2747:527-550 2752:551-872 2750:873-1336] [-1, 2746, 2747, 2752, 2750, -2] AT5G26660.1 | Symbols: ATMYB86, MYB86 | myb domain protein 86 | chr5:9331573-9333174 REVERSE LENGTH=1391 TR76986|c0_g1_i1,evalue-=1E-24
MIR319n	TR92398|c0_g1_i1	1	4	0.0115	1	21	0	1	20	0	5	1.28e-13	892	395	72	0.00206	21	2625	1	21	488	507	0.19	21	20	0	497	NULL	0	GAAACUGAAACUGCUUGUCA	0	TR92398|c0_g1_i1 len=2625 path=[7005:0-442 7044:443-550 7000:551-570 7030:571-895 6972:896-919 7043:920-1290 7035:1291-1559 7046:1560-1583 7048:1584-1617 7033:1618-1638 7028:1639-1752 6984:1753-1776 7045:1777-1890 7037:1891-2136 6980:2137-2160 7031:2161-2172 7026:2173-2264 6993:2265-2288 6994:2289-2624] [-1, 7005, 7044, 7000, 7030, 6972, 7043, 7035, 7046, 7048, 7033, 7028, 6984, 7045, 7037, 6980,…
MIR319o	TR93147|c0_g1_i1	1	4.5	0.0369	1	21	0	1	1	0	1	0.000359	1153	885	69	0.0127	21	2801	1	21	2029	2048	0.72	21	20	0	2038	NULL	0	GCCUUACGUUUCUGGUCCCU	0	TR93147|c0_g1_i1 len=2801 path=[8645:0-32 8646:33-33 8647:34-34 8731:35-35 8730:36-36 8729:37-37 8728:38-38 8727:39-39 8726:40-40 8725:41-41 8724:42-42 8723:43-43 8722:44-44 8721:45-45 8720:46-46 8719:47-47 8715:48-48 8711:49-49 8704:50-50 8695:51-51 8684:52-991 8621:992-1015 8718:1016-1068 8710:1069-1190 8734:1191-1245 8627:1246-1260 8709:1261-1360 8735:1361-1401 8692:1402-1477 8633:1478-1501 87…
MIR319p	tr99872|c0_g2_i3	1	5	0.0793	2	21	0	1	0	0	0	1	1	246	67	0.0255	21	1186	1	20	237	256	0.2	20	20	0	247	NULL	0	NULL	0	TR99872|c0_g2_i3 len=1186 path=[10701:0-133 10702:134-157 10909:158-350 10845:351-377 10900:378-542 10911:543-552 10914:553-564 10882:565-581 10863:582-664 10688:665-688 10895:689-701 10879:702-725 10861:726-747 10894:748-771 10878:772-783 10860:784-807 10908:808-858 10905:859-942 10912:943-957 10915:958-969 10716:970-981 10875:982-1040 10857:1041-1053 10666:1054-1077 10667:1078-1185] [-1, 10701,…
miR159u-5p	TR59866|c1_g1_i2	1	5.5	0.0616	1	21	0	1	5	0	4	3.62e-13	713	514	67	0.00368	21	1947	1	21	1218	1237	0.63	21	20	0	1227	NULL	0	AGGAAUCGAUCCGUGACUCG	0	TR59866|c1_g1_i2 len=1947 path=[5768:0-737 5769:738-761 5778:762-813 5775:814-1411 5779:1412-1422 5771:1423-1790 5767:1791-1946] [-1, 5768, 5769, 5778, 5775, 5779, 5771, 5767, -2] AT3G47620.1 | Symbols: AtTCP14, TCP14 | TEOSINTE BRANCHED, cycloidea and PCF (TCP) 14 | chr3:17558849-17560767 FORWARD LENGTH=1919 TR59866|c1_g1_i2,evalue=8E-21
miR319d-5p	TR95385|c0_g1_i1	2	3.5	0.0084	0	20	0	1	4	0	4	9.19e-14	1132	304	78	1.55e-05	20	1835	1	20	819	838	0.45	20	20	0	828	NULL	0	CAACUUGUACUAUCUCUCCU	0	TR95385|c0_g1_i1 len=1835 path=[4637:0-1039 4705:1040-1060 4694:1061-1095 4711:1096-1099 4703:1100-1125 4717:1126-1126 4715:1127-1150 4709:1151-1178 4690:1179-1226 4719:1227-1232 4708:1233-1361 4688:1362-1405 4718:1406-1431 4716:1432-1455 4720:1456-1458 4698:1459-1517 4721:1518-1530 4706:1531-1536 4695:1537-1554 4684:1555-1560 4671:1561-1668 4669:1669-1692 4670:1693-1834] [-1, 4637, 4705, 4694, 4…
MIR160n	TR94099|c1_g1_i1	2	0	6.41e-05	0	20	431	0	509	0.8468	423	0	1616	1	106	9.59e-10	20	2693	1	20	1606	1625	0.6	20	20	434	1616	GAGCCAGGCAAGCUCAAUAU	423	GAGCCAGGCAAGCUCAAUAU	20	TR94099|c1_g1_i1 len=2693 path=[18250:0-108 18251:109-132 18338:133-146 18349:147-147 18345:148-168 18337:169-192 18324:193-214 18307:215-238 18347:239-655 18131:656-658 18303:659-1612 18122:1613-1622 18123:1623-1624 18124:1625-2692] [-1, 18250, 18251, 18338, 18349, 18345, 18337, 18324, 18307, 18347, 18131, 18303, 18122, 18123, 18124, -2] AT4G30080.1 | Symbols: ARF16 | auxin response factor 16 | …
MIR160n	TR94099|c1_g2_i1	1	0	6.41e-05	0	20	1540	0	1793	0.8589	1521	0	1880	1	106	9.59e-10	20	3141	1	20	1870	1889	0.6	20	20	1543	1880	GAGCCAGGCAUGCUCAAUUU	1521	GAGCCAGGCAUGCUCAAUUU	20	TR94099|c1_g2_i1 len=3141 path=[18150:0-412 18151:413-432 18308:433-699 18187:700-723 18348:724-937 18305:938-1034 18352:1035-1048 18322:1049-1147 18289:1148-1148 18333:1149-1365 18354:1366-1378 18299:1379-1391 18350:1392-1415 18341:1416-1441 18346:1442-1609 18356:1610-1624 18232:1625-1636 18360:1637-1651 18330:1652-1861 18358:1862-1862 18361:1863-1863 18242:1864-1876 18243:1877-1886 18244:1887-1…
miR160h-5p	TR99908|c9_g3_i1	1	0	5.19e-05	0	21	218	0	323	0.6749	215	0	880	1	112	4.54e-11	21	2292	1	21	869	889	0.38	21	21	218	880	GAGCCAGGCAUGCUCAAUAU	215	GAGCCAGGCAUGCUCAAUAU	21	TR99908|c9_g3_i1 len=2292 path=[10321:0-38 10452:39-52 10448:53-59 10441:60-88 10425:89-136 10447:137-168 10440:169-195 10454:196-251 10451:252-288 10317:289-318 10435:319-395 10456:396-419 10458:420-423 10394:424-432 10444:433-433 10461:434-447 10460:448-463 10449:464-500 10443:501-510 10431:511-528 10389:529-564 10304:565-570 10414:571-675 10292:676-695 10388:696-884 10330:885-888 10430:889-951…
MIR160k-5p	TR97308|c3_g1_i1	1	1.5	0.000446	0	21	911	0	1052	0.866	897	0	1543	1	99	3.22e-07	21	2307	1	21	1532	1552	0.66	21	21	914	1543	GAGCCAGGCAAGGUCGAAUU	897	GAGCCAGGCAAGGUCGAAUU	18.5	TR97308|c3_g1_i1 len=2307 path=[4969:0-1057 4970:1058-1081 4995:1082-1206 4949:1207-1230 4992:1231-1678 4986:1679-1702 4998:1703-1821 4960:1822-1845 4997:1846-1922 4999:1923-1928 4953:1929-1946 4989:1947-1952 4996:1953-2024 4993:2025-2082 4988:2083-2106 4964:2107-2306] [-1, 4969, 4970, 4995, 4949, 4992, 4986, 4998, 4960, 4997, 4999, 4953, 4989, 4996, 4993, 4988, 4964, -2] null null 2307,ref|XM_01…
MIR160k-3p	TR93442|c0_g1_i1	2	3.5	0.0087	0	21	0	1	57	0	6	2.73e-12	1514	954	81	4.31e-05	21	1551	1	21	550	570	0.35	21	21	0	560	NULL	0	AGCCAAAAGAAUCUUGUUUC	0	TR93442|c0_g1_i1 len=1551 path=[9879:0-1323 9903:1324-1529 9910:1530-1547 9838:1548-1550] [-1, 9879, 9903, 9910, 9838, -2] AT5G60450.1 | Symbols: ARF4 | auxin response factor 4 | chr5:24308322-24312698 REVERSE LENGTH=3114 TR93442|c0_g1_i1,evalue=4E-22
miR160j-5p	TR102197|c5_g3_i6	1	4.5	0.0194	3	21	0	1	8	0	3	6.19e-10	852	46	67	0.0223	21	4506	1	21	891	908	0.2	21	18	0	898	NULL	0	CGCUUGUAGACCUUGGUAUA	0	TR102197|c5_g3_i6 len=4506 path=[23785:0-199 23786:200-220 24410:221-263 24385:264-332 24346:333-356 24446:357-371 23752:372-396 24407:397-476 23772:477-500 24376:501-604 24463:605-607 24468:608-630 24473:631-631 24371:632-717 23729:718-741 24330:742-800 24458:801-801 24464:802-844 24469:845-849 24365:850-939 24459:940-940 24465:941-975 24470:976-993 24266:994-1023 24320:1024-1479 23874:1480-1503…
miR160h-3p	TR102685|c4_g1_i1	1	4.5	0.0243	2	21	0	1	121	0	5	1.39e-10	1195	334	66	0.031	21	4276	1	21	1521	1539	0.36	21	19	0	1529	NULL	0	CCGGCCCGCUGGUGAACUUG	0	TR102685|c4_g1_i1 len=4276 path=[13903:0-402 13904:403-426 14183:427-446 14150:447-470 14116:471-660 13733:661-684 14083:685-744 13972:745-768 13973:769-771 13974:772-795 14115:796-902 13962:903-929 14182:930-957 14149:958-1038 14218:1039-1053 14225:1054-1077 14230:1078-1079 14233:1080-1081 14196:1082-1104 14210:1105-1119 14204:1120-1153 14194:1154-1197 14102:1198-1254 14166:1255-1302 14060:1303-…
miR160	TR78550|c0_g1_i1	1	4.5	0.059	1	21	0	1	24	0	5	7.83e-13	2105	1437	72	0.00994	21	2239	1	21	659	678	0.29	21	20	0	668	NULL	0	UCAGCAGCAACAUCAGCCAC	0	TR78550|c0_g1_i1 len=2239 path=[4731:0-633 4732:634-657 4738:658-1152 4726:1153-1176 4739:1177-1743 4735:1744-1767 4737:1768-2042 4729:2043-2066 4730:2067-2238] [-1, 4731, 4732, 4738, 4726, 4739, 4735, 4737, 4729, 4730, -2] AT1G19220.1 | Symbols: ARF19, IAA22, ARF11 | auxin response factor 19 | chr1:6628068-6633087 REVERSE LENGTH=3896 TR78550|c0_g1_i1,evalue=5E-149
miR160b2-3p	TR82542|c1_g1_i1	1	4.5	0.0333	2	21	0	1	9	0	2	7.2e-06	259	604	66	0.00799	21	2252	1	21	855	873	0.38	21	19	0	863	NULL	0	CGUAAUCAGUAUGUAAAGAG	0	TR82542|c1_g1_i1 len=2252 path=[4583:0-353 4584:354-377 4595:378-1310 4581:1311-1334 4593:1335-1600 4590:1601-1624 4594:1625-1795 4587:1796-1819 4592:1820-2197 4578:2198-2224 4579:2225-2251] [-1, 4583, 4584, 4595, 4581, 4593, 4590, 4594, 4587, 4592, 4578, 4579, -2] AT5G20730.3 | Symbols: NPH4, MSG1, IAA21, ARF7, TIR5, BIP, IAA23, IAA25 | Transcriptional factor B3 family protein / auxin-responsive…
MIR160k-3p	TR87220|c0_g1_i1	1	4.5	0.0375	1	20	0	1	241	0	14	2.12e-22	213	508	71	0.00362	21	1374	2	21	713	731	0.52	20	19	0	721	NULL	0	AUGGUUUCAGAUACUGAUAU	12	TR87220|c0_g1_i1 len=1374 path=[5246:0-125 5298:126-141 5284:142-350 5258:351-374 5259:375-404 5288:405-504 5262:505-528 5283:529-618 5271:619-642 5272:643-1373] [-1, 5246, 5298, 5284, 5258, 5259, 5288, 5262, 5283, 5271, 5272, -2] AT1G59750.4 | Symbols: ARF1 | auxin response factor 1 | chr1:21979289-21984407 FORWARD LENGTH=2558 TR87220|c0_g1_i1,evalue=2E-24
MIR160k-3p	TR101210|c4_g1_i1	1	5	0.071	1	21	0	1	345	0	119	0	3000	2571	63	0.0551	21	3620	1	21	420	439	0.12	21	20	0	429	NULL	0	GGCAGCUUGUAUUUGUUGAC	0	TR101210|c4_g1_i1 len=3620 path=[12715:0-156 12926:157-244 12872:245-268 12976:269-304 12953:305-328 12994:329-712 13013:713-719 12952:720-773 12924:774-808 12705:809-813 12706:814-837 12992:838-890 12973:891-968 12922:969-1097 13011:1098-1145 13005:1146-1169 12990:1170-1253 12948:1254-1319 12919:1320-1340 12667:1341-1364 12947:1365-1365 12917:1366-1430 13010:1431-1448 13004:1449-1481 12988:1482-…
miR160h-3p	TR101635|c4_g2_i1	1	5	0.0545	2	19	0	1	28	0	6	5.09e-15	444	1292	63	0.0867	21	2065	1	19	1728	1744	0.84	19	17	0	1736	NULL	0	AACCAUCUUGCCUGGUCUGA	0	TR101635|c4_g2_i1 len=2065 path=[9681:0-384 9682:385-408 10147:409-613 10079:614-718 10172:719-732 10125:733-985 10161:986-1084 10009:1085-1301 10175:1302-1315 10095:1316-1366 10160:1367-1368 10137:1369-1433 10152:1434-1516 10176:1517-1546 10135:1547-1640 10182:1641-1648 10090:1649-1708 10165:1709-1729 10150:1730-1756 10170:1757-1773 10169:1774-1797 10168:1798-1810 10131:1811-1873 10177:1874-1885…
miR160j-5p	TR97315|c3_g3_i1	1	5	0.0391	0	21	0	1	490	0	45	4.44e-94	1656	1151	77	0.000635	21	3160	1	21	495	515	0.16	21	21	0	505	NULL	0	AGGUCAAGAAAUUUUGGGUU	0	TR97315|c3_g3_i1 len=3160 path=[14977:0-388 14978:389-412 15222:413-415 15201:416-439 15236:440-441 15219:442-445 15197:446-469 15244:470-498 15260:499-499 15195:500-582 15055:583-606 15243:607-664 15215:665-856 15261:857-871 15267:872-874 15269:875-910 15208:911-943 15181:944-1132 15077:1133-1156 15226:1157-1243 15268:1244-1248 15179:1249-1263 15247:1264-1335 15237:1336-1348 15204:1349-1520 1516…
miR160j2-5p	TR7693|c0_g1_i1	1	6.5	0.0695	2	23	0	1	367	0	64	1.58e-94	94	258	70	0.0158	23	411	1	22	341	362	0.83	22	22	0	352	NULL	0	AUCUGGAGAAGGUCUAUACG	0	TR7693|c0_g1_i1 len=411 path=[826:0-196 827:197-220 828:221-410] [-1, 826, 827, 828, -2] AT2G47170.1 | Symbols: ARF1A1C | Ras-related small GTP-binding family protein | chr2:19366623-19368840 FORWARD LENGTH=1036 TR7693|c0_g1_i1,evalue=2E-24
MIR162c	TR101089|c1_g7_i5	1	4.5	0.0328	0	20	0	1	7	0	5	1.53e-18	4963	3024	70	0.002	21	6744	1	20	1929	1948	0.29	20	20	0	1939	NULL	0	CCCAAGGAAGCCAUCCCCAU	0	TR101089|c1_g7_i5 len=6744 path=[20100:0-46 20553:47-70 20613:71-97 20641:98-112 20694:113-124 20676:125-126 20571:127-150 20662:151-159 20659:160-169 20656:170-188 20652:189-212 20671:213-216 20681:217-217 20686:218-218 20591:219-272 20673:273-296 20466:297-1253 20368:1254-1277 20589:1278-1437 20514:1438-1647 19953:1648-1671 20463:1672-3408 20011:3409-3432 20012:3433-6743] [-1, 20100, 20553, 206…
miR162b-5p	TR96486|c0_g1_i2	1	5.5	0.0617	3	21	0	1	137	0	11	5.05e-26	4488	2766	61	0.0891	21	5368	1	20	1713	1731	0.32	20	19	0	1722	NULL	0	GCGAAACAAGUAAUUUUGAU	0	TR96486|c0_g1_i2 len=5368 path=[13624:0-2283 13679:2284-2455 13621:2456-2464 13694:2465-2522 13687:2523-2597 13677:2598-2968 13708:2969-2982 13690:2983-3123 13609:3124-3165 13672:3166-3329 13707:3330-3342 13680:3343-4534 13670:4535-5098 13659:5099-5122 13660:5123-5367] [-1, 13624, 13679, 13621, 13694, 13687, 13677, 13708, 13690, 13609, 13672, 13707, 13680, 13670, 13659, 13660, -2] AT5G20320.2 | S…
miR164a	TR55650|c0_g3_i1	1	0.5	3.44e-06	0	21	0	1	2	0	2	7e-06	91	262	106	1.48e-11	21	397	1	21	343	363	0.86	21	21	0	353	NULL	0	CCUACCAUUAUCUCUCCACC	20.5	TR55650|c0_g3_i1 len=397 path=[821:0-98 822:99-114 823:115-138 824:139-396] [-1, 821, 822, 823, 824, -2] null null 397,ref|XM_008362298.1| PREDICTED: Malus x domestica NAC domain-containing protein 77-like (LOC103424213), mRNA Length=1919,evalue=1E-20
miR164-3p	TR98327|c5_g1_i1	1	2	0.00572	0	19	0	1	4	0	2	2.19e-06	286	324	100	1.81e-06	21	1675	3	21	602	620	0.36	19	19	0	610	NULL	0	AAACACCUCUUUCCCAUAUC	19	TR98327|c5_g1_i1 len=1675 path=[21235:0-362 21236:363-386 21377:387-454 21122:455-478 21358:479-783 21089:784-804 21388:805-919 21305:920-943 21306:944-967 21387:968-1072 21372:1073-1248 21400:1249-1262 21165:1263-1272 21369:1273-1286 21352:1287-1625 21402:1626-1626 21315:1627-1674] [-1, 21235, 21236, 21377, 21122, 21358, 21089, 21388, 21305, 21306, 21387, 21372, 21400, 21165, 21369, 21352, 21402…
miR164-3p	TR99679|c0_g3_i1	1	2.5	0.0104	0	20	0	1	4	0	2	6.3e-06	513	53	93	2.89e-05	21	994	2	21	451	470	0.45	20	20	0	460	NULL	0	GUCGGUUGUUGCGCAGCCGC	11	TR99679|c0_g3_i1 len=994 path=[14017:0-158 14018:159-159 15129:160-183 15329:184-202 15305:203-226 15264:227-257 15196:258-281 15382:282-282 15099:283-306 15248:307-326 15173:327-355 15079:356-379 14971:380-491 14324:492-515 15230:516-711 14628:712-731 14954:732-894 14083:895-895 15151:896-912 15054:913-936 14945:937-980 14401:981-993] [-1, 14017, 14018, 15129, 15329, 15305, 15264, 15196, 15382, …
MIR164j	TR90150|c1_g1_i3	1	3	0.0188	1	21	0	1	8	0	4	6.63e-11	395	511	77	0.00314	21	1032	1	21	897	916	0.87	21	20	0	906	NULL	0	UUCCGGUUCCACCCUACCGA	15	TR90150|c1_g1_i3 len=1032 path=[2693:0-367 2694:368-389 2695:390-413 2737:414-527 2691:528-546 2736:547-693 2702:694-715 2732:716-825 2710:826-849 2729:850-1022 2698:1023-1025 2699:1026-1028 2700:1029-1031] [-1, 2693, 2694, 2695, 2737, 2691, 2736, 2702, 2732, 2710, 2729, 2698, 2699, 2700, -2] null null 1032,ref|XM_006467782.2| PREDICTED: Citrus sinensis NAC transcription factor 25 (LOC102614981),…
miR164-3p	TR80021|c1_g1_i1	1	4	0.0517	0	18	0	1	2	0	2	3.64e-07	274	459	87	0.000256	21	1677	4	21	726	743	0.43	18	18	0	733	NULL	0	UAUCUAGCCAGGUAUAUUCU	0	TR80021|c1_g1_i1 len=1677 path=[5231:0-992 5252:993-1024 5248:1025-1201 5258:1202-1227 5251:1228-1285 5246:1286-1326 5242:1327-1676] [-1, 5231, 5252, 5248, 5258, 5251, 5246, 5242, -2] AT5G39610.1 | Symbols: ATNAC2, ORE1, ANAC092, ATNAC6, NAC2, NAC6 | NAC domain containing protein 6 | chr5:15858400-15859788 REVERSE LENGTH=1187 TR80021|c1_g1_i1,evalue=6E-40
MIR164m	TR15119|c0_g2_i1	2	4.5	0.0511	0	21	0	1	9	0	3	2.12e-08	369	869	73	0.00247	21	1600	1	21	1228	1248	0.77	21	21	0	1238	NULL	0	AAAAAAUUAAAAAAAAUAAA	0	TR15119|c0_g2_i1 len=1600 path=[3282:0-1359 3283:1360-1383 3284:1384-1599] [-1, 3282, 3283, 3284, -2] AT1G52880.1 | Symbols: NAM, ANAC018, ATNAM, NARS2 | NAC (No Apical Meristem) domain transcriptional regulator superfamily protein | chr1:19688957-19690542 REVERSE LENGTH=1403 TR15119|c0_g2_i1,evalue=8E-36
miR164-5p	tr103774|c0_g1_i1	1	5.5	0.0899	1	21	0	1	0	0	0	1	1	149	60	0.196	21	635	1	21	141	160	0.22	21	20	0	150	NULL	0	NULL	0	TR103774|c0_g1_i1 len=635 path=[1295:0-377 1296:378-634] [-1, 1295, 1296, -2] AT2G46770.1 | Symbols: NST1, ANAC043 | NAC (No Apical Meristem) domain transcriptional regulator superfamily protein | chr2:19220727-19222916 REVERSE LENGTH=1382 TR103774|c0_g1_i1,evalue=2E-22
miR166a	TR95807|c0_g2_i1	1	0.5	0.000154	0	19	12	5.21e-19	195	0.0615	117	0	1713	3	96	2.16e-08	19	1781	1	19	1702	1720	0.96	19	19	141	1712	CUGGUCCGGAUUCCAUUGGA	11	UGGUCCGGAUUCCAUUGGAA	18.5	TR95807|c0_g2_i1 len=1781 path=[4468:0-358 4484:359-501 4477:502-525 4481:526-794 4459:795-818 4486:819-846 4483:847-870 4485:871-1008 4451:1009-1027 4482:1028-1201 4471:1202-1225 4479:1226-1348 4466:1349-1372 4467:1373-1780] [-1, 4468, 4484, 4477, 4481, 4459, 4486, 4483, 4485, 4451, 4482, 4471, 4479, 4466, 4467, -2] AT1G52150.3 | Symbols: ATHB-15, ATHB15, CNA, ICU4 | Homeobox-leucine zipper fami…
miR166a	TR100605|c2_g10_i1	1	1	0.000417	0	19	0	1	40	0	5	7.03e-11	464	1044	94	6.4e-08	19	1577	1	19	1500	1518	0.95	19	19	0	1508	NULL	0	GAAGAAAAUUUUGCUCACGG	18	TR100605|c2_g10_i1 len=1577 path=[30649:0-1116 30650:1117-1140 31008:1141-1227 31204:1228-1243 31139:1244-1281 31174:1282-1468 29883:1469-1472 31128:1473-1497 31057:1498-1518 30967:1519-1566 30450:1567-1576] [-1, 30649, 30650, 31008, 31204, 31139, 31174, 29883, 31128, 31057, 30967, 30450, -2] AT5G60690.1 | Symbols: REV, IFL, IFL1 | Homeobox-leucine zipper family protein / lipid-binding START doma…
miR166a	TR101352|c3_g1_i1	1	1	0.000417	0	19	0	1	8	0	3	3e-06	112	63	94	6.4e-08	19	283	1	19	41	59	0.14	19	19	0	49	NULL	0	AGCCUGCGGUCUAGUAAGUU	18	TR101352|c3_g1_i1 len=283 path=[765:0-107 766:108-122 767:123-282] [-1, 765, 766, 767, -2] AT5G60690.1 | Symbols: REV, IFL, IFL1 | Homeobox-leucine zipper family protein / lipid-binding START domain-containing protein | chr5:24397023-24402195 FORWARD LENGTH=3502 TR101352|c3_g1_i1,evalue=5E-61
miR166a	TR101352|c7_g2_i2	1	1	0.000417	0	19	7	1.23e-07	227	0.0308	81	6.43e-182	612	3	94	6.4e-08	19	1051	1	19	601	619	0.57	19	19	90	611	CUGGUCCGGAUUCUAUUGGC	6	UGGUCCGGAUUCUAUUGGCA	18	TR101352|c7_g2_i2 len=1051 path=[3549:0-125 3550:126-137 3551:138-161 3652:162-338 3691:339-362 3696:363-392 3689:393-422 3700:423-433 3697:434-456 3662:457-475 3693:476-490 3698:491-521 3669:522-637 3659:638-723 3695:724-779 3699:780-784 3656:785-808 3682:809-823 3675:824-847 3666:848-865 3653:866-889 3638:890-928 3478:929-1050] [-1, 3549, 3550, 3551, 3652, 3691, 3696, 3689, 3700, 3697, 3662, 36…
miR166a	TR101800|c8_g2_i7	1	1	0.000417	0	19	0	1	58	0	11	1.07e-16	123	69	94	6.4e-08	19	320	1	19	46	64	0.14	19	19	0	54	NULL	0	CGGUCUUGUAUGUUUAGAGC	18	TR101800|c8_g2_i7 len=320 path=[5233:0-67 5234:68-75 5235:76-109 5488:110-219 5383:220-233 5384:234-257 5385:258-263 5386:264-286 5387:287-319] [-1, 5233, 5234, 5235, 5488, 5383, 5384, 5385, 5386, 5387, -2] AT5G60690.1 | Symbols: REV, IFL, IFL1 | Homeobox-leucine zipper family protein / lipid-binding START domain-containing protein | chr5:24397023-24402195 FORWARD LENGTH=3502 TR101800|c8_g2_i7,re…
MIR166x	TR95807|c0_g2_i1	1	1	0.000237	0	20	129	0	195	0.6615	117	0	1713	2	104	5.1e-09	21	1781	2	21	1702	1721	0.96	20	20	141	1713	UGGUCCGGAUUCCAUUGGAA	117	UGGUCCGGAUUCCAUUGGAA	20	TR95807|c0_g2_i1 len=1781 path=[4468:0-358 4484:359-501 4477:502-525 4481:526-794 4459:795-818 4486:819-846 4483:847-870 4485:871-1008 4451:1009-1027 4482:1028-1201 4471:1202-1225 4479:1226-1348 4466:1349-1372 4467:1373-1780] [-1, 4468, 4484, 4477, 4481, 4459, 4486, 4483, 4485, 4451, 4482, 4471, 4479, 4466, 4467, -2] AT1G52150.3 | Symbols: ATHB-15, ATHB15, CNA, ICU4 | Homeobox-leucine zipper fami…
miR166a	TR98009|c1_g1_i2	1	1	0.000417	0	19	0	1	354	0	35	3.49e-50	364	69	94	6.4e-08	19	637	1	19	287	305	0.45	19	19	0	295	NULL	0	UGGUCUUGUGGGUUUAGAAC	18	TR98009|c1_g1_i2 len=637 path=[4553:0-42 5117:43-89 5285:90-103 5272:104-125 5236:126-138 5243:139-143 5250:144-162 5257:163-163 5264:164-172 5145:173-216 5134:217-266 5087:267-301 5103:302-306 5086:307-342 5144:343-373 5133:374-390 5119:391-452 5102:453-476 5201:477-489 5212:490-511 4981:512-535 5101:536-588 5203:589-636] [-1, 4553, 5117, 5285, 5272, 5236, 5243, 5250, 5257, 5264, 5145, 5134, 508…
MIR166x	TR101352|c7_g2_i2	1	1.5	0.000571	0	20	88	6.43e-182	227	0.3877	81	6.43e-182	612	2	102	1.44e-08	21	1051	2	21	601	620	0.57	20	20	90	612	UGGUCCGGAUUCUAUUGGCA	81	UGGUCCGGAUUCUAUUGGCA	19.5	TR101352|c7_g2_i2 len=1051 path=[3549:0-125 3550:126-137 3551:138-161 3652:162-338 3691:339-362 3696:363-392 3689:393-422 3700:423-433 3697:434-456 3662:457-475 3693:476-490 3698:491-521 3669:522-637 3659:638-723 3695:724-779 3699:780-784 3656:785-808 3682:809-823 3675:824-847 3666:848-865 3653:866-889 3638:890-928 3478:929-1050] [-1, 3549, 3550, 3551, 3652, 3691, 3696, 3689, 3700, 3697, 3662, 36…
MIR166ae	TR95807|c0_g2_i1	1	2	0.0112	0	18	1	0.105	195	0.0051	117	0	1713	4	94	6.28e-06	20	1781	3	20	1702	1719	0.96	18	18	141	1711	CCUGGUCCGGAUUCCAUUGG	1	UGGUCCGGAUUCCAUUGGAA	18	TR95807|c0_g2_i1 len=1781 path=[4468:0-358 4484:359-501 4477:502-525 4481:526-794 4459:795-818 4486:819-846 4483:847-870 4485:871-1008 4451:1009-1027 4482:1028-1201 4471:1202-1225 4479:1226-1348 4466:1349-1372 4467:1373-1780] [-1, 4468, 4484, 4477, 4481, 4459, 4486, 4483, 4485, 4451, 4482, 4471, 4479, 4466, 4467, -2] AT1G52150.3 | Symbols: ATHB-15, ATHB15, CNA, ICU4 | Homeobox-leucine zipper fami…
MIR166v	TR95807|c0_g2_i1	1	2	0.00203	0	17	0	1	195	0	117	0	1713	5	88	7.13e-07	19	1781	3	19	1702	1718	0.96	17	17	141	1708	NULL	0	UGGUCCGGAUUCCAUUGGAA	17	TR95807|c0_g2_i1 len=1781 path=[4468:0-358 4484:359-501 4477:502-525 4481:526-794 4459:795-818 4486:819-846 4483:847-870 4485:871-1008 4451:1009-1027 4482:1028-1201 4471:1202-1225 4479:1226-1348 4466:1349-1372 4467:1373-1780] [-1, 4468, 4484, 4477, 4481, 4459, 4486, 4483, 4485, 4451, 4482, 4471, 4479, 4466, 4467, -2] AT1G52150.3 | Symbols: ATHB-15, ATHB15, CNA, ICU4 | Homeobox-leucine zipper fami…
miR166k	TR95807|c0_g2_i1	1	2.5	0.0015	0	19	135	0	195	0.6923	117	0	1713	1	96	1.16e-10	21	1781	1	19	1702	1720	0.96	19	19	141	1713	UGGUCCGGAUUCCAUUGGAA	117	UGGUCCGGAUUCCAUUGGAA	18.5	TR95807|c0_g2_i1 len=1781 path=[4468:0-358 4484:359-501 4477:502-525 4481:526-794 4459:795-818 4486:819-846 4483:847-870 4485:871-1008 4451:1009-1027 4482:1028-1201 4471:1202-1225 4479:1226-1348 4466:1349-1372 4467:1373-1780] [-1, 4468, 4484, 4477, 4481, 4459, 4486, 4483, 4485, 4451, 4482, 4471, 4479, 4466, 4467, -2] AT1G52150.3 | Symbols: ATHB-15, ATHB15, CNA, ICU4 | Homeobox-leucine zipper fami…
miR166k	TR101352|c7_g2_i2	1	3	0.00357	0	19	89	6.43e-182	227	0.3921	81	6.43e-182	612	1	94	4.94e-10	21	1051	1	19	601	619	0.57	19	19	90	612	UGGUCCGGAUUCUAUUGGCA	81	UGGUCCGGAUUCUAUUGGCA	18	TR101352|c7_g2_i2 len=1051 path=[3549:0-125 3550:126-137 3551:138-161 3652:162-338 3691:339-362 3696:363-392 3689:393-422 3700:423-433 3697:434-456 3662:457-475 3693:476-490 3698:491-521 3669:522-637 3659:638-723 3695:724-779 3699:780-784 3656:785-808 3682:809-823 3675:824-847 3666:848-865 3653:866-889 3638:890-928 3478:929-1050] [-1, 3549, 3550, 3551, 3652, 3691, 3696, 3689, 3700, 3697, 3662, 36…
miR166k	TR101428|c3_g3_i2	1	4	0.0172	1	21	0	1	455	0	12	6.63e-23	4564	3992	70	0.00153	21	5977	1	21	563	582	0.09	21	20	0	572	NULL	0	UUCAUCUUCUAUUGGGGAUU	0	TR101428|c3_g3_i2 len=5977 path=[24248:0-667 24249:668-672 24386:673-779 24448:780-790 24452:791-794 24454:795-803 24423:804-2099 24381:2100-2168 24406:2169-2169 24348:2170-2243 24378:2244-2255 24131:2256-2306 24345:2307-2458 24012:2459-2482 24437:2483-2557 24344:2558-2619 24421:2620-2636 24375:2637-2789 24341:2790-2817 24420:2818-2853 24401:2854-2881 24372:2882-3178 24446:3179-3202 24450:3203-32…
miR166a-5p	TR98726|c1_g1_i1	1	4	0.00807	0	21	0	1	95	0	4	1.3e-07	42	191	80	3.28e-05	21	2224	1	21	223	243	0.1	21	21	0	233	NULL	0	AUACAUCUUGUUUGGAGGAU	0	TR98726|c1_g1_i1 len=2224 path=[16103:0-402 16104:403-426 16439:427-449 16496:450-505 16473:506-549 16501:550-557 16494:558-563 16489:564-587 16503:588-590 16446:591-602 16487:603-629 16477:630-644 16416:645-691 16465:692-692 16443:693-716 16412:717-1017 16506:1018-1041 16511:1042-1049 16090:1050-1088 16407:1089-1629 16363:1630-1709 16099:1710-1733 16100:1734-1741 16101:1742-1765 16102:1766-2223]…
MIR166aa	TR80741|c0_g1_i1	1	4.5	0.0952	2	21	0	1	10	0	4	8.41e-12	368	567	62	0.104	21	2253	1	21	927	945	0.41	21	19	0	935	NULL	0	CCCUUUAAGGCAAGCAAAGC	0	TR80741|c0_g1_i1 len=2253 path=[4772:0-281 4773:282-305 4784:306-414 4770:415-438 4782:439-655 4779:656-679 4783:680-1340 4767:1341-1364 4781:1365-1692 4776:1693-1716 4777:1717-2252] [-1, 4772, 4773, 4784, 4770, 4782, 4779, 4783, 4767, 4781, 4776, 4777, -2] AT1G52150.3 | Symbols: ATHB-15, ATHB15, CNA, ICU4 | Homeobox-leucine zipper family protein / lipid-binding START domain-containing protein | …
miR166i-3p	TR102655|c4_g1_i3	1	5	0.0571	1	20	0	1	498	0	175	0	1394	717	66	0.0162	21	2105	2	21	669	687	0.32	20	19	0	677	NULL	0	UGAAGUCGCUGCCAGUUUUC	0	TR102655|c4_g1_i3 len=2105 path=[6371:0-229 6372:230-283 6398:284-292 6388:293-373 6258:374-396 6259:397-427 6405:428-445 6395:446-665 6424:666-679 6403:680-715 6423:716-721 6421:722-757 6426:758-770 6415:771-893 6410:894-1226 6391:1227-1372 6427:1373-1387 6328:1388-1393 6329:1394-1417 6408:1418-1477 6428:1478-1501 6378:1502-1566 6318:1567-2104] [-1, 6371, 6372, 6398, 6388, 6258, 6259, 6405, 6395…
miR166m-5p	TR102655|c4_g1_i3	1	5	0.0964	0	20	2	0.0243	498	0.004	175	0	1394	592	68	0.0126	21	2105	1	20	792	811	0.38	20	20	5	802	AGGGACAUUCAUCUCUUACA	2	UGAAGUCGCUGCCAGUUUUC	0	TR102655|c4_g1_i3 len=2105 path=[6371:0-229 6372:230-283 6398:284-292 6388:293-373 6258:374-396 6259:397-427 6405:428-445 6395:446-665 6424:666-679 6403:680-715 6423:716-721 6421:722-757 6426:758-770 6415:771-893 6410:894-1226 6391:1227-1372 6427:1373-1387 6328:1388-1393 6329:1394-1417 6408:1418-1477 6428:1478-1501 6378:1502-1566 6318:1567-2104] [-1, 6371, 6372, 6398, 6388, 6258, 6259, 6405, 6395…
MIR166ad	TR53733|c0_g2_i1	1	5	0.0708	1	19	2	0.0588	631	0.0032	45	4.52e-76	1151	703	62	0.0284	20	1638	1	19	440	457	0.27	19	18	12	448	AUUCUGGCCGCCUUUUCUUC	2	UGGCCCAGUGGAUCAAAUUA	0	TR53733|c0_g2_i1 len=1638 path=[3420:0-1329 3421:1330-1353 3422:1354-1374 3423:1375-1390 3424:1391-1637] [-1, 3420, 3421, 3422, 3423, 3424, -2] AT3G01472.1 | Symbols: CPuORF33 | conserved peptide upstream open reading frame 33 | chr3:182396-184403 REVERSE LENGTH=1440 TR53733|c0_g2_i1，ref|XM_004508719.2| PREDICTED: Cicer arietinum homeobox-leucine zipper protein ATHB-16-like (LOC101492365), mRNA L…
miR167d	TR101210|c4_g1_i1	1	3	0.00317	0	18	123	0	345	0.3565	119	0	3000	1	83	9.87e-08	20	3620	1	18	2990	3007	0.83	18	18	131	3000	GGCAGCUUGUAUUUGUUGAC	119	GGCAGCUUGUAUUUGUUGAC	11	TR101210|c4_g1_i1 len=3620 path=[12715:0-156 12926:157-244 12872:245-268 12976:269-304 12953:305-328 12994:329-712 13013:713-719 12952:720-773 12924:774-808 12705:809-813 12706:814-837 12992:838-890 12973:891-968 12922:969-1097 13011:1098-1145 13005:1146-1169 12990:1170-1253 12948:1254-1319 12919:1320-1340 12667:1341-1364 12947:1365-1365 12917:1366-1430 13010:1431-1448 13004:1449-1481 12988:1482-…
miR167d	TR102237|c1_g2_i11	2	3	0.00317	1	20	0	1	172	0	9	4.08e-19	1190	335	70	0.000343	20	4477	1	20	1517	1535	0.34	20	19	0	1525	NULL	0	UGGCUGUGGGGAAAUUUGAG	0	TR102237|c1_g2_i11 len=4477 path=[25625:0-227 25626:228-228 25627:229-256 25628:257-257 26623:258-483 26399:484-903 26724:904-977 26802:978-978 26394:979-1033 26560:1034-1072 26478:1073-1096 26388:1097-1117 26755:1118-1120 26741:1121-1144 26722:1145-1145 26695:1146-1146 26660:1147-1230 26806:1231-1293 26694:1294-1478 26657:1479-1492 26548:1493-1582 26807:1583-1612 26605:1613-1673 26684:1674-1690 …
miR167c	TR82542|c1_g1_i1	1	4	0.00439	2	22	0	1	9	0	2	7.2e-06	259	523	68	0.00768	22	2252	1	22	773	792	0.34	22	20	0	782	NULL	0	CGUAAUCAGUAUGUAAAGAG	0	TR82542|c1_g1_i1 len=2252 path=[4583:0-353 4584:354-377 4595:378-1310 4581:1311-1334 4593:1335-1600 4590:1601-1624 4594:1625-1795 4587:1796-1819 4592:1820-2197 4578:2198-2224 4579:2225-2251] [-1, 4583, 4584, 4595, 4581, 4593, 4590, 4594, 4587, 4592, 4578, 4579, -2] AT5G20730.3 | Symbols: NPH4, MSG1, IAA21, ARF7, TIR5, BIP, IAA23, IAA25 | Transcriptional factor B3 family protein / auxin-responsive…
MIR167o	TR101635|c4_g2_i1	1	4.5	0.0327	1	21	0	1	28	0	6	5.09e-15	444	608	63	0.0359	21	2065	1	21	1043	1062	0.51	21	20	0	1052	NULL	0	AACCAUCUUGCCUGGUCUGA	0	TR101635|c4_g2_i1 len=2065 path=[9681:0-384 9682:385-408 10147:409-613 10079:614-718 10172:719-732 10125:733-985 10161:986-1084 10009:1085-1301 10175:1302-1315 10095:1316-1366 10160:1367-1368 10137:1369-1433 10152:1434-1516 10176:1517-1546 10135:1547-1640 10182:1641-1648 10090:1649-1708 10165:1709-1729 10150:1730-1756 10170:1757-1773 10169:1774-1797 10168:1798-1810 10131:1811-1873 10177:1874-1885…
miR167a-3p	TR102685|c4_g1_i1	1	4.5	0.0235	1	20	0	1	121	0	5	1.39e-10	1195	18	64	0.00218	20	4276	1	20	1205	1223	0.28	20	19	0	1213	NULL	0	CCGGCCCGCUGGUGAACUUG	0	TR102685|c4_g1_i1 len=4276 path=[13903:0-402 13904:403-426 14183:427-446 14150:447-470 14116:471-660 13733:661-684 14083:685-744 13972:745-768 13973:769-771 13974:772-795 14115:796-902 13962:903-929 14182:930-957 14149:958-1038 14218:1039-1053 14225:1054-1077 14230:1078-1079 14233:1080-1081 14196:1082-1104 14210:1105-1119 14204:1120-1153 14194:1154-1197 14102:1198-1254 14166:1255-1302 14060:1303-…
miR167b	TR101210|c4_g1_i2	2	5	0.0404	3	22	1	0.0452	127	0.0079	5	1.57e-09	1320	501	66	0.0203	22	2764	1	21	1811	1830	0.66	21	20	5	1821	GGUAUGUUUCCUUGGAUGCA	1	CUGCUCGCUGCUGCUGCCCA	0	TR101210|c4_g1_i2 len=2764 path=[12632:0-156 12993:157-587 13013:588-594 12951:595-648 12923:649-683 12991:684-765 12973:766-843 12921:844-972 13011:973-1020 13005:1021-1044 12990:1045-1128 12949:1129-1194 12920:1195-1215 12616:1216-1239 12989:1240-1240 12946:1241-1305 13010:1306-1323 13004:1324-1356 12988:1357-1380 12970:1381-1395 12914:1396-1425 12943:1426-1449 13003:1450-1506 12968:1507-1567 1…
MIR167n	TR102197|c5_g3_i6	1	5	0.0443	2	21	0	1	8	0	3	6.19e-10	852	163	61	0.0675	21	4506	1	21	1007	1025	0.22	21	19	0	1015	NULL	0	CGCUUGUAGACCUUGGUAUA	0	TR102197|c5_g3_i6 len=4506 path=[23785:0-199 23786:200-220 24410:221-263 24385:264-332 24346:333-356 24446:357-371 23752:372-396 24407:397-476 23772:477-500 24376:501-604 24463:605-607 24468:608-630 24473:631-631 24371:632-717 23729:718-741 24330:742-800 24458:801-801 24464:802-844 24469:845-849 24365:850-939 24459:940-940 24465:941-975 24470:976-993 24266:994-1023 24320:1024-1479 23874:1480-1503…
MIR167p	TR101210|c4_g1_i2	1	5.5	0.0973	2	22	0	1	127	0	5	1.57e-09	1320	1061	75	0.000574	22	2764	2	21	2370	2391	0.86	20	22	0	2381	NULL	0	CUGCUCGCUGCUGCUGCCCA	0	TR101210|c4_g1_i2 len=2764 path=[12632:0-156 12993:157-587 13013:588-594 12951:595-648 12923:649-683 12991:684-765 12973:766-843 12921:844-972 13011:973-1020 13005:1021-1044 12990:1045-1128 12949:1129-1194 12920:1195-1215 12616:1216-1239 12989:1240-1240 12946:1241-1305 13010:1306-1323 13004:1324-1356 12988:1357-1380 12970:1381-1395 12914:1396-1425 12943:1426-1449 13003:1450-1506 12968:1507-1567 1…
MIR167p	TR102497|c3_g2_i9	1	5.5	0.0973	2	22	0	1	1226	0	169	0	735	2184	60	0.174	22	3290	1	22	2910	2929	0.88	22	20	0	2919	NULL	0	GACUGGCAUUUUAGACAUGU	0	TR102497|c3_g2_i9 len=3290 path=[20243:0-24 20244:25-26 20245:27-28 20246:29-30 20247:31-32 20248:33-34 20249:35-36 20590:37-220 20775:221-251 20646:252-288 20589:289-318 20690:319-342 20644:343-354 20755:355-375 20748:376-438 20720:439-639 20824:640-642 20791:643-667 20808:668-678 20685:679-714 20768:715-722 20764:723-734 20777:735-735 20746:736-763 20632:764-781 20713:782-783 20574:784-805 2075…
miR167c	TR93442|c0_g1_i1	1	5.5	0.064	3	22	1	0.0365	57	0.0175	6	2.73e-12	1514	584	61	0.124	22	1551	1	21	920	939	0.59	21	20	4	930	CUGCAGCUUCUUCUUCAACU	1	AGCCAAAAGAAUCUUGUUUC	0	TR93442|c0_g1_i1 len=1551 path=[9879:0-1323 9903:1324-1529 9910:1530-1547 9838:1548-1550] [-1, 9879, 9903, 9910, 9838, -2] AT5G60450.1 | Symbols: ARF4 | auxin response factor 4 | chr5:24308322-24312698 REVERSE LENGTH=3114 TR93442|c0_g1_i1,evalue=4E-22
miR168e-3p	TR99917|c8_g2_i10	2	3.5	0.00184	1	23	0	1	60	0	36	1.43e-112	1240	1865	95	7.72e-07	23	3706	2	23	3094	3116	0.83	22	23	0	3105	NULL	0	CGUUUAUCUUCAAGGCCACA	0	TR99917|c8_g2_i10 len=3706 path=[23963:0-49 23964:50-76 24880:77-633 24907:634-648 24919:649-657 24703:658-690 24920:691-708 24825:709-733 24761:734-801 24698:802-925 24910:926-949 24922:950-974 24693:975-1005 24838:1006-1014 24655:1015-1086 24565:1087-1104 24783:1105-1128 24724:1129-1168 24653:1169-1192 24914:1193-1239 24781:1240-1353 24723:1354-1686 24563:1687-1851 24243:1852-1884 24721:1885-19…
MIR169aj	TR100004|c11_g1_i3	1	2	5.75e-05	0	21	33	7.45e-54	207	0.1594	25	7.45e-54	2222	1	88	2.78e-09	21	2566	1	21	2211	2231	0.86	21	21	34	2222	UUCUUGGCUUUGUUACUUCU	25	UUCUUGGCUUUGUUACUUCU	13	TR100004|c11_g1_i3 len=2566 path=[23415:0-67 24018:68-87 23937:88-118 24200:119-151 24172:152-175 24126:176-729 24259:730-730 24275:731-744 23004:745-766 23914:767-1137 24064:1138-1398 23243:1399-1413 23909:1414-1720 23555:1721-2565] [-1, 23415, 24018, 23937, 24200, 24172, 24126, 24259, 24275, 23004, 23914, 24064, 23243, 23909, 23555, -2] null null 2566,ref|XM_017402764.1| PREDICTED: Daucus carot…
miR169ap-3p	TR66007|c0_g1_i1	1	3	0.0109	0	18	0	1	0	0	0	1	1	715	69	1.23e-05	18	1654	1	18	709	726	0.43	18	18	0	716	NULL	0	NULL	0	TR66007|c0_g1_i1 len=1654 path=[3479:0-882 3480:883-906 3487:907-1243 3483:1244-1265 3485:1266-1446 3477:1447-1470 3478:1471-1653] [-1, 3479, 3480, 3487, 3483, 3485, 3477, 3478, -2] AT5G23090.4 | Symbols: NF-YB13 | nuclear factor Y, subunit B13 | chr5:7749070-7750538 FORWARD LENGTH=1028 TR66007|c0_g1_i1,evalue=9E-39
miR169ap-3p	TR101627|c2_g2_i1	1	4	0.0786	0	15	0	1	12	0	5	4.02e-14	1133	75	65	0.00022	18	1833	3	17	1203	1217	0.66	15	15	0	1208	NULL	0	UUUUGAUUCGAGUAAGUGGG	0	TR101627|c2_g2_i1 len=1833 path=[4430:0-616 4469:617-634 4464:635-740 4447:741-764 4474:765-916 4468:917-955 4472:956-993 4461:994-1041 4470:1042-1065 4466:1066-1114 4460:1115-1534 4434:1535-1558 4435:1559-1832] [-1, 4430, 4469, 4464, 4447, 4474, 4468, 4472, 4461, 4470, 4466, 4460, 4434, 4435, -2] AT1G56170.2 | Symbols: HAP5B, ATHAP5B, NF-YC2 | nuclear factor Y, subunit C2 | chr1:21024793-2102586…
miR169r-3p	TR141598|c1_g1_i1	1	4	0.0506	0	18	0	1	15	0	3	4.19e-08	979	904	70	4.57e-05	19	2230	2	19	1876	1893	0.84	18	18	0	1883	NULL	0	ACUCUUGCACUGUUUCCUUC	0	TR141598|c1_g1_i1 len=2230 path=[4415:0-2229] [-1, 4415, -2] AT5G47640.1 | Symbols: NF-YB2 | nuclear factor Y, subunit B2 | chr5:19309227-19310272 FORWARD LENGTH=1046 TR141598|c1_g1_i1,evalue=3E-27
MIR169an	tr113260|c0_g1_i1	1	5	0.0615	3	22	0	1	0	0	0	1	1	288	68	0.00324	21	305	1	21	280	299	0.92	21	20	0	289	NULL	0	NULL	0	TR101627|c2_g2_i1 len=1833 path=[4430:0-616 4469:617-634 4464:635-740 4447:741-764 4474:765-916 4468:917-955 4472:956-993 4461:994-1041 4470:1042-1065 4466:1066-1114 4460:1115-1534 4434:1535-1558 4435:1559-1832] [-1, 4430, 4469, 4464, 4447, 4474, 4468, 4472, 4461, 4470, 4466, 4460, 4434, 4435, -2] AT1G56170.2 | Symbols: HAP5B, ATHAP5B, NF-YC2 | nuclear factor Y, subunit C2 | chr1:21024793-2102586…
MIR169ak	TR95903|c4_g1_i1	1	5	0.0498	1	20	0	1	0	0	0	1	1	749	65	0.0174	21	1656	1	20	741	759	0.45	20	19	0	750	NULL	0	NULL	0	TR95903|c4_g1_i1 len=1656 path=[9607:0-538 9746:539-540 9740:541-676 9770:677-681 9715:682-1034 9595:1035-1058 9728:1059-1091 9765:1092-1108 9763:1109-1111 9760:1112-1186 9756:1187-1204 9771:1205-1228 9775:1229-1249 9759:1250-1276 9755:1277-1299 9748:1300-1318 9773:1319-1332 9741:1333-1355 9721:1356-1394 9704:1395-1453 9731:1454-1477 9719:1478-1520 9703:1521-1544 9606:1545-1655] [-1, 9607, 9746, …
MIR169ao	tr88108|c1_g1_i1	1	5.5	0.0965	2	21	0	1	0	0	0	1	1	403	71	0.000246	21	1445	2	20	393	413	0.27	19	21	0	404	NULL	0	NULL	0	TR88108|c1_g1_i1 len=1445 path=[13393:0-319 13492:320-596 13386:597-620 13387:621-656 13507:657-668 13500:669-977 13524:978-980 13512:981-1141 13481:1142-1162 13482:1163-1444] [-1, 13393, 13492, 13386, 13387, 13507, 13500, 13524, 13512, 13481, 13482, -2] AT1G56170.2 | Symbols: HAP5B, ATHAP5B, NF-YC2 | nuclear factor Y, subunit C2 | chr1:21024793-21025866 FORWARD LENGTH=981 TR88108|c1_g1_i1,evalue…
miR171i-3p	TR29257|c0_g1_i1	1	0.5	0.000681	0	21	2	2.54e-06	2	1	2	2.54e-06	600	2	102	2.26e-09	21	646	1	21	588	608	0.91	21	21	2	600	UUCGGCUCAAGGAGUUGGUU	2	UUCGGCUCAAGGAGUUGGUU	20.5	TR29257|c0_g1_i1 len=646 path=[1247:0-645] [-1, 1247, -2] null null 646,ref|XM_002302213.2| Populus trichocarpa scarecrow transcription factor family protein (POPTR_0002s08660g) mRNA, complete cds Length=1567,evalue=4E-20
miR171d	TR101805|c1_g7_i2	1	1	1.32e-05	0	20	43	5.88e-90	310	0.1387	43	5.88e-90	801	1	95	2.45e-12	20	2046	1	20	791	810	0.39	20	20	43	801	CGCGGCUCAAUCGCCGCCUC	43	CGCGGCUCAAUCGCCGCCUC	18	TR101805|c1_g7_i2 len=2046 path=[14486:0-740 14487:741-758 14601:759-962 14578:963-1886 14232:1887-1910 14233:1911-2045] [-1, 14486, 14487, 14601, 14578, 14232, 14233, -2] null null 2046,,ref|XM_010944875.1| PREDICTED: Elaeis guineensis scarecrow-like protein 15 (LOC105060969), mRNA Length=2072,evalue=0.0007
miR171l	TR102096|c6_g1_i4	1	1	3.11e-05	0	21	504	0	681	0.7401	482	0	1666	1	99	2.73e-12	21	3280	1	21	1655	1675	0.5	21	21	519	1666	CGCGGCUCAAUCACCAGCUU	482	CGCGGCUCAAUCACCAGCUU	18	TR102096|c6_g1_i4 len=3280 path=[9116:0-299 9117:300-323 9155:324-585 9103:586-603 9139:604-742 9162:743-752 9097:753-776 9146:777-987 9062:988-1011 9138:1012-1156 9163:1157-1180 9167:1181-1205 9160:1206-1366 9157:1367-1651 9165:1652-1691 9133:1692-1881 9120:1882-2022 9059:2023-2046 9148:2047-2604 9056:2605-2628 9140:2629-2708 9013:2709-2732 9014:2733-2733 9015:2734-3279] [-1, 9116, 9117, 9155, 9…
miR171l	TR100216|c1_g1_i3	1	1	3.11e-05	0	21	36	3.99e-95	132	0.2727	36	3.99e-95	1791	1	99	2.73e-12	21	3362	1	21	1780	1800	0.53	21	21	36	1791	CGCGGCUCAAUCACCAGCUC	36	CGCGGCUCAAUCACCAGCUC	18	TR100216|c1_g1_i3 len=3362 path=[8428:0-437 8429:438-461 8430:462-473 8431:474-490 8615:491-727 8630:728-744 8634:745-751 8639:752-752 8607:753-770 8628:771-780 8624:781-822 8620:823-836 8605:837-871 8623:872-874 8613:875-898 8619:899-912 8603:913-1007 8635:1008-1010 8640:1011-1017 8602:1018-1031 8587:1032-1041 8627:1042-1130 8539:1131-1208 8632:1209-1241 8562:1242-1303 8629:1304-1352 8626:1353-1…
miR171a-5p	TR80438|c0_g1_i2	1	4	0.00776	3	21	0	1	191	0	17	1.2e-36	2491	2077	60	0.0183	21	3316	1	21	407	424	0.12	21	18	0	414	NULL	0	AAGGCAAAUUAAUCCUGAUA	0	TR80438|c0_g1_i2 len=3316 path=[6875:0-587 6876:588-611 6892:612-682 6884:683-706 6890:707-779 6887:780-803 6894:804-3010 6873:3011-3030 6891:3031-3169 6882:3170-3315] [-1, 6875, 6876, 6892, 6884, 6890, 6887, 6894, 6873, 6891, 6882, -2] null null 3316,ref|XM_008242571.1| PREDICTED: Prunus mume scarecrow-like protein 9 (LOC103339294), transcript variant X2, mRNA Length=2650,evalue=0
miR172f	TR102218|c2_g2_i1	1	0.5	0.00015	0	20	0	1	61	0	17	1.37e-33	293	149	94	8.7e-10	20	647	1	20	135	154	0.21	20	20	0	144	NULL	0	AAAGACUUGUAUUGUGGGUG	19.5	TR102218|c2_g2_i1 len=647 path=[1301:0-43 1302:44-646] [-1, 1301, 1302, -2] null null 647,ref|XM_010255186.1| PREDICTED: Nelumbo nucifera AP2-like ethylene-responsive transcription factor TOE3 (LOC104594736), transcript variant X3, mRNA Length=2392,evalue=0.00000008
miR172b	TR93216|c3_g1_i2	1	0.5	2.8e-06	0	20	0	1	50	0	5	3.35e-11	576	1090	96	2.98e-12	20	2304	1	20	1657	1676	0.72	20	20	1	1666	NULL	0	AGUCCACCGAGGCUCCACAA	19.5	TR93216|c3_g1_i2 len=2304 path=[6698:0-269 6689:270-527 6650:528-528 6699:529-788 6700:789-848 6693:849-950 6701:951-989 6668:990-1022 6695:1023-1113 6661:1114-1137 6691:1138-1497 6653:1498-1520 6654:1521-2303] [6698, 6689, 6650, 6699, 6700, 6693, 6701, 6668, 6695, 6661, 6691, 6653, 6654, -2] AT4G36920.2 | Symbols: AP2 | Integrase-type DNA-binding superfamily protein | chr4:17400610-17403469 FORW…
miR172e-3p	TR88546|c0_g1_i8	1	1.5	0.000133	0	19	0	1	75	0	7	2.76e-14	577	139	90	1.18e-09	20	1852	2	20	708	726	0.38	19	19	0	716	NULL	0	GACAUCCCUGAGGCCAGAAA	18.5	TR88546|c0_g1_i8 len=1852 path=[8052:0-61 8126:62-280 8136:281-293 8138:294-317 8140:318-319 8131:320-365 8110:366-385 8097:386-452 8059:453-476 8081:477-610 7925:611-634 8058:635-696 8095:697-697 8079:698-721 8055:722-1700 7899:1701-1724 8078:1725-1760 8054:1761-1784 7910:1785-1851] [-1, 8052, 8126, 8136, 8138, 8140, 8131, 8110, 8097, 8059, 8081, 7925, 8058, 8095, 8079, 8055, 7899, 8078, 8054, 7…
miR172aa-5p	TR102218|c10_g1_i5	1	2	0.00143	0	19	0	1	5	0	2	2.41e-06	1228	865	78	4.92e-06	19	2055	1	19	355	373	0.17	19	19	0	363	NULL	0	GCUGGCUGUUUUUGAGAUUG	11	TR102218|c10_g1_i5 len=2055 path=[10400:0-513 10401:514-537 10703:538-758 10733:759-797 10758:798-821 10799:822-829 10776:830-853 10790:854-889 10684:890-954 10803:955-1039 10746:1040-1080 10808:1081-1101 10805:1102-1106 10802:1107-1138 10795:1139-1152 10819:1153-1153 10742:1154-1195 10670:1196-1228 10708:1229-1357 10605:1358-1373 10668:1374-1557 10550:1558-1581 10551:1582-2054] [-1, 10400, 10401…
MIR172q	TR37483|c0_g1_i1	1	3.5	0.0166	1	19	0	1	69	0	6	1.66e-12	816	256	64	0.000919	19	2050	1	19	1065	1082	0.52	19	18	0	1072	NULL	0	UUAUCUAUACAGUUCAUACA	0	TR37483|c0_g1_i1 len=2050 path=[4156:0-149 4157:150-173 4160:174-1696 4151:1697-1720 4152:1721-2049] [-1, 4156, 4157, 4160, 4151, 4152, -2] AT4G39780.1 | Symbols: | Integrase-type DNA-binding superfamily protein | chr4:18457957-18459180 REVERSE LENGTH=1224 TR37483|c0_g1_i1,MIR172q TR37483|c0_g1_i1 1 3.5 1.66E-02 1 19 0 1.00E+00 69 0 6 1.66E-12 816 256 64 9.19E-04 19 2050 1 19 1065 1082 0.52 19 18…
MIR172q	TR40765|c0_g1_i1	1	3.5	0.0166	1	19	2	0.0845	311	0.0064	14	1.99e-16	461	70	61	0.00575	19	665	1	19	384	401	0.58	19	18	15	393	CAAGGUUUUAUGGACUUCUC	2	UUCCAAGAGUACUCGAGGCU	0	TR40765|c0_g1_i1 len=665 path=[1438:0-188 1439:189-212 1444:213-496 1442:497-520 1443:521-664] [-1, 1438, 1439, 1444, 1442, 1443, -2] AT1G53910.3 | Symbols: RAP2.12 | related to AP2 12 | chr1:20135112-20136970 FORWARD LENGTH=1590 TR40765|c0_g1_i1,evalue=3E-24
MIR172q	tr64670|c0_g1_i1	1	3.5	0.0166	0	18	0	1	0	0	0	1	1	23	69	2.65e-05	19	666	1	18	16	33	0.02	18	18	0	24	NULL	0	NULL	14	TR64670|c0_g1_i1 len=666 path=[1312:0-157 1313:158-181 1314:182-665] [-1, 1312, 1313, 1314, -2] AT5G19790.1 | Symbols: RAP2.11 | related to AP2 11 | chr5:6689108-6690040 REVERSE LENGTH=933 TR64670|c0_g1_i1,evalue=8E-31
miR172b	TR170132|c0_g1_i1	1	3.5	0.00842	0	18	15	6.2e-30	28	0.5357	14	6.2e-30	309	1	77	6.27e-06	20	444	3	20	301	318	0.68	18	18	15	309	UCGAGAUUCCUGUCGAGAUU	14	UCGAGAUUCCUGUCGAGAUU	14.5	TR170132|c0_g1_i1 len=444 path=[422:0-443] [-1, 422, -2] null null 444,ref|XM_017375802.1| PREDICTED: Daucus carota subsp. sativus probable transcription factor KAN2 (LOC108205748), mRNA Length=2082,evalue=3e-41
miR172aa-5p	tr64399|c0_g1_i1	1	4	0.0513	0	18	0	1	0	0	0	1	1	646	62	0.0149	19	1107	2	19	640	657	0.58	18	18	0	647	NULL	0	NULL	0	TR64399|c0_g1_i1 len=1107 path=[2296:0-286 2297:287-303 2299:304-753 2294:754-777 2295:778-1106] [-1, 2296, 2297, 2299, 2294, 2295, -2] AT5G19790.1 | Symbols: RAP2.11 | related to AP2 11 | chr5:6689108-6690040 REVERSE LENGTH=933 TR64399|c0_g1_i1,evalue=1E-27
miR172b	tr62113|c0_g1_i1	1	4.5	0.0567	1	20	0	1	0	0	0	1	1	571	60	0.0571	20	703	1	20	564	582	0.8	20	19	0	572	NULL	0	NULL	0	TR62113|c0_g1_i1 len=703 path=[1458:0-414 1459:415-438 1460:439-702] [-1, 1458, 1459, 1460, -2] AT2G28550.3 | Symbols: RAP2.7 | related to AP2.7 | chr2:12225842-12228543 REVERSE LENGTH=2013 TR62113|c0_g1_i1,evalue=3E-24
miR172c	TR38127|c0_g1_i1	1	5	0.0607	2	22	0	1	1	0	1	0.00236	337	7	65	0.031	22	442	1	22	335	354	0.76	22	20	1	344	NULL	0	GCAGUGUUAAACGUUCCAAG	0	TR38127|c0_g1_i1 len=442 path=[916:0-77 917:78-101 919:102-289 914:290-313 915:314-441] [-1, 916, 917, 919, 914, 915, -2] AT1G53910.3 | Symbols: RAP2.12 | related to AP2 12 | chr1:20135112-20136970 FORWARD LENGTH=1590 TR38127|c0_g1_i1,evalue=5E-22
miR390a	TAS3c	1	1.5	3.87e-05	0	21	0	1	1	0	1	0.00199	124	33	97	1.47e-13	21	521	1	21	147	167	0.28	21	21	0	157	NULL	0	UAAUGGCUGGUUUACUGUAA	0	TAS3c
miR390a	TAS3b	2	1.5	3.87e-05	0	21	0	1	12	0	2	0.000259	91	53	97	1.47e-13	21	520	1	21	134	154	0.26	21	21	0	144	NULL	0	UCAAUUUGAGUCCAUAAAUG	0	TAS3b
miR390a	TAS3a	1	1.5	3.87e-05	0	21	0	1	9	0	2	0.000142	91	53	97	1.47e-13	21	520	1	21	134	154	0.26	21	21	0	144	NULL	0	UCAAUUUGAGUCCAUAAAUG	0	TAS3a
miR393	TR98951|c0_g1_i2	1	1.5	2.12e-05	1	22	339	0	392	0.8648	322	0	569	0	94	3.14e-10	22	686	1	22	559	579	0.81	22	21	344	569	UCCCUUUGGAUGUCUUCUUG	322	UCCCUUUGGAUGUCUUCUUG	18.5	TR98951|c0_g1_i2 len=686 path=[8916:0-179 8905:180-260 8881:261-341 8894:342-377 8903:378-416 8917:417-434 8914:435-461 8910:462-464 8901:465-602 8921:603-615 8922:616-665 8837:666-685] [8916, 8905, 8881, 8894, 8903, 8917, 8914, 8910, 8901, 8921, 8922, 8837, -2] AT3G62980.1 | Symbols: TIR1 | F-box/RNI-like superfamily protein | chr3:23273116-23276375 REVERSE LENGTH=2342 TR98951|c0_g1_i2,evalue=5E…
miR393	TR98951|c0_g1_i6	1	2	6.86e-05	1	22	559	0	689	0.8113	549	0	2358	0	89	1.11e-08	22	3049	1	22	2348	2368	0.77	22	21	562	2358	UCCCUUUGGCUUUCUUCUUG	549	UCCCUUUGGCUUUCUUCUUG	17	TR98951|c0_g1_i6 len=3049 path=[8778:0-356 8779:357-379 8887:380-619 8865:620-626 8866:627-677 8867:678-694 8885:695-779 8913:780-781 8908:782-805 8898:806-1110 8790:1111-1134 8884:1135-1218 8793:1219-1242 8794:1243-1255 8795:1256-1279 8907:1280-1417 8883:1418-1683 8839:1684-1707 8918:1708-1811 8916:1812-1968 8919:1969-2037 8906:2038-2130 8895:2131-2166 8880:2167-2169 8915:2170-2193 8911:2194-220…
MIR393k	TR97603|c1_g2_i7	1	3	0.00454	0	20	28	6.55e-45	328	0.0854	24	6.55e-45	1994	1	85	1.86e-06	21	2245	2	21	1984	2003	0.88	20	20	30	1994	UCUCUCUGGAUGUCAGCUUG	24	UCUCUCUGGAUGUCAGCUUG	14	TR97603|c1_g2_i7 len=2245 path=[9748:0-713 9837:714-764 9828:765-905 9845:906-956 9857:957-1504 9862:1505-1521 9843:1522-1586 9834:1587-1610 9852:1611-1658 9842:1659-1697 9833:1698-1704 9856:1705-1784 9849:1785-1859 9840:1860-1862 9871:1863-1874 9867:1875-1886 9868:1887-1887 9870:1888-2244] [-1, 9748, 9837, 9828, 9845, 9857, 9862, 9843, 9834, 9852, 9842, 9833, 9856, 9849, 9840, 9871, 9867, 9868, …
miR393a-3p	TR99722|c4_g7_i11	1	3.5	0.0109	0	20	0	1	12	0	7	9.41e-21	648	73	78	2.46e-05	21	1902	2	21	566	585	0.3	20	20	0	575	NULL	0	GCUUUUUGAGCUUCUUGCAG	0	TR99722|c4_g7_i11 len=1902 path=[20852:0-446 20853:447-454 20854:455-478 21349:479-584 20590:585-598 21612:599-743 21586:744-971 21423:972-1112 21676:1113-1145 21098:1146-1148 21099:1149-1177 21327:1178-1291 20457:1292-1292 21545:1293-1487 21415:1488-1586 21679:1587-1619 21692:1620-1637 21621:1638-1694 21600:1695-1703 21525:1704-1772 21465:1773-1790 20858:1791-1901] [-1, 20852, 20853, 20854, 2134…
miR393c	TR94396|c0_g1_i1	1	5	0.017	1	22	0	1	19	0	3	9.83e-08	18	1653	65	0.0106	22	2159	1	22	1661	1681	0.77	22	21	0	1671	NULL	0	UCUGUUAGUGGGCGUGGUUU	0	TR94396|c0_g1_i1 len=2159 path=[6731:0-171 6732:172-190 6733:191-208 6857:209-212 6852:213-217 6846:218-244 6855:245-290 6863:291-306 6862:307-351 6858:352-376 6853:377-408 6865:409-422 6837:423-441 6829:442-452 6820:453-1993 6739:1994-2017 6740:2018-2158] [-1, 6731, 6732, 6733, 6857, 6852, 6846, 6855, 6863, 6862, 6858, 6853, 6865, 6837, 6829, 6820, 6739, 6740, -2] AT1G67190.2 | Symbols: | F-box/…
MIR393m	tr96235|c0_g1_i1	1	5	0.0918	2	21	0	1	0	0	0	1	1	1387	62	0.0523	21	1632	2	21	1379	1398	0.84	20	20	0	1388	NULL	0	NULL	0	TR96235|c0_g1_i1 len=1632 path=[7501:0-99 7502:100-122 7603:123-171 7602:172-202 7600:203-349 7593:350-523 7489:524-547 7490:548-548 7601:549-833 7605:834-847 7590:848-886 7582:887-910 7572:911-937 7511:938-940 7596:941-1129 7465:1130-1150 7570:1151-1383 7566:1384-1407 7567:1408-1631] [-1, 7501, 7502, 7603, 7602, 7600, 7593, 7489, 7490, 7601, 7605, 7590, 7582, 7572, 7511, 7596, 7465, 7570, 7566, …
miR394a-5p	TR99013|c0_g1_i9	1	4	0.0627	0	20	0	1	99	0	6	4.4e-11	382	1205	69	0.014	20	1721	1	20	1578	1597	0.92	20	20	2	1587	NULL	0	UUUUUUCUUUGGGGUUUUCU	0	TR99013|c0_g1_i9 len=1721 path=[9852:0-116 9853:117-134 9901:135-322 9772:323-346 9933:347-763 9941:764-789 9948:790-829 9876:830-846 9937:847-858 9932:859-882 9913:883-1137 9893:1138-1308 9931:1309-1326 9922:1327-1443 9943:1444-1455 9890:1456-1539 9949:1540-1561 9909:1562-1656 9952:1657-1665 9955:1666-1720] [-1, 9852, 9853, 9901, 9772, 9933, 9941, 9948, 9876, 9937, 9932, 9913, 9893, 9931, 9922, …
miR395j	TR100803|c0_g1_i2	1	3.5	0.00908	0	21	0	1	14	0	4	2.33e-10	817	567	80	8.37e-05	21	1456	1	21	240	260	0.16	21	21	0	250	NULL	0	CCUUUGUGUAGCCUCCCAAU	12	TR100803|c0_g1_i2 len=1456 path=[6019:0-70 6020:71-94 6259:95-207 6271:208-231 6275:232-234 6278:235-235 6280:236-237 6246:238-254 6229:255-283 6212:284-411 6060:412-435 6061:436-443 6062:444-467 6245:468-558 6272:559-582 6276:583-627 6265:628-675 6268:676-711 6242:712-789 6273:790-797 6281:798-830 6279:831-849 6225:850-957 6274:958-972 6238:973-1016 6269:1017-1042 6267:1043-1062 6252:1063-1134 6…
miR396b-5p	TR15241|c0_g1_i1	1	2	0.0215	1	20	0	1	268	0	27	3.4e-49	917	864	84	0.000118	20	1466	2	20	44	63	0.03	19	20	0	53	NULL	0	GCCCCCGAUUGGCUUCAUCU	0	TR15241|c0_g1_i1 len=1466 path=[2912:0-599 2913:600-623 2914:624-1465] [-1, 2912, 2913, 2914, -2] null null 1466,NM_127849.4 Arabidopsis thaliana growth-regulating factor 1 (GRF1), mRNALength=2114,evalue=5e-09
miR396r-3p	TR35634|c0_g1_i1	1	2	0.039	1	19	0	1	4	0	4	3.35e-14	787	573	78	8.06e-05	18	2356	1	18	1352	1370	0.57	18	19	0	1360	NULL	0	GGGAAUUUAAGCAUGAUGAG	11	TR35634|c0_g1_i1 len=2356 path=[4692:0-1302 4693:1303-1326 4694:1327-2355] [-1, 4692, 4693, 4694, -2] AT4G37740.1 | Symbols: AtGRF2, GRF2 | growth-regulating factor 2 | chr4:17725337-17727730 REVERSE LENGTH=1925 TR35634|c0_g1_i1,evalue=3E-30
MIR396n	TR53089|c0_g1_i1	1	2	0.000315	1	21	100	1.17e-271	136	0.7353	100	1.17e-271	64	0	90	2.12e-08	21	1114	2	21	54	74	0.05	20	21	101	64	AGCCUGUGGAAGGUCAAGCU	100	AGCCUGUGGAAGGUCAAGCU	0	TR53089|c0_g1_i1 len=1114 path=[2232:0-199 2233:200-223 2234:224-1113] [-1, 2232, 2233, 2234, -2] null null 1114,ref|XM_017359257.1| PREDICTED: Daucus carota subsp. sativus growth-regulating factor 1-like (LOC108192775), mRNA Length=2231,evalue=4e-63
miR396	TR61443|c0_g1_i1	1	2	0.000341	1	20	14	5.88e-39	14	1	14	5.88e-39	509	0	86	1.12e-07	20	557	2	20	500	519	0.9	19	20	14	509	AGCCUGUGGAAAUUCCCACU	14	AGCCUGUGGAAAUUCCCACU	0	TR61443|c0_g1_i1 len=557 path=[2469:0-298 2478:299-322 2476:323-374 2468:375-556] [-1, 2469, 2478, 2476, 2468, -2] AT2G36400.1 | Symbols: AtGRF3, GRF3 | growth-regulating factor 3 | chr2:15270088-15272823 REVERSE LENGTH=1615 TR61443|c0_g1_i1,evalue=2E-21
miR396	TR87964|c0_g2_i1	1	2	0.000341	1	20	0	1	2	0	1	0.00174	896	214	86	1.12e-07	20	1170	2	20	1101	1120	0.94	19	20	0	1110	NULL	0	GAAUCUGCUGGGUUCUCUAG	0	TR87964|c0_g2_i1 len=1170 path=[6364:0-368 6390:369-521 6383:522-563 6373:564-587 6388:588-626 6380:627-650 6371:651-669 6393:670-693 6379:694-738 6395:739-792 6396:793-809 6391:810-856 6397:857-857 6376:858-906 6289:907-915 6290:916-930 6366:931-1108 6325:1109-1132 6326:1133-1169] [-1, 6364, 6390, 6383, 6373, 6388, 6380, 6371, 6393, 6379, 6395, 6396, 6391, 6397, 6376, 6289, 6290, 6366, 6325, 632…
miR396b-5p	TR96826|c3_g1_i1	1	2	0.0215	1	20	731	0	1114	0.6562	717	0	793	0	84	0.000118	20	2232	2	20	784	803	0.35	19	20	734	793	AGCCUGUGGAAUCUCAAUCU	717	AGCCUGUGGAAUCUCAAUCU	0	TR96826|c3_g1_i1 len=2232 path=[6817:0-327 6818:328-347 6890:348-504 6909:505-624 6904:625-729 6889:730-777 6897:778-804 6910:805-816 6879:817-884 6896:885-908 6914:909-950 6911:951-957 6902:958-971 6894:972-995 6885:996-1138 6912:1139-1143 6900:1144-1312 6913:1313-1317 6874:1318-1411 6816:1412-2231] [-1, 6817, 6818, 6890, 6909, 6904, 6889, 6897, 6910, 6879, 6896, 6914, 6911, 6902, 6894, 6885, 69…
miR397a	TR74978|c0_g1_i1	1	0	1.17e-07	0	21	0	1	4	0	2	1.19e-05	601	93	104	2.03e-17	21	727	1	21	684	704	0.94	21	21	0	694	NULL	0	AAACCAGGGCCACUUUUCCC	21	TR74978|c0_g1_i1 len=727 path=[1810:0-577 1811:578-610 1812:611-637 1813:638-726] [-1, 1810, 1811, 1812, 1813, -2] AT5G03260.1 | Symbols: LAC11 | laccase 11 | chr5:777021-779424 REVERSE LENGTH=1937 TR74978|c0_g1_i1,evalue=3E-21
MIR397j2-3p	tr134124|c0_g1_i1	2	3	0.000794	0	21	0	1	0	0	0	1	1	1217	82	1.17e-07	21	1472	1	21	1208	1228	0.82	21	21	0	1218	NULL	0	NULL	0	TR134124|c0_g1_i1 len=1472 path=[1450:0-1471] [-1, 1450, -2] AT5G60020.1 | Symbols: LAC17, ATLAC17 | laccase 17 | chr5:24167996-24170462 FORWARD LENGTH=2049 TR134124|c0_g1_i1,evalue=8E-42
MIR397c	tr99475|c0_g1_i1	1	4.5	0.0603	0	21	0	1	0	0	0	1	1	342	67	0.00252	21	679	1	21	333	353	0.49	21	21	0	343	NULL	0	NULL	0	TR99475|c0_g1_i1 len=679 path=[1504:0-103 1505:104-127 1508:128-208 1509:209-306 1502:307-330 1507:331-576 1495:577-600 1496:601-678] [-1, 1504, 1505, 1508, 1509, 1502, 1507, 1495, 1496, -2] AT5G03260.1 | Symbols: LAC11 | laccase 11 | chr5:777021-779424 REVERSE LENGTH=1937 TR99475|c0_g1_i1,evalue=2E-28
miR398	TR100142|c4_g1_i1	1	4.5	0.0497	1	22	0	1	1041	0	41	4.27e-50	62	495	85	0.000148	21	1007	1	21	547	568	0.54	21	22	0	557	NULL	0	ACAUUUACAUUAUCAAUUUA	0	TR100142|c4_g1_i1 len=1007 path=[2070:0-638 2071:639-662 2073:663-776 2068:777-800 2069:801-1006] [-1, 2070, 2071, 2073, 2068, 2069, -2] AT2G28190.1 | Symbols: CSD2, CZSOD2 | copper/zinc superoxide dismutase 2 | chr2:12014498-12016569 FORWARD LENGTH=967 TR100142|c4_g1_i1,evalue=4E-58
miR399a-3p	tr152723|c0_g1_i1	1	3.5	0.00687	0	20	0	1	0	0	0	1	1	227	82	2.53e-07	21	447	1	20	218	237	0.49	20	20	0	228	NULL	0	NULL	0	TR152723|c0_g1_i1 len=447 path=[849:0-446] [-1, 849, -2] AT5G43370.2 | Symbols: PHT1;2 | phosphate transporter 2 | chr5:17415772-17417798 FORWARD LENGTH=1624 TR152723|c0_g1_i1,evalue=1E-22
MIR399g	TR93521|c0_g1_i1	1	3.5	0.0501	2	19	0	1	68	0	4	4.06e-08	1174	563	65	0.0137	19	2123	1	19	605	621	0.28	19	17	0	611	NULL	0	UCUUGUUGGAUAUUGCGUUU	11.5	TR93521|c0_g1_i1 len=2123 path=[4582:0-658 4611:659-675 4608:676-711 4605:712-735 4609:736-741 4607:742-765 4604:766-1119 4596:1120-1143 4606:1144-1419 4580:1420-1443 4603:1444-1653 4570:1654-1677 4571:1678-1689 4572:1690-1713 4573:1714-2122] [-1, 4582, 4611, 4608, 4605, 4609, 4607, 4604, 4596, 4606, 4580, 4603, 4570, 4571, 4572, 4573, -2] AT2G38940.1 | Symbols: ATPT2, PHT1;4 | phosphate transpor…
miR399b	tr117374|c0_g1_i1	1	4	0.00535	0	20	0	1	0	0	0	1	1	475	82	5.99e-07	21	2079	1	20	466	485	0.22	20	20	0	476	NULL	0	NULL	0	TR117374|c0_g1_i1 len=2079 path=[4113:0-2078] [-1, 4113, -2] AT3G54700.1 | Symbols: PHT1;7 | phosphate transporter 1;7 | chr3:20248425-20250070 REVERSE LENGTH=1646 TR117374|c0_g1_i1,evalue=6E-25
MIR399e	tr101375|c0_g1_i3	1	4.5	0.0231	1	20	0	1	0	0	0	1	1	835	66	0.00441	21	1797	2	21	828	846	0.46	20	19	0	836	NULL	0	NULL	0	TR101375|c0_g1_i3 len=1797 path=[9558:0-35 9808:36-39 9886:40-43 9843:44-61 9926:62-74 9916:75-104 9825:105-128 9895:129-189 9948:190-213 9951:214-247 9894:248-277 9859:278-294 9821:295-318 9769:319-690 9700:691-714 9855:715-1609 9434:1610-1626 9765:1627-1796] [-1, 9558, 9808, 9886, 9843, 9926, 9916, 9825, 9895, 9948, 9951, 9894, 9859, 9821, 9769, 9700, 9855, 9434, 9765] AT2G38940.1 | Symbols: AT…
MIR399h	TR100014|c0_g2_i2	1	5	0.0607	1	21	0	1	139	0	8	9.27e-16	2369	792	65	0.0153	21	2729	1	21	1568	1587	0.57	21	20	0	1577	NULL	0	UUCCGUGAGGCAAAUUCUGA	0	TR100014|c0_g2_i2 len=2729 path=[11840:0-23 11841:24-24 11842:25-25 11843:26-26 11844:27-27 12589:28-28 12584:29-29 12574:30-30 12563:31-31 12547:32-32 12521:33-142 11876:143-158 12439:159-1366 12553:1367-1380 12414:1381-2379 11787:2380-2403 12354:2404-2645 11804:2646-2669 11805:2670-2728] [-1, 11840, 11841, 11842, 11843, 11844, 12589, 12584, 12574, 12563, 12547, 12521, 11876, 12439, 12553, 12414…
MIR399c	TR78209|c0_g3_i1	1	5	0.0309	1	21	0	1	2	0	2	2.54e-07	1154	470	65	0.0139	21	2004	1	21	675	694	0.34	21	20	0	684	NULL	0	ACGUUUUUAUAUUCAAUUAA	0	TR78209|c0_g3_i1 len=2004 path=[4112:0-276 4113:277-343 4127:344-1165 @4126@!:1166-1785 4110:1786-1808 4111:1809-2003] [-1, 4112, 4113, 4127, 4126, 4110, 4111, -2] AT2G32830.1 | Symbols: PHT5, PHT1;5 | phosphate transporter 1;5 | chr2:13927699-13929713 REVERSE LENGTH=1740 TR78209|c0_g3_i1,evalue=9E-24
MIR399d	TR100272|c3_g2_i10	1	5.5	0.069	1	21	2	0.000684	105	0.019	5	5.54e-10	1441	530	68	0.00253	21	2809	1	20	900	920	0.32	20	21	3	913	CUCAUGGCUGUUUUCUGUGG	2	AUGUACAACUACUUGAAGGU	11	TR100272|c3_g2_i10 len=2809 path=[12435:0-199 12436:200-223 12515:224-419 12544:420-443 12547:444-484 12513:485-662 12500:663-1246 12458:1247-1270 12531:1271-1309 12499:1310-1333 12525:1334-1777 12480:1778-1813 12498:1814-2249 12541:2250-2250 12538:2251-2251 12535:2252-2288 12530:2289-2332 12524:2333-2378 12534:2379-2435 12529:2436-2459 12540:2460-2634 12543:2635-2676 12542:2677-2690 12539:2691-2…
miR399b	TR101494|c2_g4_i2	1	5.5	0.0857	4	21	0	1	57	0	6	2.59e-13	1783	756	60	0.0902	21	2291	1	21	1021	1037	0.45	21	17	0	1027	NULL	0	CAAUCUUCUUCUACCUUACU	0	TR101494|c2_g4_i2 len=2291 path=[15132:0-269 15133:270-293 15502:294-342 15427:343-366 15548:367-527 14553:528-551 15490:552-935 15625:936-973 15613:974-1001 15597:1002-1024 15534:1025-1132 15650:1133-1135 15658:1136-1140 15664:1141-1147 15316:1148-1170 15317:1171-1194 15519:1195-1271 @15461@!:1272-1966 14741:1967-2290] [-1, 15132, 15133, 15502, 15427, 15548, 14553, 15490, 15625, 15613, 15597, 15…
MIR399d	TR77001|c0_g1_i1	1	5.5	0.069	0	18	0	1	0	0	0	1	1	546	72	0.000331	21	741	2	19	538	555	0.73	18	18	0	547	NULL	0	NULL	0	TR77001|c0_g1_i1 len=741 path=[1605:0-180 1606:181-204 1616:205-237 1613:238-261 1615:262-462 1597:463-479 1612:480-619 1600:620-643 1601:644-740] [-1, 1605, 1606, 1616, 1613, 1615, 1597, 1612, 1600, 1601, -2] null null 741,ref|XM_013594438.1| Medicago truncatula high affinity inorganic phosphate transporter mRNA Length=2027,evalue=2e-17
MIR399c	TR99356|c1_g1_i1	1	5.5	0.0703	1	21	14	0.000623	1092	0.0128	28	1.22e-30	404	114	61	0.0644	21	1099	1	21	281	300	0.26	21	20	52	290	CUCUUUGAGUGGAGUGUCAC	6	AGAUUUACCUCAGAAAUAUG	0	TR99356|c1_g1_i1 len=1099 path=[6201:0-734 6202:735-758 6203:759-1098] [-1, 6201, 6202, 6203, -2] AT5G59300.1 | Symbols: UBC7, ATUBC7 | ubiquitin carrier protein 7 | chr5:23919597-23921304 REVERSE LENGTH=883 TR99356|c1_g1_i1,evalue=2E-44
miR399a-5p	TR95716|c10_g1_i1	1	5.5	0.071	0	21	0	1	7	0	2	6.95e-06	341	216	62	0.033	21	1756	1	21	115	135	0.07	21	21	0	125	NULL	0	UAAAUAUUCAAUUUAAUAAA	0	TR95716|c10_g1_i1 len=1756 path=[9849:0-575 9850:576-599 9851:600-637 9898:638-1223 9877:1224-1244 9892:1245-1755] [-1, 9849, 9850, 9851, 9898, 9877, 9892] AT3G08690.2 | Symbols: UBC11 | ubiquitin-conjugating enzyme 11 | chr3:2641056-2642688 FORWARD LENGTH=975 TR95716|c10_g1_i1,evalue=2E-64
MIR399c	TR83777|c1_g1_i1	1	5	0.0309	0	21	0	1	54	0	6	1.05e-11	48	886	70	0.00136	21	1174	1	21	924	944	0.79	21	21	0	934	NULL	0	GGGUCAAAAUUGCCCACCUA	0	TR83777|c1_g1_i1 len=1174 path=[2931:0-159 2932:160-183 2942:184-747 2939:748-774 2940:775-798 2941:799-1173] [-1, 2931, 2932, 2942, 2939, 2940, 2941, -2] AT3G20060.1 | Symbols: UBC19 | ubiquitin-conjugating enzyme19 | chr3:7002817-7004450 REVERSE LENGTH=823 TR83777|c1_g1_i1,evalue=3E-50
miR399a-5p	TR14795|c0_g1_i1	1	5.5	0.071	1	20	0	1	71	0	10	5.79e-19	945	376	64	0.0143	21	991	2	21	561	579	0.57	20	19	0	569	NULL	0	ACUAAGGUCUUCCACCCAAA	0	TR14795|c0_g1_i1 len=991 path=[1961:0-119 1962:120-990] [-1, 1961, 1962, -2] null null 991,ref|XM_002882534.1| Arabidopsis lyrata subsp. lyrata ubiquitin-conjugating enzyme 11 (UBC11), mRNA Length=731,evalue=0.0000007
MIR403d	TR99917|c8_g2_i7	1	5	0.091	0	21	0	1	59	0	36	5.17e-112	1243	1295	63	0.0051	21	3487	1	21	2528	2548	0.72	21	21	0	2538	NULL	0	CGUUUAUCUUCAAGGCCACA	0	TR99917|c8_g2_i7 len=3487 path=[23963:0-49 23964:50-76 24880:77-633 24907:634-648 24769:649-690 24920:691-708 24824:709-736 24761:737-804 24698:805-928 24910:929-952 24922:953-977 24693:978-1008 24838:1009-1017 24655:1018-1089 24565:1090-1107 24783:1108-1131 24724:1132-1171 24653:1172-1195 24914:1196-1242 24781:1243-1356 24723:1357-1689 24563:1690-1854 24243:1855-1887 24721:1888-1968 24651:1969-2…
miR408d	TR76974|c0_g2_i1	1	3	0.0401	0	19	5	7.54e-12	12	0.4167	5	7.54e-12	224	1	84	0.000903	20	655	2	20	215	233	0.33	19	19	5	224	AGGCUGUGCAAUACUCAUAG	5	AGGCUGUGCAAUACUCAUAG	0	TR76974|c0_g2_i1 len=655 path=[1625:0-218 1626:219-233 1649:234-266 1652:267-317 1651:318-349 1647:350-362 1644:363-431 1617:432-654] [-1, 1625, 1626, 1649, 1652, 1651, 1647, 1644, 1617, -2] null null 655,ref|XM_009806179.1| PREDICTED: Nicotiana sylvestris laccase-12-like (LOC104249707), transcript variant X2, mRNA Length=1709,evalue=3E-119
miR408_5p	tr134124|c0_g1_i1	1	4.5	0.0305	0	20	0	1	0	0	0	1	1	740	78	0.000208	21	1472	1	20	731	750	0.5	20	20	0	741	NULL	0	NULL	0	TR134124|c0_g1_i1 len=1472 path=[1450:0-1471] [-1, 1450, -2] AT5G60020.1 | Symbols: LAC17, ATLAC17 | laccase 17 | chr5:24167996-24170462 FORWARD LENGTH=2049 TR134124|c0_g1_i1,evalue=8E-42
miR408_3p	TR65246|c0_g1_i1	1	5	0.0513	1	21	0	1	70	0	6	1.79e-12	882	698	67	0.0237	21	2056	1	21	175	194	0.09	21	20	0	184	NULL	0	UCACAGCUGAUCAGACACCA	0	TR65246|c0_g1_i1 len=2056 path=[4217:0-1331 4218:1332-1355 4221:1356-1824 4222:1825-1848 4223:1849-1873 4210:1874-1895 4211:1896-2055] [-1, 4217, 4218, 4221, 4222, 4223, 4210, 4211, -2] null null 2056,ref|XM_012616236.1| PREDICTED: Gossypium raimondii laccase-13 (LOC105789038), mRNA Length=2025,evalue=3E-163
TAS3a_D7(+)	TR101210|c4_g1_i2	1	4.5	0.0259	1	21	0	1	127	0	5	1.57e-09	1320	713	65	0.0122	21	2764	1	21	598	617	0.22	21	20	0	607	NULL	0	CUGCUCGCUGCUGCUGCCCA	0	TR101210|c4_g1_i2 len=2764 path=[12632:0-156 12993:157-587 13013:588-594 12951:595-648 12923:649-683 12991:684-765 12973:766-843 12921:844-972 13011:973-1020 13005:1021-1044 12990:1045-1128 12949:1129-1194 12920:1195-1215 12616:1216-1239 12989:1240-1240 12946:1241-1305 13010:1306-1323 13004:1324-1356 12988:1357-1380 12970:1381-1395 12914:1396-1425 12943:1426-1449 13003:1450-1506 12968:1507-1567 1…
TAS3a_D8(+)	TR102237|c1_g2_i4	1	4	0.0154	2	20	0	1	682	0	11	2.05e-17	888	2784	64	0.00531	21	4498	1	20	3664	3681	0.81	20	18	13	3672	NULL	0	UUAAAUAAAGUUUGGUGUUU	0	TR102237|c1_g2_i4 len=4498 path=[25625:0-227 25626:228-228 25627:229-256 25628:257-257 26623:258-483 26399:484-903 26724:904-977 26802:978-978 26394:979-1033 26560:1034-1072 26478:1073-1096 26388:1097-1117 26755:1118-1120 26741:1121-1144 26722:1145-1145 26695:1146-1146 26660:1147-1230 26806:1231-1293 26694:1294-1478 26657:1479-1492 26548:1493-1582 26807:1583-1612 26605:1613-1673 26684:1674-1690 2…
TAS3a_D8(+)	TR102497|c3_g2_i11	2	1	1.62e-05	0	21	0	1	35	0	7	5.22e-18	1826	382	96	9.03e-14	21	2797	1	21	1434	1454	0.51	21	21	0	1444	NULL	0	AGGCAGUGAUACUUCUUAUC	20	TR102497|c3_g2_i11 len=2797 path=[20243:0-24 20244:25-26 20245:27-28 20246:29-30 20247:31-32 20248:33-34 20249:35-36 20590:37-220 20775:221-251 20646:252-288 20589:289-318 20690:319-342 20644:343-354 20755:355-375 20748:376-438 20720:439-639 20824:640-642 20822:643-654 20800:655-667 20808:668-678 20811:679-686 20718:687-722 20764:723-734 20777:735-735 20745:736-747 20732:748-796 20778:797-798 207…
TAS3a_D8(+)	TR49969|c0_g1_i1	1	3.5	0.00597	0	18	0	1	7	0	2	0.000496	35	181	84	3.56e-09	21	223	1	18	206	223	0.92	18	18	0	216	NULL	0	ACUCAGCCAGAUUUUCCUGU	17.5	TR49969|c0_g1_i1 len=223 path=[504:0-75 505:76-80 506:81-99 508:100-183 496:184-222] [-1, 504, 505, 506, 508, 496, -2] null null 223，ref|XM_010657162.1| PREDICTED: Vitis vinifera auxin response factor 3 (LOC100245251), mRNA Length=2892,evalue=5e-14
TAS3a_D8(+)	TR97315|c3_g3_i1	2	0.5	4.08e-06	0	21	49	4.44e-94	490	0.1	45	4.44e-94	1656	1	98	1.47e-14	21	3160	1	21	1645	1665	0.52	21	21	49	1656	AGGUCAAGAAAUUUUGGGUU	45	AGGUCAAGAAAUUUUGGGUU	20.5	TR97315|c3_g3_i1 len=3160 path=[14977:0-388 14978:389-412 15222:413-415 15201:416-439 15236:440-441 15219:442-445 15197:446-469 15244:470-498 15260:499-499 15195:500-582 15055:583-606 15243:607-664 15215:665-856 15261:857-871 15267:872-874 15269:875-910 15208:911-943 15181:944-1132 15077:1133-1156 15226:1157-1243 15268:1244-1248 15179:1249-1263 15247:1264-1335 15237:1336-1348 15204:1349-1520 1516…
